# Supplementary material for: Acetylcholine waves and dopamine release in the striatum
Source: Nat Commun. 2023 Oct 27;14:6852. doi: 10.1038/s41467-023-42311-5 (PMC10611775; doi:10.1038/s41467-023-42311-5)
Supplement: Supplementary file 6 — Supplementary Code [file 41467_2023_42311_MOESM6_ESM.zip]

Archive with 107 entries (78 files):
- Code/
- Code/Fig10e_S10/
- Code/Fig10a_S9/
- Code/Fig9_S8/
- Code/FigS6a/
- Code/Fig6c/
- Code/.DS_Store
- __MACOSX/Code/._.DS_Store
- Code/Fig8b_S7/
- Code/Fig6b/
- Code/AChDA.ani.rtf
- __MACOSX/Code/._AChDA.ani.rtf
- Code/ode files/
- Code/Fig5_S3b/
- Code/Fig6_S3c/
- Code/Fig5b_S3a/
- Code/Fig5a_S3a/
- Code/FigS6b/
- Code/Fig6a/
- Code/README.txt
- __MACOSX/Code/._README.txt
- Code/Fig7_S5/
- Code/Fig8a_S7/
- Code/Fig6_S4/
- Code/Fig10b_S9/
- Code/Fig10e_S10/TuringAChDA.ode.set
- Code/Fig10a_S9/TuringAChDA.ode.set
- Code/Fig10a_S9/AChDA2d.ode.set
- Code/Fig9_S8/AChDANic.ode.set
- Code/Fig9_S8/TuringAChDANicOrig.ode.set
- Code/FigS6a/.DS_Store
- __MACOSX/Code/FigS6a/._.DS_Store
- Code/FigS6a/weak DA perturbation decay/
- Code/FigS6a/strong DA perturbation waves /
- Code/Fig6c/AChDANic1.ode.set
- Code/Fig8b_S7/AChDANic.ode.set
- Code/Fig8b_S7/TuringAChDANicOrig.ode.set
- Code/Fig6b/TuringAChDANic1.ode.set
- Code/ode files/TuringAChDANicOrig.ode
- Code/ode files/TuringAChDA.ode
- Code/ode files/TuringAChDANic1.ode
- Code/ode files/TuringAChDANicOrigwActive.ode
- __MACOSX/Code/ode files/._TuringAChDANicOrigwActive.ode
- Code/ode files/AChDANic1.ode
- Code/ode files/AChDANic.ode
- Code/ode files/AChDA2d.ode
- Code/ode files/TuringAChDANicOrigwActive1.ode
- __MACOSX/Code/ode files/._TuringAChDANicOrigwActive1.ode
- Code/Fig5_S3b/.DS_Store
- __MACOSX/Code/Fig5_S3b/._.DS_Store
- Code/Fig5_S3b/A4_2/
- Code/Fig5_S3b/A3_9/
- Code/Fig6_S3c/.DS_Store
- __MACOSX/Code/Fig6_S3c/._.DS_Store
- Code/Fig6_S3c/beta1_84/
- Code/Fig6_S3c/beta1_15/
- Code/Fig5b_S3a/AChDANic.ode.set
- Code/Fig5b_S3a/TuringAChDANicOrig.ode.set
- Code/Fig5a_S3a/AChDANic.ode.set
- Code/Fig5a_S3a/TuringAChDANicOrig.ode.set
- Code/FigS6b/strong CIN perturbation waves/
- Code/FigS6b/.DS_Store
- __MACOSX/Code/FigS6b/._.DS_Store
- Code/FigS6b/weak CIN perturbation decay/
- Code/Fig6a/AChDANic1.ode.set
- Code/Fig7_S5/TuringAChDANic1.ode.set
- Code/Fig8a_S7/TuringAChDANicOrig.ode.set
- Code/Fig8a_S7/AChDANic.ode.ps
- Code/Fig6_S4/.DS_Store
- __MACOSX/Code/Fig6_S4/._.DS_Store
- Code/Fig6_S4/b_7/
- Code/Fig6_S4/b_435/
- Code/Fig10b_S9/TuringAChDA.ode.set
- Code/Fig10b_S9/AChDA2d.ode.set
- Code/FigS6a/weak DA perturbation decay/.DS_Store
- __MACOSX/Code/FigS6a/weak DA perturbation decay/._.DS_Store
- Code/FigS6a/weak DA perturbation decay/TuringAChDANicOrigwActive.ode.set
- Code/FigS6a/strong DA perturbation waves /.DS_Store
- __MACOSX/Code/FigS6a/strong DA perturbation waves /._.DS_Store
- Code/FigS6a/strong DA perturbation waves /TuringAChDANicOrigwActive.ode.set
- Code/Fig5_S3b/A4_2/.DS_Store
- __MACOSX/Code/Fig5_S3b/A4_2/._.DS_Store
- Code/Fig5_S3b/A4_2/AChDANic.ode.set
- __MACOSX/Code/Fig5_S3b/A4_2/._AChDANic.ode.set
- Code/Fig5_S3b/A4_2/TuringAChDANicOrig.ode.set
- __MACOSX/Code/Fig5_S3b/A4_2/._TuringAChDANicOrig.ode.set
- Code/Fig5_S3b/A3_9/.DS_Store
- __MACOSX/Code/Fig5_S3b/A3_9/._.DS_Store
- Code/Fig5_S3b/A3_9/AChDANic.ode.set
- __MACOSX/Code/Fig5_S3b/A3_9/._AChDANic.ode.set
- Code/Fig5_S3b/A3_9/TuringAChDANicOrig.ode.set
- Code/Fig6_S3c/beta1_84/.DS_Store
- __MACOSX/Code/Fig6_S3c/beta1_84/._.DS_Store
- Code/Fig6_S3c/beta1_84/TuringAChDANicOrig.ode.set
- Code/Fig6_S3c/beta1_15/.DS_Store
- __MACOSX/Code/Fig6_S3c/beta1_15/._.DS_Store
- Code/Fig6_S3c/beta1_15/TuringAChDANicOrig.ode.set
- Code/FigS6b/strong CIN perturbation waves/.DS_Store
- __MACOSX/Code/FigS6b/strong CIN perturbation waves/._.DS_Store
- Code/FigS6b/strong CIN perturbation waves/TuringAChDANicOrigwActive1.ode.set
- Code/FigS6b/weak CIN perturbation decay/.DS_Store
- __MACOSX/Code/FigS6b/weak CIN perturbation decay/._.DS_Store
- Code/FigS6b/weak CIN perturbation decay/TuringAChDANicOrigwActive1.ode.set
- Code/Fig6_S4/b_7/TuringAChDANic1.ode.set
- Code/Fig6_S4/b_435/.DS_Store
- __MACOSX/Code/Fig6_S4/b_435/._.DS_Store
- Code/Fig6_S4/b_435/TuringAChDANic1.ode.set
