# Supplementary material for: Acetylcholine waves and dopamine release in the striatum
Source: Nat Commun. 2023 Oct 27;14:6852. doi: 10.1038/s41467-023-42311-5 (PMC10611775; doi:10.1038/s41467-023-42311-5)
Supplement: Supplementary file 6 — Supplementary Code [file 41467_2023_42311_MOESM6_ESM.zip › Code/README.txt]

README.txt
XPPAUT is a freeware package to study dynamical systems written by Bard Ermentrout. It is very powerful and allows study all aspects of dynamical systems: maps, bifurcation, chaos etc, using multiple numerical tools.
The package can be downloaded and installed from the following webpage, which also has information about installation on the various OSs: Windows, Linux, Mac OSX. 
http://www.math.pitt.edu/~bard/xpp/xpp.html
The website offers online documentation and a great tutorial. Additionally, Bard wrote an excellent book that documents and demonstrates the XPPs capability. It is referenced in the main text 
Ermentrout B. Simulating, Analyzing, and Animating Dynamical Systems: A Guide to XPPAUT for Researchers and Students Society for Industrial and Applied Mathematics (2002). 

The dynamical system is defined in ode files. In the attached zipped directory there is a subdirectory “ode files” which includes all the ode files I used. So if you want to use the code for one of the figures (e.g. 5B), go to that figures directory and choose the ode file whose name corresponds to the .ode.set file under that directory (eg, TuringAChDANic1.ode.set means you should run XPP with TuringAChDANic1.ode).

On my Mac OS X I run an app called xppmac64 and then it opens a dialog box, where I navigate to the .ode file I want to use, and then double click it and XPPAUT opens and has that code loaded. 

To load the .set file for a particular figure (which includes all the parameters and initial and boundary conditions and information about numerical methods, plotting preferences, etc.) you use the following commands
(F)ile
(R)ead set
and then you navigate to a .set file (that corresponds to ode file you are using)

1. If it is a file that runs a discretized version of the coupled PDEs
then first you need to 
(I)initialconds
(G)o

In order to visualize the run as an animation you do the following
(V)iewaxes
(T)oon
the you hit 
File and load the AChDA.ani file provided, but only after you edit it to make sure you uncomment the lines that belong to the model begin studied (eg., for the .set file under Fig. 5B it’s the tractable f2,g2 model, so then the uncommented lines in the .ani file will be
fcircle .005+.01*[0..100];.95*u[j];.01;$RED
fcircle .005+.01*[0..100];.95*v[j];.01;$BLUE

after uploading .ani file hit go, and you will be able to visualize the animation.


In order to visualize an Array 
(V)iewaxes
(A)rray
and hit Okay (the parameters were taken from the .set file, so they are good) and hit Redraw

2. if it’s a file that plots a two-dimensional phase plot (in the diffusionlfess system) 
then after loading the .ode file and its corresponding .set file 
do 
(N)ullcline 
(N)ew
(V)iewaxes 
(2)D
then do
(D)ir. field/flow
(S)caled Dir old 
and use default setting Grid 16 and hit Enter

In the final version of the manuscript I decided to redefine the function h(.) (in the original model) to include a pre-factor \phi = 10 which required re-scaling \beta and \gamma so they are divided by \phi (e.g., \beta = 18 turned to \beta = 1.8; \gamma = 4.7 turned into \gamma = 0.47). However, I did not change this in the ode files which lack the parameter \phi and in them the original values of \beta and \gamma are used (e.g., 18 and 4.7, respectively)
