# Supplementary material for: Acetylcholine waves and dopamine release in the striatum
Source: Nat Commun. 2023 Oct 27;14:6852. doi: 10.1038/s41467-023-42311-5 (PMC10611775; doi:10.1038/s41467-023-42311-5)
Supplement: Supplementary file 6 — Supplementary Code [file 41467_2023_42311_MOESM6_ESM.zip › Code/Fig10e_S10/TuringAChDA.ode.set]

## Set file for TuringAChDA.ode on Mon Jan  3 10:44:06 2022
400   Number of equations and auxiliaries
12   Number of parameters
# Numerical stuff
1    nout
40    nullcline mesh
10   CVode
800  total
0.25  DeltaT
0  T0
0  Transient
100  Bound
1e-12  DtMin
1  DtMax
1e-06  Tolerance
1e-05  Abs. Tolerance
0  Max Delay
100   Eigenvector iterates
0.001  Eigenvector tolerance
0.001  Newton tolerance
0  Poincare plane
1e-05  Boundary value tolerance
1e-05  Boundary value epsilon
20   Boundary value iterates
0   Poincare None
1   Poincare variable
1   Poincare sign
0   Stop on Section
0   Delay flag
800  Current time
800  Last Time
0   MyStart
1   INFLAG
# Delays
0.0
0.0
0.0
0.0
0.0
0.0
0.0
0.0
0.0
0.0
0.0
0.0
0.0
0.0
0.0
0.0
0.0
0.0
0.0
0.0
0.0
0.0
0.0
0.0
0.0
0.0
0.0
0.0
0.0
0.0
0.0
0.0
0.0
0.0
0.0
0.0
0.0
0.0
0.0
0.0
0.0
0.0
0.0
0.0
0.0
0.0
0.0
0.0
0.0
0.0
0.0
0.0
0.0
0.0
0.0
0.0
0.0
0.0
0.0
0.0
0.0
0.0
0.0
0.0
0.0
0.0
0.0
0.0
0.0
0.0
0.0
0.0
0.0
0.0
0.0
0.0
0.0
0.0
0.0
0.0
0.0
0.0
0.0
0.0
0.0
0.0
0.0
0.0
0.0
0.0
0.0
0.0
0.0
0.0
0.0
0.0
0.0
0.0
0.0
0.0
0.0
0.0
0.0
0.0
0.0
0.0
0.0
0.0
0.0
0.0
0.0
0.0
0.0
0.0
0.0
0.0
0.0
0.0
0.0
0.0
0.0
0.0
0.0
0.0
0.0
0.0
0.0
0.0
0.0
0.0
0.0
0.0
0.0
0.0
0.0
0.0
0.0
0.0
0.0
0.0
0.0
0.0
0.0
0.0
0.0
0.0
0.0
0.0
0.0
0.0
0.0
0.0
0.0
0.0
0.0
0.0
0.0
0.0
0.0
0.0
0.0
0.0
0.0
0.0
0.0
0.0
0.0
0.0
0.0
0.0
0.0
0.0
0.0
0.0
0.0
0.0
0.0
0.0
0.0
0.0
0.0
0.0
0.0
0.0
0.0
0.0
0.0
0.0
0.0
0.0
0.0
0.0
0.0
0.0
0.0
0.0
0.0
0.0
0.0
0.0
0.0
0.0
0.0
0.0
0.0
0.0
0.0
0.0
0.0
0.0
0.0
0.0
0.0
0.0
0.0
0.0
0.0
0.0
0.0
0.0
0.0
0.0
0.0
0.0
0.0
0.0
0.0
0.0
0.0
0.0
0.0
0.0
0.0
0.0
0.0
0.0
0.0
0.0
0.0
0.0
0.0
0.0
0.0
0.0
0.0
0.0
0.0
0.0
0.0
0.0
0.0
0.0
0.0
0.0
0.0
0.0
0.0
0.0
0.0
0.0
0.0
0.0
0.0
0.0
0.0
0.0
0.0
0.0
0.0
0.0
0.0
0.0
0.0
0.0
0.0
0.0
0.0
0.0
0.0
0.0
0.0
0.0
0.0
0.0
0.0
0.0
0.0
0.0
0.0
0.0
0.0
0.0
0.0
0.0
0.0
0.0
0.0
0.0
0.0
0.0
0.0
0.0
0.0
0.0
0.0
0.0
0.0
0.0
0.0
0.0
0.0
0.0
0.0
0.0
0.0
0.0
0.0
0.0
0.0
0.0
0.0
0.0
0.0
0.0
0.0
0.0
0.0
0.0
0.0
0.0
0.0
0.0
0.0
0.0
0.0
0.0
0.0
0.0
0.0
0.0
0.0
0.0
0.0
0.0
0.0
0.0
0.0
0.0
0.0
0.0
0.0
0.0
0.0
0.0
0.0
0.0
0.0
0.0
0.0
0.0
0.0
0.0
0.0
0.0
0.0
0.0
0.0
0.0
0.0
0.0
0.0
0.0
0.0
0.0
0.0
0.0
0.0
0.0
0.0
0.0
0.0
0.0
0.0
0.0
0.0
0.0
0.0
0.0
0.0
0.0
0.0
0.0
0.0
0.0
0.0
0.0
0.0
0.0
0.0
0.0
# Bndry conds
0
0
0
0
0
0
0
0
0
0
0
0
0
0
0
0
0
0
0
0
0
0
0
0
0
0
0
0
0
0
0
0
0
0
0
0
0
0
0
0
0
0
0
0
0
0
0
0
0
0
0
0
0
0
0
0
0
0
0
0
0
0
0
0
0
0
0
0
0
0
0
0
0
0
0
0
0
0
0
0
0
0
0
0
0
0
0
0
0
0
0
0
0
0
0
0
0
0
0
0
0
0
0
0
0
0
0
0
0
0
0
0
0
0
0
0
0
0
0
0
0
0
0
0
0
0
0
0
0
0
0
0
0
0
0
0
0
0
0
0
0
0
0
0
0
0
0
0
0
0
0
0
0
0
0
0
0
0
0
0
0
0
0
0
0
0
0
0
0
0
0
0
0
0
0
0
0
0
0
0
0
0
0
0
0
0
0
0
0
0
0
0
0
0
0
0
0
0
0
0
0
0
0
0
0
0
0
0
0
0
0
0
0
0
0
0
0
0
0
0
0
0
0
0
0
0
0
0
0
0
0
0
0
0
0
0
0
0
0
0
0
0
0
0
0
0
0
0
0
0
0
0
0
0
0
0
0
0
0
0
0
0
0
0
0
0
0
0
0
0
0
0
0
0
0
0
0
0
0
0
0
0
0
0
0
0
0
0
0
0
0
0
0
0
0
0
0
0
0
0
0
0
0
0
0
0
0
0
0
0
0
0
0
0
0
0
0
0
0
0
0
0
0
0
0
0
0
0
0
0
0
0
0
0
0
0
0
0
0
0
0
0
0
0
0
0
0
0
0
0
0
0
0
0
0
0
0
0
0
0
0
0
0
0
0
0
0
0
0
0
0
0
0
0
0
0
0
0
0
0
0
0
0
0
0
0
0
0
0
0
0
0
0
0
0
0
0
0
0
0
# Old ICs
0.74  U1
0.74  U2
0.74  U3
0.74  U4
0.74  U5
0.74  U6
0.74  U7
0.74  U8
0.74  U9
0.74  U10
0.74  U11
0.74  U12
0.74  U13
0.74  U14
0.74  U15
0.74  U16
0.74  U17
0.74  U18
0.74  U19
0.74  U20
0.74  U21
0.74  U22
0.74  U23
0.74  U24
0.74  U25
0.74  U26
0.74  U27
0.74  U28
0.74  U29
0.74  U30
0.74  U31
0.74  U32
0.74  U33
0.74  U34
0.74  U35
0.74  U36
0.74  U37
0.74  U38
0.74  U39
0.74  U40
0.74  U41
0.74  U42
0.74  U43
0.74  U44
0.74  U45
0.74  U46
0.74  U47
0.74  U48
0.74  U49
0.74  U50
0.74  U51
0.74  U52
0.74  U53
0.74  U54
0.74  U55
0.74  U56
0.74  U57
0.74  U58
0.74  U59
0.74  U60
0.74  U61
0.74  U62
0.74  U63
0.74  U64
0.74  U65
0.74  U66
0.74  U67
0.74  U68
0.74  U69
0.74  U70
0.74  U71
0.74  U72
0.74  U73
0.74  U74
0.74  U75
0.74  U76
0.74  U77
0.74  U78
0.74  U79
0.74  U80
0.74  U81
0.74  U82
0.74  U83
0.74  U84
0.74  U85
0.74  U86
0.74  U87
0.74  U88
0.74  U89
0.74  U90
0.74  U91
0.74  U92
0.74  U93
0.74  U94
0.74  U95
0.74  U96
0.74  U97
0.74  U98
0.74  U99
0.74  U100
0.74  U101
0.74  U102
0.74  U103
0.74  U104
0.74  U105
0.74  U106
0.74  U107
0.74  U108
0.74  U109
0.74  U110
0.74  U111
0.74  U112
0.74  U113
0.74  U114
0.74  U115
0.74  U116
0.74  U117
0.74  U118
0.74  U119
0.74  U120
0.74  U121
0.74  U122
0.74  U123
0.74  U124
0.74  U125
0.74  U126
0.74  U127
0.74  U128
0.74  U129
0.74  U130
0.74  U131
0.74  U132
0.74  U133
0.74  U134
0.74  U135
0.74  U136
0.74  U137
0.74  U138
0.74  U139
0.74  U140
0.74  U141
0.74  U142
0.74  U143
0.74  U144
0.74  U145
0.74  U146
0.74  U147
0.74  U148
0.74  U149
0.74  U150
0.74  U151
0.74  U152
0.74  U153
0.74  U154
0.74  U155
0.74  U156
0.74  U157
0.74  U158
0.74  U159
0.74  U160
0.74  U161
0.74  U162
0.74  U163
0.74  U164
0.74  U165
0.74  U166
0.74  U167
0.74  U168
0.74  U169
0.74  U170
0.74  U171
0.74  U172
0.74  U173
0.74  U174
0.74  U175
0.74  U176
0.74  U177
0.74  U178
0.74  U179
0.74  U180
0.74  U181
0.74  U182
0.74  U183
0.74  U184
0.74  U185
0.74  U186
0.74  U187
0.74  U188
0.74  U189
0.74  U190
0  U191
0  U192
0  U193
0  U194
0  U195
0  U196
0  U197
0  U198
0  U199
0  U200
0.04  V1
0.04  V2
0.04  V3
0.04  V4
0.04  V5
0.04  V6
0.04  V7
0.04  V8
0.04  V9
0.04  V10
0.04  V11
0.04  V12
0.04  V13
0.04  V14
0.04  V15
0.04  V16
0.04  V17
0.04  V18
0.04  V19
0.04  V20
0.04  V21
0.04  V22
0.04  V23
0.04  V24
0.04  V25
0.04  V26
0.04  V27
0.04  V28
0.04  V29
0.04  V30
0.04  V31
0.04  V32
0.04  V33
0.04  V34
0.04  V35
0.04  V36
0.04  V37
0.04  V38
0.04  V39
0.04  V40
0.04  V41
0.04  V42
0.04  V43
0.04  V44
0.04  V45
0.04  V46
0.04  V47
0.04  V48
0.04  V49
0.04  V50
0.04  V51
0.04  V52
0.04  V53
0.04  V54
0.04  V55
0.04  V56
0.04  V57
0.04  V58
0.04  V59
0.04  V60
0.04  V61
0.04  V62
0.04  V63
0.04  V64
0.04  V65
0.04  V66
0.04  V67
0.04  V68
0.04  V69
0.04  V70
0.04  V71
0.04  V72
0.04  V73
0.04  V74
0.04  V75
0.04  V76
0.04  V77
0.04  V78
0.04  V79
0.04  V80
0.04  V81
0.04  V82
0.04  V83
0.04  V84
0.04  V85
0.04  V86
0.04  V87
0.04  V88
0.04  V89
0.04  V90
0.04  V91
0.04  V92
0.04  V93
0.04  V94
0.04  V95
0.04  V96
0.04  V97
0.04  V98
0.04  V99
0.04  V100
0.04  V101
0.04  V102
0.04  V103
0.04  V104
0.04  V105
0.04  V106
0.04  V107
0.04  V108
0.04  V109
0.04  V110
0.04  V111
0.04  V112
0.04  V113
0.04  V114
0.04  V115
0.04  V116
0.04  V117
0.04  V118
0.04  V119
0.04  V120
0.04  V121
0.04  V122
0.04  V123
0.04  V124
0.04  V125
0.04  V126
0.04  V127
0.04  V128
0.04  V129
0.04  V130
0.04  V131
0.04  V132
0.04  V133
0.04  V134
0.04  V135
0.04  V136
0.04  V137
0.04  V138
0.04  V139
0.04  V140
0.04  V141
0.04  V142
0.04  V143
0.04  V144
0.04  V145
0.04  V146
0.04  V147
0.04  V148
0.04  V149
0.04  V150
0.04  V151
0.04  V152
0.04  V153
0.04  V154
0.04  V155
0.04  V156
0.04  V157
0.04  V158
0.04  V159
0.04  V160
0.04  V161
0.04  V162
0.04  V163
0.04  V164
0.04  V165
0.04  V166
0.04  V167
0.04  V168
0.04  V169
0.04  V170
0.04  V171
0.04  V172
0.04  V173
0.04  V174
0.04  V175
0.04  V176
0.04  V177
0.04  V178
0.04  V179
0.04  V180
0.04  V181
0.04  V182
0.04  V183
0.04  V184
0.04  V185
0.04  V186
0.04  V187
0.04  V188
0.04  V189
0.04  V190
0.04  V191
0.04  V192
0.04  V193
0.04  V194
0.04  V195
0.04  V196
0.04  V197
0.04  V198
0.04  V199
0.04  V200
# Ending  ICs
-0.04394247693061986  U1
-0.04439863289179562  U2
-0.04410686106271447  U3
-0.03972006047903634  U4
-0.02325654752235005  U5
0.02279650256336595  U6
0.1298665468666169  U7
0.3247371382836555  U8
0.5581807679618384  U9
0.7219548846601902  U10
0.7874673651091522  U11
0.7686139594518306  U12
0.6598789680309772  U13
0.4558364644453081  U14
0.228524481109714  U15
0.07565637575015008  U16
0.002054129787757322  U17
-0.0262896622003935  U18
-0.03416233001105923  U19
-0.03386487889292811  U20
-0.0308047321723306  U21
-0.02725737280224898  U22
-0.02415613862763301  U23
-0.02187020530364637  U24
-0.02053624944551547  U25
-0.0201992086200923  U26
-0.02086859103779672  U27
-0.02253126493233404  U28
-0.02512976701575063  U29
-0.02849070398475904  U30
-0.0321505264358134  U31
-0.03494524921729479  U32
-0.03404747890868912  U33
-0.02277172164547304  U34
0.01384737665947614  U35
0.1044097896502777  U36
0.2808777194679009  U37
0.5159081819836481  U38
0.7012203252728998  U39
0.7901879727026023  U40
0.7982437182389456  U41
0.7284606943238092  U42
0.5636884570408992  U43
0.3300634164843099  U44
0.1347576659287206  U45
0.02761688362825501  U46
-0.01778327560471598  U47
-0.03290236577004495  U48
-0.03530693735854112  U49
-0.03301456413604877  U50
-0.02944386327067242  U51
-0.02601107054993693  U52
-0.02328653650825079  U53
-0.02148866336590113  U54
-0.02069361982102349  U55
-0.02092243096212591  U56
-0.02217023998318668  U57
-0.02439873369678302  U58
-0.02748635521828414  U59
-0.03110008226213047  U60
-0.03439166010683048  U61
-0.03528275457365704  U62
-0.02880828944469577  U63
-0.003563420379124264  U64
0.06397770520504932  U65
0.2085029789606975  U66
0.4334738019258181  U67
0.6474959455621144  U68
0.7700512866458586  U69
0.8056147906342561  U70
0.7667841121065218  U71
0.6401478975778334  U72
0.4234872844409853  U73
0.2009337332321268  U74
0.06038987101197417  U75
-0.004573534275095173  U76
-0.02850302241683667  U77
-0.03427528446986591  U78
-0.03289635427751129  U79
-0.02913550553351691  U80
-0.02497250445862082  U81
-0.0211967796665088  U82
-0.01809730812543847  U83
-0.01575726778835008  U84
-0.01418156794209226  U85
-0.01335307370584439  U86
-0.01325739912796531  U87
-0.01389274243541192  U88
-0.01527095148993234  U89
-0.01741047636191275  U90
-0.02031682935656958  U91
-0.02393779646587084  U92
-0.02806220775921756  U93
-0.03208726404066928  U94
-0.0344748754674464  U95
-0.03148252464385887  U96
-0.01433967314273952  U97
0.03595440082935086  U98
0.1521264958437953  U99
0.356417934013548  U100
0.5874042390316765  U101
0.7420553542764672  U102
0.8041687393144491  U103
0.7917081559304836  U104
0.6996829477977965  U105
0.5120037059419376  U106
0.2768495911831638  U107
0.1021034239664463  U108
0.01306963040686409  U109
-0.02261860396871972  U110
-0.03329686172014868  U111
-0.03369744977056131  U112
-0.0303745837256548  U113
-0.0260804763057322  U114
-0.02192641110163314  U115
-0.01832964469887213  U116
-0.01541747845379502  U117
-0.0132009476020843  U118
-0.01165099058345629  U119
-0.01073258321406064  U120
-0.01042017572676044  U121
-0.01070433672629736  U122
-0.0115936512529916  U123
-0.01311299533967383  U124
-0.01529716700712066  U125
-0.01817600079864693  U126
-0.02174144080407594  U127
-0.02587412616694922  U128
-0.03017615605216959  U129
-0.03358232500648951  U130
-0.03344896628475274  U131
-0.02346936050639405  U132
0.01058707466523237  U133
0.09640223892152612  U134
0.2670087935883625  U135
0.5015246247336231  U136
0.6931903964195139  U137
0.7892659431331349  U138
0.8048399547744481  U139
0.7460820742461574  U140
0.5953987759269681  U141
0.3658836042256703  U142
0.1585763235828278  U143
0.03902253772638088  U144
-0.01321354289421681  U145
-0.03125114229877063  U146
-0.03462794869805375  U147
-0.0324099147129216  U148
-0.02847494354276783  U149
-0.02442139264627253  U150
-0.02088033806105035  U151
-0.01807813250440689  U152
-0.01607703401578475  U153
-0.01487968004322654  U154
-0.01447495124206907  U155
-0.01485726719430825  U156
-0.01603200045319605  U157
-0.01801043135950311  U158
-0.02079105947704628  U159
-0.02431500895034728  U160
-0.02836443941560166  U161
-0.0323286880086375  U162
-0.03465768375938342  U163
-0.03158601270604564  U164
-0.01429540275433085  U165
0.03630354618686189  U166
0.1530177802694199  U167
0.3578460879321842  U168
0.5887108170917653  U169
0.7428541901671901  U170
0.8046454719191027  U171
0.7921538309385103  U172
0.7003579505340098  U173
0.5130038693211479  U174
0.2778317858311178  U175
0.1027610947246968  U176
0.01348011255410213  U177
-0.02230147088550195  U178
-0.03296621715342944  U179
-0.033283667125288  U180
-0.02982245875429979  U181
-0.02533493923893267  U182
-0.02092416296857309  U183
-0.01699325347898866  U184
-0.01365005573785299  U185
-0.01088049743586003  U186
-0.008623984501803909  U187
-0.006806559780847068  U188
-0.005355365276542059  U189
-0.004204593908387428  U190
-0.003297483133784034  U191
-0.002586462805265378  U192
-0.002032475801035535  U193
-0.001603978579203612  U194
-0.001275878277433281  U195
-0.00102853461904488  U196
-0.0008468869294979086  U197
-0.0007197302724220673  U198
-0.0006391459251855008  U199
-0.0006000826881061607  U200
0.01319800686534152  V1
0.01397111189949489  V2
0.01555075237992514  V3
0.01799838245494808  V4
0.02138719346184383  V5
0.02576034641323046  V6
0.03103463971093892  V7
0.03682122748200295  V8
0.04226015816610301  V9
0.04626174348652502  V10
0.04806911926973222  V11
0.04738799677931287  V12
0.04429700685065509  V13
0.0392816988999219  V14
0.03328432828424088  V15
0.02733812042433942  V16
0.02206140955156863  V17
0.01765538468890288  V18
0.01410259154104605  V19
0.01130505127607279  V20
0.00914923164069849  V21
0.007531790099831941  V22
0.006368184739008231  V23
0.005594520627213526  V24
0.005167062402521178  V25
0.005061251004697635  V26
0.00527097354118134  V27
0.0058083724535745  V28
0.006704257997751104  V29
0.008009019082793277  V30
0.009793667964916451  V31
0.01215008492987491  V32
0.01518817519747701  V33
0.01902443169707807  V34
0.02374915598770356  V35
0.02934626439371947  V36
0.03553248513836751  V37
0.04156704002617501  V38
0.04637513532643424  V39
0.0491113430503046  V40
0.04938688928165682  V41
0.04716767988080635  V42
0.0427557275223161  V43
0.03689727649882359  V44
0.03066629128118839  V45
0.02490725179369251  V46
0.01998979416819368  V47
0.01597147020409638  V48
0.01277622188112151  V49
0.01028971142686379  V50
0.008399646247980522  V51
0.007010431613694902  V52
0.006047277926810661  V53
0.005456403214722089  V54
0.005204104973113869  V55
0.005275838633665344  V56
0.005675753495413854  V57
0.006426831420590165  V58
0.007571591423742183  V59
0.009173109528181421  V60
0.01131567664691226  V61
0.01410341972654098  V62
0.01765282791182083  V63
0.02206960761204785  V64
0.02738904408077482  V65
0.03344566981067321  V66
0.03967239801333561  V67
0.04505846257579564  V68
0.0486207994459644  V69
0.04981562068499745  V70
0.04849159635673616  V71
0.04481324986837126  V72
0.03934263844646074  V73
0.03307425585590799  V74
0.02700367255034005  V75
0.02167510726921864  V76
0.01723920494552756  V77
0.01365252641515567  V78
0.01080392169776504  V79
0.008571718200232375  V80
0.006845561759268294  V81
0.005533089036963985  V82
0.004560653622223266  V83
0.003871998284031359  V84
0.003426470334819768  V85
0.003197422890833021  V86
0.003171052935232847  V87
0.003345768544420253  V88
0.003732115040252961  V89
0.004353263077089756  V90
0.005246038718087308  V91
0.006462427276851804  V92
0.008071360259777786  V93
0.01016028999978301  V94
0.01283531199784907  V95
0.01621679537110335  V96
0.02042323948436388  V97
0.02552689897216404  V98
0.03145027019335361  V99
0.03777972185715196  V100
0.04362439998429323  V101
0.04792457237869432  V102
0.04998620710781707  V103
0.0495439437274864  V104
0.04664988046544351  V105
0.04170360468379603  V106
0.03555827547609554  V107
0.02928494505270865  V108
0.02361125736185397  V109
0.0188088509685084  V110
0.01488548018419542  V111
0.01174400515310206  V112
0.009261007387650302  V113
0.007318556657755479  V114
0.00581490612558778  V115
0.004666645595258067  V116
0.003807701679293111  V117
0.003187407697632482  V118
0.00276853876611781  V119
0.002525660026336889  V120
0.002443913096935999  V121
0.002518278651451525  V122
0.00275332283175706  V123
0.003163427983015591  V124
0.003773507277638076  V125
0.004620196147725254  V126
0.005753484825866913  V127
0.007238672905969598  V128
0.009158312985640585  V129
0.01161328461718972  V130
0.01472086443368454  V131
0.01860461275020836  V132
0.02336399832219152  V133
0.02899868554496917  V134
0.0352535014860501  V135
0.04142324405643116  V136
0.04644141099296661  V137
0.04943539140517455  V138
0.04998690863143047  V139
0.04803079484681503  V140
0.0438178360423543  V141
0.03802332917892429  V142
0.03170077281817138  V143
0.02575818534373666  V144
0.02062736801887924  V145
0.0163956149725133  V146
0.01299467129686346  V147
0.01030741340417639  V148
0.008213933300387066  V149
0.006608458554078085  V150
0.005404072276732198  V151
0.004532770551668141  V152
0.003944009918026733  V153
0.003603034323791162  V154
0.003489499678962108  V155
0.003596597827575225  V156
0.00393075295279272  V157
0.004511908588832277  V158
0.00537438846559607  V159
0.006568260961987448  V160
0.008161012014749565  V161
0.01023902450148558  V162
0.01290761367689833  V163
0.01628655922751634  V164
0.02049381006511641  V165
0.02560082014853999  V166
0.03152850687415133  V167
0.03786037121803391  V168
0.04370264904034835  V169
0.04799619968106687  V170
0.05004958234078788  V171
0.04959892581001529  V172
0.0466961826400021  V173
0.04173932357046573  V174
0.0355792743643176  V175
0.02928660330510576  V176
0.02358999615098286  V177
0.01876155401081447  V178
0.01480850689456112  V179
0.0116324469857209  V180
0.009108102320325306  V181
0.007115110339517547  V182
0.005548616405242989  V183
0.004321256542585007  V184
0.003361920197721116  V185
0.002613509592759911  V186
0.002030576879220256  V187
0.001577166790178745  V188
0.001224964182940139  V189
0.0009517533592679244  V190
0.0007401608627747161  V191
0.0005766426269725072  V192
0.0004506757856439745  V193
0.0003541190116162348  V194
0.0002807101990796677  V195
0.0002256754432927482  V196
0.0001854280865795223  V197
0.0001573409030077538  V198
0.0001395782549281757  V199
0.0001309783178778466  V200
# Parameters
0.25  a
0.14  b
0.02  Du
1  Dv
0.2  dx
0  p
0  dir
1  neum
0  ule
0  uri
0  vle
0  vri
# Graphics
0.7071097251469876  rm
-0.4999999999826661  rm
0.4999958366025516  rm
0.7071038372138505  rm
0.5000041633974482  rm
-0.4999999999826661  rm
0  rm
0.7071038372138505  rm
0.7071097251469876  rm
0    
1    
1    
1    
0    
0    
1    
1    
1    
0    
0    
1    
1    
1    
0    
0    
1    
1    
1    
0    
0    
1    
1    
1    
0    
0    
1    
1    
1    
0    
0    
1    
1    
1    
0    
0    
1    
1    
1    
0    
0    
1    
1    
1    
0    
0    
1    
1    
1    
0    
-1000   
1000   
0    
0   3DFlag
1   Timeflag
0   Colorflag
0   Type
1  color scale
0   minscale
800   xmax
0   xmin
1   ymax
-1   ymin
12   zmax
-12   zmin
400   
0.0025   
0   
1   
0   
0.08333333333333333   
45   Theta
45   Phi
0    xshft
0    yshft
0    zshft
0   xlo
-1   ylo
0   
-1   
800   xhi
1   yhi
800   
1   
# Transpose variables etc
U1
2   n columns
1   n rows
1   row skip
1   col skip
1   row 0
# Coupling stuff for H funs
0
0
0
0
0
0
0
0
0
0
0
0
0
0
0
0
0
0
0
0
0
0
0
0
0
0
0
0
0
0
0
0
0
0
0
0
0
0
0
0
0
0
0
0
0
0
0
0
0
0
0
0
0
0
0
0
0
0
0
0
0
0
0
0
0
0
0
0
0
0
0
0
0
0
0
0
0
0
0
0
0
0
0
0
0
0
0
0
0
0
0
0
0
0
0
0
0
0
0
0
0
0
0
0
0
0
0
0
0
0
0
0
0
0
0
0
0
0
0
0
0
0
0
0
0
0
0
0
0
0
0
0
0
0
0
0
0
0
0
0
0
0
0
0
0
0
0
0
0
0
0
0
0
0
0
0
0
0
0
0
0
0
0
0
0
0
0
0
0
0
0
0
0
0
0
0
0
0
0
0
0
0
0
0
0
0
0
0
0
0
0
0
0
0
0
0
0
0
0
0
0
0
0
0
0
0
0
0
0
0
0
0
0
0
0
0
0
0
0
0
0
0
0
0
0
0
0
0
0
0
0
0
0
0
0
0
0
0
0
0
0
0
0
0
0
0
0
0
0
0
0
0
0
0
0
0
0
0
0
0
0
0
0
0
0
0
0
0
0
0
0
0
0
0
0
0
0
0
0
0
0
0
0
0
0
0
0
0
0
0
0
0
0
0
0
0
0
0
0
0
0
0
0
0
0
0
0
0
0
0
0
0
0
0
0
0
0
0
0
0
0
0
0
0
0
0
0
0
0
0
0
0
0
0
0
0
0
0
0
0
0
0
0
0
0
0
0
0
0
0
0
0
0
0
0
0
0
0
0
0
0
0
0
0
0
0
0
0
0
0
0
0
0
0
0
0
0
0
0
0
0
0
0
0
0
0
0
0
0
0
0
0
0
0
0
0
0
0
0
0
# Array plot stuff
u1
400   NCols
0   Row 1
800   NRows
4   RowSkip
0  Zmin
1  Zmax
# Torus information 
0    Torus flag 1=ON
6.283185307179586  Torus period
# Range information
a
-1   eq-range stab col
0   shoot flag 1=on
10   eq-range steps
0  eq_range low
1  eq_range high
U1
U1
20   Range steps
0   Cycle color 1=on
1   Reset data 1=on
1   Use old I.C.s 1=yes
0  Par1 low
0  Par2 low
1  Par1 high
1  Par2 high
a
0   BVP side
0   color cycle flag 1=on
10   BVP range steps
0  BVP range low
1  BVP range high
RHS etc ...
dU1/dT=F(U1,V1)+DU*(U2-2*U1+U0)/(DX*DX)
dU2/dT=F(U2,V2)+DU*(U3-2*U2+U1)/(DX*DX)
dU3/dT=F(U3,V3)+DU*(U4-2*U3+U2)/(DX*DX)
dU4/dT=F(U4,V4)+DU*(U5-2*U4+U3)/(DX*DX)
dU5/dT=F(U5,V5)+DU*(U6-2*U5+U4)/(DX*DX)
dU6/dT=F(U6,V6)+DU*(U7-2*U6+U5)/(DX*DX)
dU7/dT=F(U7,V7)+DU*(U8-2*U7+U6)/(DX*DX)
dU8/dT=F(U8,V8)+DU*(U9-2*U8+U7)/(DX*DX)
dU9/dT=F(U9,V9)+DU*(U10-2*U9+U8)/(DX*DX)
dU10/dT=F(U10,V10)+DU*(U11-2*U10+U9)/(DX*DX)
dU11/dT=F(U11,V11)+DU*(U12-2*U11+U10)/(DX*DX)
dU12/dT=F(U12,V12)+DU*(U13-2*U12+U11)/(DX*DX)
dU13/dT=F(U13,V13)+DU*(U14-2*U13+U12)/(DX*DX)
dU14/dT=F(U14,V14)+DU*(U15-2*U14+U13)/(DX*DX)
dU15/dT=F(U15,V15)+DU*(U16-2*U15+U14)/(DX*DX)
dU16/dT=F(U16,V16)+DU*(U17-2*U16+U15)/(DX*DX)
dU17/dT=F(U17,V17)+DU*(U18-2*U17+U16)/(DX*DX)
dU18/dT=F(U18,V18)+DU*(U19-2*U18+U17)/(DX*DX)
dU19/dT=F(U19,V19)+DU*(U20-2*U19+U18)/(DX*DX)
dU20/dT=F(U20,V20)+DU*(U21-2*U20+U19)/(DX*DX)
dU21/dT=F(U21,V21)+DU*(U22-2*U21+U20)/(DX*DX)
dU22/dT=F(U22,V22)+DU*(U23-2*U22+U21)/(DX*DX)
dU23/dT=F(U23,V23)+DU*(U24-2*U23+U22)/(DX*DX)
dU24/dT=F(U24,V24)+DU*(U25-2*U24+U23)/(DX*DX)
dU25/dT=F(U25,V25)+DU*(U26-2*U25+U24)/(DX*DX)
dU26/dT=F(U26,V26)+DU*(U27-2*U26+U25)/(DX*DX)
dU27/dT=F(U27,V27)+DU*(U28-2*U27+U26)/(DX*DX)
dU28/dT=F(U28,V28)+DU*(U29-2*U28+U27)/(DX*DX)
dU29/dT=F(U29,V29)+DU*(U30-2*U29+U28)/(DX*DX)
dU30/dT=F(U30,V30)+DU*(U31-2*U30+U29)/(DX*DX)
dU31/dT=F(U31,V31)+DU*(U32-2*U31+U30)/(DX*DX)
dU32/dT=F(U32,V32)+DU*(U33-2*U32+U31)/(DX*DX)
dU33/dT=F(U33,V33)+DU*(U34-2*U33+U32)/(DX*DX)
dU34/dT=F(U34,V34)+DU*(U35-2*U34+U33)/(DX*DX)
dU35/dT=F(U35,V35)+DU*(U36-2*U35+U34)/(DX*DX)
dU36/dT=F(U36,V36)+DU*(U37-2*U36+U35)/(DX*DX)
dU37/dT=F(U37,V37)+DU*(U38-2*U37+U36)/(DX*DX)
dU38/dT=F(U38,V38)+DU*(U39-2*U38+U37)/(DX*DX)
dU39/dT=F(U39,V39)+DU*(U40-2*U39+U38)/(DX*DX)
dU40/dT=F(U40,V40)+DU*(U41-2*U40+U39)/(DX*DX)
dU41/dT=F(U41,V41)+DU*(U42-2*U41+U40)/(DX*DX)
dU42/dT=F(U42,V42)+DU*(U43-2*U42+U41)/(DX*DX)
dU43/dT=F(U43,V43)+DU*(U44-2*U43+U42)/(DX*DX)
dU44/dT=F(U44,V44)+DU*(U45-2*U44+U43)/(DX*DX)
dU45/dT=F(U45,V45)+DU*(U46-2*U45+U44)/(DX*DX)
dU46/dT=F(U46,V46)+DU*(U47-2*U46+U45)/(DX*DX)
dU47/dT=F(U47,V47)+DU*(U48-2*U47+U46)/(DX*DX)
dU48/dT=F(U48,V48)+DU*(U49-2*U48+U47)/(DX*DX)
dU49/dT=F(U49,V49)+DU*(U50-2*U49+U48)/(DX*DX)
dU50/dT=F(U50,V50)+DU*(U51-2*U50+U49)/(DX*DX)
dU51/dT=F(U51,V51)+DU*(U52-2*U51+U50)/(DX*DX)
dU52/dT=F(U52,V52)+DU*(U53-2*U52+U51)/(DX*DX)
dU53/dT=F(U53,V53)+DU*(U54-2*U53+U52)/(DX*DX)
dU54/dT=F(U54,V54)+DU*(U55-2*U54+U53)/(DX*DX)
dU55/dT=F(U55,V55)+DU*(U56-2*U55+U54)/(DX*DX)
dU56/dT=F(U56,V56)+DU*(U57-2*U56+U55)/(DX*DX)
dU57/dT=F(U57,V57)+DU*(U58-2*U57+U56)/(DX*DX)
dU58/dT=F(U58,V58)+DU*(U59-2*U58+U57)/(DX*DX)
dU59/dT=F(U59,V59)+DU*(U60-2*U59+U58)/(DX*DX)
dU60/dT=F(U60,V60)+DU*(U61-2*U60+U59)/(DX*DX)
dU61/dT=F(U61,V61)+DU*(U62-2*U61+U60)/(DX*DX)
dU62/dT=F(U62,V62)+DU*(U63-2*U62+U61)/(DX*DX)
dU63/dT=F(U63,V63)+DU*(U64-2*U63+U62)/(DX*DX)
dU64/dT=F(U64,V64)+DU*(U65-2*U64+U63)/(DX*DX)
dU65/dT=F(U65,V65)+DU*(U66-2*U65+U64)/(DX*DX)
dU66/dT=F(U66,V66)+DU*(U67-2*U66+U65)/(DX*DX)
dU67/dT=F(U67,V67)+DU*(U68-2*U67+U66)/(DX*DX)
dU68/dT=F(U68,V68)+DU*(U69-2*U68+U67)/(DX*DX)
dU69/dT=F(U69,V69)+DU*(U70-2*U69+U68)/(DX*DX)
dU70/dT=F(U70,V70)+DU*(U71-2*U70+U69)/(DX*DX)
dU71/dT=F(U71,V71)+DU*(U72-2*U71+U70)/(DX*DX)
dU72/dT=F(U72,V72)+DU*(U73-2*U72+U71)/(DX*DX)
dU73/dT=F(U73,V73)+DU*(U74-2*U73+U72)/(DX*DX)
dU74/dT=F(U74,V74)+DU*(U75-2*U74+U73)/(DX*DX)
dU75/dT=F(U75,V75)+DU*(U76-2*U75+U74)/(DX*DX)
dU76/dT=F(U76,V76)+DU*(U77-2*U76+U75)/(DX*DX)
dU77/dT=F(U77,V77)+DU*(U78-2*U77+U76)/(DX*DX)
dU78/dT=F(U78,V78)+DU*(U79-2*U78+U77)/(DX*DX)
dU79/dT=F(U79,V79)+DU*(U80-2*U79+U78)/(DX*DX)
dU80/dT=F(U80,V80)+DU*(U81-2*U80+U79)/(DX*DX)
dU81/dT=F(U81,V81)+DU*(U82-2*U81+U80)/(DX*DX)
dU82/dT=F(U82,V82)+DU*(U83-2*U82+U81)/(DX*DX)
dU83/dT=F(U83,V83)+DU*(U84-2*U83+U82)/(DX*DX)
dU84/dT=F(U84,V84)+DU*(U85-2*U84+U83)/(DX*DX)
dU85/dT=F(U85,V85)+DU*(U86-2*U85+U84)/(DX*DX)
dU86/dT=F(U86,V86)+DU*(U87-2*U86+U85)/(DX*DX)
dU87/dT=F(U87,V87)+DU*(U88-2*U87+U86)/(DX*DX)
dU88/dT=F(U88,V88)+DU*(U89-2*U88+U87)/(DX*DX)
dU89/dT=F(U89,V89)+DU*(U90-2*U89+U88)/(DX*DX)
dU90/dT=F(U90,V90)+DU*(U91-2*U90+U89)/(DX*DX)
dU91/dT=F(U91,V91)+DU*(U92-2*U91+U90)/(DX*DX)
dU92/dT=F(U92,V92)+DU*(U93-2*U92+U91)/(DX*DX)
dU93/dT=F(U93,V93)+DU*(U94-2*U93+U92)/(DX*DX)
dU94/dT=F(U94,V94)+DU*(U95-2*U94+U93)/(DX*DX)
dU95/dT=F(U95,V95)+DU*(U96-2*U95+U94)/(DX*DX)
dU96/dT=F(U96,V96)+DU*(U97-2*U96+U95)/(DX*DX)
dU97/dT=F(U97,V97)+DU*(U98-2*U97+U96)/(DX*DX)
dU98/dT=F(U98,V98)+DU*(U99-2*U98+U97)/(DX*DX)
dU99/dT=F(U99,V99)+DU*(U100-2*U99+U98)/(DX*DX)
dU100/dT=F(U100,V100)+DU*(U101-2*U100+U99)/(DX*DX)
dU101/dT=F(U101,V101)+DU*(U102-2*U101+U100)/(DX*DX)
dU102/dT=F(U102,V102)+DU*(U103-2*U102+U101)/(DX*DX)
dU103/dT=F(U103,V103)+DU*(U104-2*U103+U102)/(DX*DX)
dU104/dT=F(U104,V104)+DU*(U105-2*U104+U103)/(DX*DX)
dU105/dT=F(U105,V105)+DU*(U106-2*U105+U104)/(DX*DX)
dU106/dT=F(U106,V106)+DU*(U107-2*U106+U105)/(DX*DX)
dU107/dT=F(U107,V107)+DU*(U108-2*U107+U106)/(DX*DX)
dU108/dT=F(U108,V108)+DU*(U109-2*U108+U107)/(DX*DX)
dU109/dT=F(U109,V109)+DU*(U110-2*U109+U108)/(DX*DX)
dU110/dT=F(U110,V110)+DU*(U111-2*U110+U109)/(DX*DX)
dU111/dT=F(U111,V111)+DU*(U112-2*U111+U110)/(DX*DX)
dU112/dT=F(U112,V112)+DU*(U113-2*U112+U111)/(DX*DX)
dU113/dT=F(U113,V113)+DU*(U114-2*U113+U112)/(DX*DX)
dU114/dT=F(U114,V114)+DU*(U115-2*U114+U113)/(DX*DX)
dU115/dT=F(U115,V115)+DU*(U116-2*U115+U114)/(DX*DX)
dU116/dT=F(U116,V116)+DU*(U117-2*U116+U115)/(DX*DX)
dU117/dT=F(U117,V117)+DU*(U118-2*U117+U116)/(DX*DX)
dU118/dT=F(U118,V118)+DU*(U119-2*U118+U117)/(DX*DX)
dU119/dT=F(U119,V119)+DU*(U120-2*U119+U118)/(DX*DX)
dU120/dT=F(U120,V120)+DU*(U121-2*U120+U119)/(DX*DX)
dU121/dT=F(U121,V121)+DU*(U122-2*U121+U120)/(DX*DX)
dU122/dT=F(U122,V122)+DU*(U123-2*U122+U121)/(DX*DX)
dU123/dT=F(U123,V123)+DU*(U124-2*U123+U122)/(DX*DX)
dU124/dT=F(U124,V124)+DU*(U125-2*U124+U123)/(DX*DX)
dU125/dT=F(U125,V125)+DU*(U126-2*U125+U124)/(DX*DX)
dU126/dT=F(U126,V126)+DU*(U127-2*U126+U125)/(DX*DX)
dU127/dT=F(U127,V127)+DU*(U128-2*U127+U126)/(DX*DX)
dU128/dT=F(U128,V128)+DU*(U129-2*U128+U127)/(DX*DX)
dU129/dT=F(U129,V129)+DU*(U130-2*U129+U128)/(DX*DX)
dU130/dT=F(U130,V130)+DU*(U131-2*U130+U129)/(DX*DX)
dU131/dT=F(U131,V131)+DU*(U132-2*U131+U130)/(DX*DX)
dU132/dT=F(U132,V132)+DU*(U133-2*U132+U131)/(DX*DX)
dU133/dT=F(U133,V133)+DU*(U134-2*U133+U132)/(DX*DX)
dU134/dT=F(U134,V134)+DU*(U135-2*U134+U133)/(DX*DX)
dU135/dT=F(U135,V135)+DU*(U136-2*U135+U134)/(DX*DX)
dU136/dT=F(U136,V136)+DU*(U137-2*U136+U135)/(DX*DX)
dU137/dT=F(U137,V137)+DU*(U138-2*U137+U136)/(DX*DX)
dU138/dT=F(U138,V138)+DU*(U139-2*U138+U137)/(DX*DX)
dU139/dT=F(U139,V139)+DU*(U140-2*U139+U138)/(DX*DX)
dU140/dT=F(U140,V140)+DU*(U141-2*U140+U139)/(DX*DX)
dU141/dT=F(U141,V141)+DU*(U142-2*U141+U140)/(DX*DX)
dU142/dT=F(U142,V142)+DU*(U143-2*U142+U141)/(DX*DX)
dU143/dT=F(U143,V143)+DU*(U144-2*U143+U142)/(DX*DX)
dU144/dT=F(U144,V144)+DU*(U145-2*U144+U143)/(DX*DX)
dU145/dT=F(U145,V145)+DU*(U146-2*U145+U144)/(DX*DX)
dU146/dT=F(U146,V146)+DU*(U147-2*U146+U145)/(DX*DX)
dU147/dT=F(U147,V147)+DU*(U148-2*U147+U146)/(DX*DX)
dU148/dT=F(U148,V148)+DU*(U149-2*U148+U147)/(DX*DX)
dU149/dT=F(U149,V149)+DU*(U150-2*U149+U148)/(DX*DX)
dU150/dT=F(U150,V150)+DU*(U151-2*U150+U149)/(DX*DX)
dU151/dT=F(U151,V151)+DU*(U152-2*U151+U150)/(DX*DX)
dU152/dT=F(U152,V152)+DU*(U153-2*U152+U151)/(DX*DX)
dU153/dT=F(U153,V153)+DU*(U154-2*U153+U152)/(DX*DX)
dU154/dT=F(U154,V154)+DU*(U155-2*U154+U153)/(DX*DX)
dU155/dT=F(U155,V155)+DU*(U156-2*U155+U154)/(DX*DX)
dU156/dT=F(U156,V156)+DU*(U157-2*U156+U155)/(DX*DX)
dU157/dT=F(U157,V157)+DU*(U158-2*U157+U156)/(DX*DX)
dU158/dT=F(U158,V158)+DU*(U159-2*U158+U157)/(DX*DX)
dU159/dT=F(U159,V159)+DU*(U160-2*U159+U158)/(DX*DX)
dU160/dT=F(U160,V160)+DU*(U161-2*U160+U159)/(DX*DX)
dU161/dT=F(U161,V161)+DU*(U162-2*U161+U160)/(DX*DX)
dU162/dT=F(U162,V162)+DU*(U163-2*U162+U161)/(DX*DX)
dU163/dT=F(U163,V163)+DU*(U164-2*U163+U162)/(DX*DX)
dU164/dT=F(U164,V164)+DU*(U165-2*U164+U163)/(DX*DX)
dU165/dT=F(U165,V165)+DU*(U166-2*U165+U164)/(DX*DX)
dU166/dT=F(U166,V166)+DU*(U167-2*U166+U165)/(DX*DX)
dU167/dT=F(U167,V167)+DU*(U168-2*U167+U166)/(DX*DX)
dU168/dT=F(U168,V168)+DU*(U169-2*U168+U167)/(DX*DX)
dU169/dT=F(U169,V169)+DU*(U170-2*U169+U168)/(DX*DX)
dU170/dT=F(U170,V170)+DU*(U171-2*U170+U169)/(DX*DX)
dU171/dT=F(U171,V171)+DU*(U172-2*U171+U170)/(DX*DX)
dU172/dT=F(U172,V172)+DU*(U173-2*U172+U171)/(DX*DX)
dU173/dT=F(U173,V173)+DU*(U174-2*U173+U172)/(DX*DX)
dU174/dT=F(U174,V174)+DU*(U175-2*U174+U173)/(DX*DX)
dU175/dT=F(U175,V175)+DU*(U176-2*U175+U174)/(DX*DX)
dU176/dT=F(U176,V176)+DU*(U177-2*U176+U175)/(DX*DX)
dU177/dT=F(U177,V177)+DU*(U178-2*U177+U176)/(DX*DX)
dU178/dT=F(U178,V178)+DU*(U179-2*U178+U177)/(DX*DX)
dU179/dT=F(U179,V179)+DU*(U180-2*U179+U178)/(DX*DX)
dU180/dT=F(U180,V180)+DU*(U181-2*U180+U179)/(DX*DX)
dU181/dT=F(U181,V181)+DU*(U182-2*U181+U180)/(DX*DX)
dU182/dT=F(U182,V182)+DU*(U183-2*U182+U181)/(DX*DX)
dU183/dT=F(U183,V183)+DU*(U184-2*U183+U182)/(DX*DX)
dU184/dT=F(U184,V184)+DU*(U185-2*U184+U183)/(DX*DX)
dU185/dT=F(U185,V185)+DU*(U186-2*U185+U184)/(DX*DX)
dU186/dT=F(U186,V186)+DU*(U187-2*U186+U185)/(DX*DX)
dU187/dT=F(U187,V187)+DU*(U188-2*U187+U186)/(DX*DX)
dU188/dT=F(U188,V188)+DU*(U189-2*U188+U187)/(DX*DX)
dU189/dT=F(U189,V189)+DU*(U190-2*U189+U188)/(DX*DX)
dU190/dT=F(U190,V190)+DU*(U191-2*U190+U189)/(DX*DX)
dU191/dT=F(U191,V191)+DU*(U192-2*U191+U190)/(DX*DX)
dU192/dT=F(U192,V192)+DU*(U193-2*U192+U191)/(DX*DX)
dU193/dT=F(U193,V193)+DU*(U194-2*U193+U192)/(DX*DX)
dU194/dT=F(U194,V194)+DU*(U195-2*U194+U193)/(DX*DX)
dU195/dT=F(U195,V195)+DU*(U196-2*U195+U194)/(DX*DX)
dU196/dT=F(U196,V196)+DU*(U197-2*U196+U195)/(DX*DX)
dU197/dT=F(U197,V197)+DU*(U198-2*U197+U196)/(DX*DX)
dU198/dT=F(U198,V198)+DU*(U199-2*U198+U197)/(DX*DX)
dU199/dT=F(U199,V199)+DU*(U200-2*U199+U198)/(DX*DX)
dU200/dT=F(U200,V200)+DU*(U201-2*U200+U199)/(DX*DX)
dV1/dT=G(U1,V1)+DV*(V2-2*V1+V0)/(DX*DX)
dV2/dT=G(U2,V2)+DV*(V3-2*V2+V1)/(DX*DX)
dV3/dT=G(U3,V3)+DV*(V4-2*V3+V2)/(DX*DX)
dV4/dT=G(U4,V4)+DV*(V5-2*V4+V3)/(DX*DX)
dV5/dT=G(U5,V5)+DV*(V6-2*V5+V4)/(DX*DX)
dV6/dT=G(U6,V6)+DV*(V7-2*V6+V5)/(DX*DX)
dV7/dT=G(U7,V7)+DV*(V8-2*V7+V6)/(DX*DX)
dV8/dT=G(U8,V8)+DV*(V9-2*V8+V7)/(DX*DX)
dV9/dT=G(U9,V9)+DV*(V10-2*V9+V8)/(DX*DX)
dV10/dT=G(U10,V10)+DV*(V11-2*V10+V9)/(DX*DX)
dV11/dT=G(U11,V11)+DV*(V12-2*V11+V10)/(DX*DX)
dV12/dT=G(U12,V12)+DV*(V13-2*V12+V11)/(DX*DX)
dV13/dT=G(U13,V13)+DV*(V14-2*V13+V12)/(DX*DX)
dV14/dT=G(U14,V14)+DV*(V15-2*V14+V13)/(DX*DX)
dV15/dT=G(U15,V15)+DV*(V16-2*V15+V14)/(DX*DX)
dV16/dT=G(U16,V16)+DV*(V17-2*V16+V15)/(DX*DX)
dV17/dT=G(U17,V17)+DV*(V18-2*V17+V16)/(DX*DX)
dV18/dT=G(U18,V18)+DV*(V19-2*V18+V17)/(DX*DX)
dV19/dT=G(U19,V19)+DV*(V20-2*V19+V18)/(DX*DX)
dV20/dT=G(U20,V20)+DV*(V21-2*V20+V19)/(DX*DX)
dV21/dT=G(U21,V21)+DV*(V22-2*V21+V20)/(DX*DX)
dV22/dT=G(U22,V22)+DV*(V23-2*V22+V21)/(DX*DX)
dV23/dT=G(U23,V23)+DV*(V24-2*V23+V22)/(DX*DX)
dV24/dT=G(U24,V24)+DV*(V25-2*V24+V23)/(DX*DX)
dV25/dT=G(U25,V25)+DV*(V26-2*V25+V24)/(DX*DX)
dV26/dT=G(U26,V26)+DV*(V27-2*V26+V25)/(DX*DX)
dV27/dT=G(U27,V27)+DV*(V28-2*V27+V26)/(DX*DX)
dV28/dT=G(U28,V28)+DV*(V29-2*V28+V27)/(DX*DX)
dV29/dT=G(U29,V29)+DV*(V30-2*V29+V28)/(DX*DX)
dV30/dT=G(U30,V30)+DV*(V31-2*V30+V29)/(DX*DX)
dV31/dT=G(U31,V31)+DV*(V32-2*V31+V30)/(DX*DX)
dV32/dT=G(U32,V32)+DV*(V33-2*V32+V31)/(DX*DX)
dV33/dT=G(U33,V33)+DV*(V34-2*V33+V32)/(DX*DX)
dV34/dT=G(U34,V34)+DV*(V35-2*V34+V33)/(DX*DX)
dV35/dT=G(U35,V35)+DV*(V36-2*V35+V34)/(DX*DX)
dV36/dT=G(U36,V36)+DV*(V37-2*V36+V35)/(DX*DX)
dV37/dT=G(U37,V37)+DV*(V38-2*V37+V36)/(DX*DX)
dV38/dT=G(U38,V38)+DV*(V39-2*V38+V37)/(DX*DX)
dV39/dT=G(U39,V39)+DV*(V40-2*V39+V38)/(DX*DX)
dV40/dT=G(U40,V40)+DV*(V41-2*V40+V39)/(DX*DX)
dV41/dT=G(U41,V41)+DV*(V42-2*V41+V40)/(DX*DX)
dV42/dT=G(U42,V42)+DV*(V43-2*V42+V41)/(DX*DX)
dV43/dT=G(U43,V43)+DV*(V44-2*V43+V42)/(DX*DX)
dV44/dT=G(U44,V44)+DV*(V45-2*V44+V43)/(DX*DX)
dV45/dT=G(U45,V45)+DV*(V46-2*V45+V44)/(DX*DX)
dV46/dT=G(U46,V46)+DV*(V47-2*V46+V45)/(DX*DX)
dV47/dT=G(U47,V47)+DV*(V48-2*V47+V46)/(DX*DX)
dV48/dT=G(U48,V48)+DV*(V49-2*V48+V47)/(DX*DX)
dV49/dT=G(U49,V49)+DV*(V50-2*V49+V48)/(DX*DX)
dV50/dT=G(U50,V50)+DV*(V51-2*V50+V49)/(DX*DX)
dV51/dT=G(U51,V51)+DV*(V52-2*V51+V50)/(DX*DX)
dV52/dT=G(U52,V52)+DV*(V53-2*V52+V51)/(DX*DX)
dV53/dT=G(U53,V53)+DV*(V54-2*V53+V52)/(DX*DX)
dV54/dT=G(U54,V54)+DV*(V55-2*V54+V53)/(DX*DX)
dV55/dT=G(U55,V55)+DV*(V56-2*V55+V54)/(DX*DX)
dV56/dT=G(U56,V56)+DV*(V57-2*V56+V55)/(DX*DX)
dV57/dT=G(U57,V57)+DV*(V58-2*V57+V56)/(DX*DX)
dV58/dT=G(U58,V58)+DV*(V59-2*V58+V57)/(DX*DX)
dV59/dT=G(U59,V59)+DV*(V60-2*V59+V58)/(DX*DX)
dV60/dT=G(U60,V60)+DV*(V61-2*V60+V59)/(DX*DX)
dV61/dT=G(U61,V61)+DV*(V62-2*V61+V60)/(DX*DX)
dV62/dT=G(U62,V62)+DV*(V63-2*V62+V61)/(DX*DX)
dV63/dT=G(U63,V63)+DV*(V64-2*V63+V62)/(DX*DX)
dV64/dT=G(U64,V64)+DV*(V65-2*V64+V63)/(DX*DX)
dV65/dT=G(U65,V65)+DV*(V66-2*V65+V64)/(DX*DX)
dV66/dT=G(U66,V66)+DV*(V67-2*V66+V65)/(DX*DX)
dV67/dT=G(U67,V67)+DV*(V68-2*V67+V66)/(DX*DX)
dV68/dT=G(U68,V68)+DV*(V69-2*V68+V67)/(DX*DX)
dV69/dT=G(U69,V69)+DV*(V70-2*V69+V68)/(DX*DX)
dV70/dT=G(U70,V70)+DV*(V71-2*V70+V69)/(DX*DX)
dV71/dT=G(U71,V71)+DV*(V72-2*V71+V70)/(DX*DX)
dV72/dT=G(U72,V72)+DV*(V73-2*V72+V71)/(DX*DX)
dV73/dT=G(U73,V73)+DV*(V74-2*V73+V72)/(DX*DX)
dV74/dT=G(U74,V74)+DV*(V75-2*V74+V73)/(DX*DX)
dV75/dT=G(U75,V75)+DV*(V76-2*V75+V74)/(DX*DX)
dV76/dT=G(U76,V76)+DV*(V77-2*V76+V75)/(DX*DX)
dV77/dT=G(U77,V77)+DV*(V78-2*V77+V76)/(DX*DX)
dV78/dT=G(U78,V78)+DV*(V79-2*V78+V77)/(DX*DX)
dV79/dT=G(U79,V79)+DV*(V80-2*V79+V78)/(DX*DX)
dV80/dT=G(U80,V80)+DV*(V81-2*V80+V79)/(DX*DX)
dV81/dT=G(U81,V81)+DV*(V82-2*V81+V80)/(DX*DX)
dV82/dT=G(U82,V82)+DV*(V83-2*V82+V81)/(DX*DX)
dV83/dT=G(U83,V83)+DV*(V84-2*V83+V82)/(DX*DX)
dV84/dT=G(U84,V84)+DV*(V85-2*V84+V83)/(DX*DX)
dV85/dT=G(U85,V85)+DV*(V86-2*V85+V84)/(DX*DX)
dV86/dT=G(U86,V86)+DV*(V87-2*V86+V85)/(DX*DX)
dV87/dT=G(U87,V87)+DV*(V88-2*V87+V86)/(DX*DX)
dV88/dT=G(U88,V88)+DV*(V89-2*V88+V87)/(DX*DX)
dV89/dT=G(U89,V89)+DV*(V90-2*V89+V88)/(DX*DX)
dV90/dT=G(U90,V90)+DV*(V91-2*V90+V89)/(DX*DX)
dV91/dT=G(U91,V91)+DV*(V92-2*V91+V90)/(DX*DX)
dV92/dT=G(U92,V92)+DV*(V93-2*V92+V91)/(DX*DX)
dV93/dT=G(U93,V93)+DV*(V94-2*V93+V92)/(DX*DX)
dV94/dT=G(U94,V94)+DV*(V95-2*V94+V93)/(DX*DX)
dV95/dT=G(U95,V95)+DV*(V96-2*V95+V94)/(DX*DX)
dV96/dT=G(U96,V96)+DV*(V97-2*V96+V95)/(DX*DX)
dV97/dT=G(U97,V97)+DV*(V98-2*V97+V96)/(DX*DX)
dV98/dT=G(U98,V98)+DV*(V99-2*V98+V97)/(DX*DX)
dV99/dT=G(U99,V99)+DV*(V100-2*V99+V98)/(DX*DX)
dV100/dT=G(U100,V100)+DV*(V101-2*V100+V99)/(DX*DX)
dV101/dT=G(U101,V101)+DV*(V102-2*V101+V100)/(DX*DX)
dV102/dT=G(U102,V102)+DV*(V103-2*V102+V101)/(DX*DX)
dV103/dT=G(U103,V103)+DV*(V104-2*V103+V102)/(DX*DX)
dV104/dT=G(U104,V104)+DV*(V105-2*V104+V103)/(DX*DX)
dV105/dT=G(U105,V105)+DV*(V106-2*V105+V104)/(DX*DX)
dV106/dT=G(U106,V106)+DV*(V107-2*V106+V105)/(DX*DX)
dV107/dT=G(U107,V107)+DV*(V108-2*V107+V106)/(DX*DX)
dV108/dT=G(U108,V108)+DV*(V109-2*V108+V107)/(DX*DX)
dV109/dT=G(U109,V109)+DV*(V110-2*V109+V108)/(DX*DX)
dV110/dT=G(U110,V110)+DV*(V111-2*V110+V109)/(DX*DX)
dV111/dT=G(U111,V111)+DV*(V112-2*V111+V110)/(DX*DX)
dV112/dT=G(U112,V112)+DV*(V113-2*V112+V111)/(DX*DX)
dV113/dT=G(U113,V113)+DV*(V114-2*V113+V112)/(DX*DX)
dV114/dT=G(U114,V114)+DV*(V115-2*V114+V113)/(DX*DX)
dV115/dT=G(U115,V115)+DV*(V116-2*V115+V114)/(DX*DX)
dV116/dT=G(U116,V116)+DV*(V117-2*V116+V115)/(DX*DX)
dV117/dT=G(U117,V117)+DV*(V118-2*V117+V116)/(DX*DX)
dV118/dT=G(U118,V118)+DV*(V119-2*V118+V117)/(DX*DX)
dV119/dT=G(U119,V119)+DV*(V120-2*V119+V118)/(DX*DX)
dV120/dT=G(U120,V120)+DV*(V121-2*V120+V119)/(DX*DX)
dV121/dT=G(U121,V121)+DV*(V122-2*V121+V120)/(DX*DX)
dV122/dT=G(U122,V122)+DV*(V123-2*V122+V121)/(DX*DX)
dV123/dT=G(U123,V123)+DV*(V124-2*V123+V122)/(DX*DX)
dV124/dT=G(U124,V124)+DV*(V125-2*V124+V123)/(DX*DX)
dV125/dT=G(U125,V125)+DV*(V126-2*V125+V124)/(DX*DX)
dV126/dT=G(U126,V126)+DV*(V127-2*V126+V125)/(DX*DX)
dV127/dT=G(U127,V127)+DV*(V128-2*V127+V126)/(DX*DX)
dV128/dT=G(U128,V128)+DV*(V129-2*V128+V127)/(DX*DX)
dV129/dT=G(U129,V129)+DV*(V130-2*V129+V128)/(DX*DX)
dV130/dT=G(U130,V130)+DV*(V131-2*V130+V129)/(DX*DX)
dV131/dT=G(U131,V131)+DV*(V132-2*V131+V130)/(DX*DX)
dV132/dT=G(U132,V132)+DV*(V133-2*V132+V131)/(DX*DX)
dV133/dT=G(U133,V133)+DV*(V134-2*V133+V132)/(DX*DX)
dV134/dT=G(U134,V134)+DV*(V135-2*V134+V133)/(DX*DX)
dV135/dT=G(U135,V135)+DV*(V136-2*V135+V134)/(DX*DX)
dV136/dT=G(U136,V136)+DV*(V137-2*V136+V135)/(DX*DX)
dV137/dT=G(U137,V137)+DV*(V138-2*V137+V136)/(DX*DX)
dV138/dT=G(U138,V138)+DV*(V139-2*V138+V137)/(DX*DX)
dV139/dT=G(U139,V139)+DV*(V140-2*V139+V138)/(DX*DX)
dV140/dT=G(U140,V140)+DV*(V141-2*V140+V139)/(DX*DX)
dV141/dT=G(U141,V141)+DV*(V142-2*V141+V140)/(DX*DX)
dV142/dT=G(U142,V142)+DV*(V143-2*V142+V141)/(DX*DX)
dV143/dT=G(U143,V143)+DV*(V144-2*V143+V142)/(DX*DX)
dV144/dT=G(U144,V144)+DV*(V145-2*V144+V143)/(DX*DX)
dV145/dT=G(U145,V145)+DV*(V146-2*V145+V144)/(DX*DX)
dV146/dT=G(U146,V146)+DV*(V147-2*V146+V145)/(DX*DX)
dV147/dT=G(U147,V147)+DV*(V148-2*V147+V146)/(DX*DX)
dV148/dT=G(U148,V148)+DV*(V149-2*V148+V147)/(DX*DX)
dV149/dT=G(U149,V149)+DV*(V150-2*V149+V148)/(DX*DX)
dV150/dT=G(U150,V150)+DV*(V151-2*V150+V149)/(DX*DX)
dV151/dT=G(U151,V151)+DV*(V152-2*V151+V150)/(DX*DX)
dV152/dT=G(U152,V152)+DV*(V153-2*V152+V151)/(DX*DX)
dV153/dT=G(U153,V153)+DV*(V154-2*V153+V152)/(DX*DX)
dV154/dT=G(U154,V154)+DV*(V155-2*V154+V153)/(DX*DX)
dV155/dT=G(U155,V155)+DV*(V156-2*V155+V154)/(DX*DX)
dV156/dT=G(U156,V156)+DV*(V157-2*V156+V155)/(DX*DX)
dV157/dT=G(U157,V157)+DV*(V158-2*V157+V156)/(DX*DX)
dV158/dT=G(U158,V158)+DV*(V159-2*V158+V157)/(DX*DX)
dV159/dT=G(U159,V159)+DV*(V160-2*V159+V158)/(DX*DX)
dV160/dT=G(U160,V160)+DV*(V161-2*V160+V159)/(DX*DX)
dV161/dT=G(U161,V161)+DV*(V162-2*V161+V160)/(DX*DX)
dV162/dT=G(U162,V162)+DV*(V163-2*V162+V161)/(DX*DX)
dV163/dT=G(U163,V163)+DV*(V164-2*V163+V162)/(DX*DX)
dV164/dT=G(U164,V164)+DV*(V165-2*V164+V163)/(DX*DX)
dV165/dT=G(U165,V165)+DV*(V166-2*V165+V164)/(DX*DX)
dV166/dT=G(U166,V166)+DV*(V167-2*V166+V165)/(DX*DX)
dV167/dT=G(U167,V167)+DV*(V168-2*V167+V166)/(DX*DX)
dV168/dT=G(U168,V168)+DV*(V169-2*V168+V167)/(DX*DX)
dV169/dT=G(U169,V169)+DV*(V170-2*V169+V168)/(DX*DX)
dV170/dT=G(U170,V170)+DV*(V171-2*V170+V169)/(DX*DX)
dV171/dT=G(U171,V171)+DV*(V172-2*V171+V170)/(DX*DX)
dV172/dT=G(U172,V172)+DV*(V173-2*V172+V171)/(DX*DX)
dV173/dT=G(U173,V173)+DV*(V174-2*V173+V172)/(DX*DX)
dV174/dT=G(U174,V174)+DV*(V175-2*V174+V173)/(DX*DX)
dV175/dT=G(U175,V175)+DV*(V176-2*V175+V174)/(DX*DX)
dV176/dT=G(U176,V176)+DV*(V177-2*V176+V175)/(DX*DX)
dV177/dT=G(U177,V177)+DV*(V178-2*V177+V176)/(DX*DX)
dV178/dT=G(U178,V178)+DV*(V179-2*V178+V177)/(DX*DX)
dV179/dT=G(U179,V179)+DV*(V180-2*V179+V178)/(DX*DX)
dV180/dT=G(U180,V180)+DV*(V181-2*V180+V179)/(DX*DX)
dV181/dT=G(U181,V181)+DV*(V182-2*V181+V180)/(DX*DX)
dV182/dT=G(U182,V182)+DV*(V183-2*V182+V181)/(DX*DX)
dV183/dT=G(U183,V183)+DV*(V184-2*V183+V182)/(DX*DX)
dV184/dT=G(U184,V184)+DV*(V185-2*V184+V183)/(DX*DX)
dV185/dT=G(U185,V185)+DV*(V186-2*V185+V184)/(DX*DX)
dV186/dT=G(U186,V186)+DV*(V187-2*V186+V185)/(DX*DX)
dV187/dT=G(U187,V187)+DV*(V188-2*V187+V186)/(DX*DX)
dV188/dT=G(U188,V188)+DV*(V189-2*V188+V187)/(DX*DX)
dV189/dT=G(U189,V189)+DV*(V190-2*V189+V188)/(DX*DX)
dV190/dT=G(U190,V190)+DV*(V191-2*V190+V189)/(DX*DX)
dV191/dT=G(U191,V191)+DV*(V192-2*V191+V190)/(DX*DX)
dV192/dT=G(U192,V192)+DV*(V193-2*V192+V191)/(DX*DX)
dV193/dT=G(U193,V193)+DV*(V194-2*V193+V192)/(DX*DX)
dV194/dT=G(U194,V194)+DV*(V195-2*V194+V193)/(DX*DX)
dV195/dT=G(U195,V195)+DV*(V196-2*V195+V194)/(DX*DX)
dV196/dT=G(U196,V196)+DV*(V197-2*V196+V195)/(DX*DX)
dV197/dT=G(U197,V197)+DV*(V198-2*V197+V196)/(DX*DX)
dV198/dT=G(U198,V198)+DV*(V199-2*V198+V197)/(DX*DX)
dV199/dT=G(U199,V199)+DV*(V200-2*V199+V198)/(DX*DX)
dV200/dT=G(U200,V200)+DV*(V201-2*V200+V199)/(DX*DX)

where ...
U0 = DIR*ULE+NEUM*U1+P*U200   
U201 = DIR*URI+NEUM*U200+P*U1   
V0 = DIR*VLE+NEUM*V1+P*V200   
V201 = DIR*VRI+NEUM*V200+P*V1   

User-defined functions:
F(U,V) = U*(1-U)*(U-A)-V  
G(U,V) = B*U-V  
