# Supplementary material for: Acetylcholine waves and dopamine release in the striatum
Source: Nat Commun. 2023 Oct 27;14:6852. doi: 10.1038/s41467-023-42311-5 (PMC10611775; doi:10.1038/s41467-023-42311-5)
Supplement: Supplementary file 6 — Supplementary Code [file 41467_2023_42311_MOESM6_ESM.zip › Code/Fig10a_S9/TuringAChDA.ode.set]

## Set file for TuringAChDA.ode on Mon Jan  3 11:14:14 2022
400   Number of equations and auxiliaries
12   Number of parameters
# Numerical stuff
1    nout
40    nullcline mesh
10   CVode
800  total
0.25  DeltaT
0  T0
0  Transient
100  Bound
1e-12  DtMin
1  DtMax
1e-06  Tolerance
1e-05  Abs. Tolerance
0  Max Delay
100   Eigenvector iterates
0.001  Eigenvector tolerance
0.001  Newton tolerance
0  Poincare plane
1e-05  Boundary value tolerance
1e-05  Boundary value epsilon
20   Boundary value iterates
0   Poincare None
1   Poincare variable
1   Poincare sign
0   Stop on Section
0   Delay flag
800  Current time
800  Last Time
0   MyStart
1   INFLAG
# Delays
0.0
0.0
0.0
0.0
0.0
0.0
0.0
0.0
0.0
0.0
0.0
0.0
0.0
0.0
0.0
0.0
0.0
0.0
0.0
0.0
0.0
0.0
0.0
0.0
0.0
0.0
0.0
0.0
0.0
0.0
0.0
0.0
0.0
0.0
0.0
0.0
0.0
0.0
0.0
0.0
0.0
0.0
0.0
0.0
0.0
0.0
0.0
0.0
0.0
0.0
0.0
0.0
0.0
0.0
0.0
0.0
0.0
0.0
0.0
0.0
0.0
0.0
0.0
0.0
0.0
0.0
0.0
0.0
0.0
0.0
0.0
0.0
0.0
0.0
0.0
0.0
0.0
0.0
0.0
0.0
0.0
0.0
0.0
0.0
0.0
0.0
0.0
0.0
0.0
0.0
0.0
0.0
0.0
0.0
0.0
0.0
0.0
0.0
0.0
0.0
0.0
0.0
0.0
0.0
0.0
0.0
0.0
0.0
0.0
0.0
0.0
0.0
0.0
0.0
0.0
0.0
0.0
0.0
0.0
0.0
0.0
0.0
0.0
0.0
0.0
0.0
0.0
0.0
0.0
0.0
0.0
0.0
0.0
0.0
0.0
0.0
0.0
0.0
0.0
0.0
0.0
0.0
0.0
0.0
0.0
0.0
0.0
0.0
0.0
0.0
0.0
0.0
0.0
0.0
0.0
0.0
0.0
0.0
0.0
0.0
0.0
0.0
0.0
0.0
0.0
0.0
0.0
0.0
0.0
0.0
0.0
0.0
0.0
0.0
0.0
0.0
0.0
0.0
0.0
0.0
0.0
0.0
0.0
0.0
0.0
0.0
0.0
0.0
0.0
0.0
0.0
0.0
0.0
0.0
0.0
0.0
0.0
0.0
0.0
0.0
0.0
0.0
0.0
0.0
0.0
0.0
0.0
0.0
0.0
0.0
0.0
0.0
0.0
0.0
0.0
0.0
0.0
0.0
0.0
0.0
0.0
0.0
0.0
0.0
0.0
0.0
0.0
0.0
0.0
0.0
0.0
0.0
0.0
0.0
0.0
0.0
0.0
0.0
0.0
0.0
0.0
0.0
0.0
0.0
0.0
0.0
0.0
0.0
0.0
0.0
0.0
0.0
0.0
0.0
0.0
0.0
0.0
0.0
0.0
0.0
0.0
0.0
0.0
0.0
0.0
0.0
0.0
0.0
0.0
0.0
0.0
0.0
0.0
0.0
0.0
0.0
0.0
0.0
0.0
0.0
0.0
0.0
0.0
0.0
0.0
0.0
0.0
0.0
0.0
0.0
0.0
0.0
0.0
0.0
0.0
0.0
0.0
0.0
0.0
0.0
0.0
0.0
0.0
0.0
0.0
0.0
0.0
0.0
0.0
0.0
0.0
0.0
0.0
0.0
0.0
0.0
0.0
0.0
0.0
0.0
0.0
0.0
0.0
0.0
0.0
0.0
0.0
0.0
0.0
0.0
0.0
0.0
0.0
0.0
0.0
0.0
0.0
0.0
0.0
0.0
0.0
0.0
0.0
0.0
0.0
0.0
0.0
0.0
0.0
0.0
0.0
0.0
0.0
0.0
0.0
0.0
0.0
0.0
0.0
0.0
0.0
0.0
0.0
0.0
0.0
0.0
0.0
0.0
0.0
0.0
0.0
0.0
0.0
0.0
0.0
0.0
0.0
0.0
0.0
0.0
0.0
0.0
0.0
0.0
0.0
0.0
0.0
0.0
0.0
0.0
0.0
0.0
0.0
0.0
0.0
0.0
0.0
0.0
0.0
0.0
# Bndry conds
0
0
0
0
0
0
0
0
0
0
0
0
0
0
0
0
0
0
0
0
0
0
0
0
0
0
0
0
0
0
0
0
0
0
0
0
0
0
0
0
0
0
0
0
0
0
0
0
0
0
0
0
0
0
0
0
0
0
0
0
0
0
0
0
0
0
0
0
0
0
0
0
0
0
0
0
0
0
0
0
0
0
0
0
0
0
0
0
0
0
0
0
0
0
0
0
0
0
0
0
0
0
0
0
0
0
0
0
0
0
0
0
0
0
0
0
0
0
0
0
0
0
0
0
0
0
0
0
0
0
0
0
0
0
0
0
0
0
0
0
0
0
0
0
0
0
0
0
0
0
0
0
0
0
0
0
0
0
0
0
0
0
0
0
0
0
0
0
0
0
0
0
0
0
0
0
0
0
0
0
0
0
0
0
0
0
0
0
0
0
0
0
0
0
0
0
0
0
0
0
0
0
0
0
0
0
0
0
0
0
0
0
0
0
0
0
0
0
0
0
0
0
0
0
0
0
0
0
0
0
0
0
0
0
0
0
0
0
0
0
0
0
0
0
0
0
0
0
0
0
0
0
0
0
0
0
0
0
0
0
0
0
0
0
0
0
0
0
0
0
0
0
0
0
0
0
0
0
0
0
0
0
0
0
0
0
0
0
0
0
0
0
0
0
0
0
0
0
0
0
0
0
0
0
0
0
0
0
0
0
0
0
0
0
0
0
0
0
0
0
0
0
0
0
0
0
0
0
0
0
0
0
0
0
0
0
0
0
0
0
0
0
0
0
0
0
0
0
0
0
0
0
0
0
0
0
0
0
0
0
0
0
0
0
0
0
0
0
0
0
0
0
0
0
0
0
0
0
0
0
0
0
0
0
0
0
0
0
0
0
0
0
0
0
0
0
0
0
0
0
# Old ICs
0.8003144264221191  U1
0.8003388047218323  U2
0.8003888130187988  U3
0.8004667162895203  U4
0.8005761504173279  U5
0.8007220029830933  U6
0.8009105324745178  U7
0.8011494278907776  U8
0.801447868347168  U9
0.8018165230751038  U10
0.8022671341896057  U11
0.802812397480011  U12
0.8034651279449463  U13
0.8042371869087219  U14
0.8051377534866333  U15
0.8061705231666565  U16
0.8073300123214722  U17
0.8085954189300537  U18
0.8099226951599121  U19
0.8112321496009827  U20
0.8123911023139954  U21
0.8131881952285767  U22
0.813295841217041  U23
0.8122172951698303  U24
0.809220016002655  U25
0.8032574057579041  U26
0.7928722500801086  U27
0.7761023640632629  U28
0.7504724264144897  U29
0.7131842970848083  U30
0.661648690700531  U31
0.5944839119911194  U32
0.5128264427185059  U33
0.4212521016597748  U34
0.327300101518631  U35
0.239306166768074  U36
0.163722351193428  U37
0.1036146208643913  U38
0.05888675153255463  U39
0.02748343348503113  U40
0.006618999410420656  U41
-0.006422946229577065  U42
-0.0139259472489357  U43
-0.01765646412968636  U44
-0.01891258545219898  U45
-0.01861601695418358  U46
-0.01740456186234951  U47
-0.01570956222712994  U48
-0.01381554454565048  U49
-0.01190420519560575  U50
-0.01008613593876362  U51
-0.008423404768109322  U52
-0.006945530418306589  U53
-0.00566072016954422  U54
-0.004563746973872185  U55
-0.003641412360593677  U56
-0.002876300131902099  U57
-0.002249296754598618  U58
-0.001741238404065371  U59
-0.001333934138529003  U60
-0.001010753447189927  U61
-0.0007569105364382267  U62
-0.0005595469265244901  U63
-0.0004076816840097308  U64
-0.0002920826955232769  U65
-0.0002050942712230608  U66
-0.0001404466020176187  U67
-9.306395804742351e-05  U68
-5.888192026759498e-05  U69
-3.467998612904921e-05  U70
-1.793267074390315e-05  U71
-6.679965281364275e-06  U72
5.83234793793963e-07  U73
5.000006240152288e-06  U74
7.428328444802901e-06  U75
8.503989192831796e-06  U76
8.691433322383091e-06  U77
8.32439855003031e-06  U78
7.638058377779089e-06  U79
6.794171895307954e-06  U80
5.900558790017385e-06  U81
5.026022790843854e-06  U82
4.211652139929356e-06  U83
3.479280394458328e-06  U84
2.837737383742933e-06  U85
2.287396682731924e-06  U86
1.823432398850855e-06  U87
1.438100298400968e-06  U88
1.122297931033245e-06  U89
8.665958830533782e-07  U90
6.618866450480709e-07  U91
4.997646669835376e-07  U92
3.727205353243335e-07  U93
2.742096114616288e-07  U94
1.986412456744802e-07  U95
1.413188499554963e-07  U96
9.835384418011017e-08  U97
6.656812701066883e-08  U98
4.339494807936717e-08  U99
2.67843240919774e-08  U100
1.511645209006929e-08  U101
7.124849599193794e-09  U102
1.829672191533405e-09  U103
-1.519000814020899e-09  U104
-3.488658695260938e-09  U105
-4.503559747348618e-09  U106
-4.876682613286221e-09  U107
-4.835469358255295e-09  U108
-4.542334508528256e-09  U109
-4.110837448223492e-09  U110
-3.618295663088134e-09  U111
-3.115524727093089e-09  U112
-2.634274576251983e-09  U113
-2.192843906456687e-09  U114
-1.800266935525485e-09  U115
-1.459392828806472e-09  U116
-1.169117247457052e-09  U117
-9.259697453245508e-10  U118
-7.252178302330492e-10  U119
-5.616151987908324e-10  U120
-4.298890687870482e-10  U121
-3.250406610533219e-10  U122
-2.425150913420993e-10  U123
-1.782809733175128e-10  U124
-1.288507633923075e-10  U125
-9.126311512064333e-11  U126
-6.304330668616132e-11  U127
-4.215204227331348e-11  U128
-2.693007795928626e-11  U129
-1.604330557292144e-11  U130
-8.431087425431194e-12  U131
-3.259471251931823e-12  U132
1.200499931668791e-13  U133
2.206100319784854e-12  U134
3.377540434834625e-12  U135
3.918587676565721e-12  U136
4.039480121925676e-12  U137
3.893268520072102e-12  U138
3.589302249515369e-12  U139
3.203938850337984e-12  U140
2.788960685659592e-12  U141
2.37811528282228e-12  U142
1.992139092577005e-12  U143
1.642576374395743e-12  U144
1.334640189164238e-12  U145
1.069329846024869e-12  U146
8.449710115626674e-13  U147
6.583163918508217e-13  U148
5.053136728494501e-13  U149
3.816264253393709e-13  U150
2.82973324676819e-13  U151
2.053362498479275e-13  U152
1.450759813930586e-13  U153
9.898408725702093e-14  U154
6.429230113786169e-14  U155
3.865504311496674e-14  U156
2.011601436368703e-14  U157
7.066674329714697e-15  U158
-1.798118809881108e-15  U159
-7.523936172443985e-15  U160
-1.093793380657149e-14  U161
-1.268616999915585e-14  U162
-1.326656375087807e-14  U163
-1.305737456499352e-14  U164
-1.234139794347019e-14  U165
-1.13261874515715e-14  U166
-1.016073787878536e-14  U167
-8.949065718067556e-15  U168
-7.761131655696554e-15  U169
-6.641521811949925e-15  U170
-5.616265509296794e-15  U171
-4.69812118150518e-15  U172
-3.890624767613395e-15  U173
-3.191145806803741e-15  U174
-2.59315219274523e-15  U175
-2.087866546521939e-15  U176
-1.665440310177023e-15  U177
-1.315769651199161e-15  U178
-1.029035763663779e-15  U179
-7.960436814119596e-16  U180
-6.084152427437322e-16  U181
-4.586767053885578e-16  U182
-3.402762430296447e-16  U183
-2.475528962524762e-16  U184
-1.756772537687225e-16  U185
-1.205751797463191e-16  U186
-7.884458620495375e-17  U187
-4.767129220415784e-17  U188
-2.474807098547799e-17  U189
-8.199429476293112e-18  U190
3.486433519422697e-18  U191
1.15179556711252e-17  U192
1.685272964597162e-17  U193
2.024250256132413e-17  U194
2.227112496330225e-17  U195
2.338606682171145e-17  U196
2.392406674647716e-17  U197
2.413152364410546e-17  U198
2.418013870306643e-17  U199
2.417826596615961e-17  U200
0.1119856983423233  V1
0.1119834333658218  V2
0.1119786649942398  V3
0.1119709461927414  V4
0.1119595468044281  V5
0.1119434162974358  V6
0.1119211241602898  V7
0.1118907630443573  V8
0.111849844455719  V9
0.1117951348423958  V10
0.1117224842309952  V11
0.1116266027092934  V12
0.1115007773041725  V13
0.1113365441560745  V14
0.11112330108881  V15
0.1108478531241417  V16
0.1104938685894012  V17
0.1100412905216217  V18
0.1094656735658646  V19
0.1087374985218048  V20
0.1078214421868324  V21
0.1066757887601852  V22
0.1052519530057907  V23
0.1034944355487823  V24
0.1013414189219475  V25
0.09872644394636154  V26
0.09558160603046417  V27
0.09184306114912033  V28
0.08745935559272766  V29
0.08240313827991486  V30
0.07668551057577133  V31
0.07037069648504257  V32
0.06358586996793747  V33
0.0565195307135582  V34
0.04940298572182655  V35
0.04247722029685974  V36
0.03595592081546783  V37
0.02999817207455635  V38
0.02469808422029018  V39
0.02008952386677265  V40
0.01615935005247593  V41
0.01286275405436754  V42
0.01013683713972569  V43
0.007910970598459244  V44
0.006113885436207056  V45
0.004678078461438417  V46
0.003542237915098667  V47
0.002652316587045789  V48
0.001961734611541033  V49
0.001431060605682433  V50
0.001027404796332121  V51
0.0007236818200908601  V52
0.0004978379583917558  V53
0.0003321031981613487  V54
0.0002122998848790303  V55
0.0001272242661798373  V56
6.810637569287792e-05  V57
2.814696745190304e-05  V58
2.126582103301189e-06  V59
-1.39199864861439e-05  V60
-2.297166065545753e-05  V61
-2.723922443692572e-05  V62
-2.834108818206005e-05  V63
-2.744351513683796e-05  V64
-2.537140608183108e-05  V65
-2.269497781526297e-05  V66
-1.979691660380922e-05  V67
-1.692385922069661e-05  V68
-1.422546665708069e-05  V69
-1.178371257992694e-05  V70
-9.634568414185196e-06  V71
-7.783838555042166e-06  V72
-6.218530415935675e-06  V73
-4.91485616294085e-06  V74
-3.843736521957908e-06  V75
-2.974464678118238e-06  V76
-2.277037765452405e-06  V77
-1.723548621157533e-06  V78
-1.288921680497879e-06  V79
-9.512059477856383e-07  V80
-6.915814196872816e-07  V81
-4.941897486787639e-07  V82
-3.458660273736314e-07  V83
-2.358250696943287e-07  V84
-1.553375312823846e-07  V85
-9.741732753809629e-08  V86
-5.653362578073029e-08  V87
-2.835364831810239e-08  V88
-9.518782206896503e-09  V89
2.546642674516875e-09  V90
9.795861011241414e-09  V91
1.369251734217869e-08  V92
1.531918059072268e-08  V93
1.54649502093207e-08  V94
1.469538801757153e-08  V95
1.340775135361127e-08  V96
1.187416298620292e-08  V97
1.027499152428391e-08  V98
8.724388322889354e-09  V99
7.289607140137377e-09  V100
6.005433483835532e-09  V101
4.884832538465389e-09  V102
3.92667676152314e-09  V103
3.12126635648724e-09  V104
2.454185077382931e-09  V105
1.908924796012457e-09  V106
1.46860990035691e-09  V107
1.117075210110841e-09  V108
8.394866468641737e-10  V109
6.226480997462147e-10  V110
4.550991528073922e-10  V111
3.270784199038701e-10  V112
2.304073182246569e-10  V113
1.583311398656306e-10  V114
1.053426096353505e-10  V115
6.700474203258366e-11  V116
3.97829130749372e-11  V117
2.089192707721566e-11  V118
8.160680464719405e-12  V119
-8.481705463837808e-14  V120
-5.120742805481138e-12  V121
-7.908414374757644e-12  V122
-9.162621182612352e-12  V123
-9.407204182299012e-12  V124
-9.019746755045688e-12  V125
-8.267101413161893e-12  V126
-7.333330991066145e-12  V127
-6.34145340405734e-12  V128
-5.370170020474463e-12  V129
-4.466598965691126e-12  V130
-3.655841254723846e-12  V131
-2.948082099621385e-12  V132
-2.34377794949836e-12  V133
-1.83738419444468e-12  V134
-1.419978826362744e-12  V135
-1.081063190355724e-12  V136
-8.097557455295779e-13  V137
-5.955487838993356e-13  V138
-4.287516522372137e-13  V139
-3.007194374158445e-13  V140
-2.039347152520826e-13  V141
-1.319956513881615e-13  V142
-7.954659880012732e-14  V143
-4.21771077536038e-14  V144
-1.630716978009809e-14  V145
9.29782984003362e-16  V146
1.179872595702099e-14  V147
1.806557460321424e-14  V148
2.108828960252235e-14  V149
2.189588977795018e-14  V150
2.125563959597728e-14  V151
1.972919474546673e-14  V152
1.771884166625569e-14  V153
1.550503804937774e-14  V154
1.327649097701989e-14  V155
1.115396193647217e-14  V156
9.208852417056344e-15  V157
7.477534860560447e-15  V158
5.972243810874623e-15  V159
4.689223947427221e-15  V160
3.614730466583145e-15  V161
2.729348949674854e-15  V162
2.011033034909448e-15  V163
1.437173401221462e-15  V164
9.859432801095718e-16  V165
6.37117695315273e-16  V166
3.725152169746499e-16  V167
1.761776781869823e-16  V168
3.437314293878379e-17  V169
-6.451319901899482e-17  V170
-1.301548841517488e-16  V171
-1.704935047757547e-16  V172
-1.919590798995222e-16  V173
-1.99686640886662e-16  V174
-1.977194465713333e-16  V175
-1.891937555547534e-16  V176
-1.765025153222544e-16  V177
-1.614375976039732e-16  V178
-1.453110034956476e-16  V179
-1.290569573985398e-16  V180
-1.133163191465865e-16  V181
-9.850576939283276e-17  V182
-8.487372040139556e-17  V183
-7.254479851208459e-17  V184
-6.155504232982758e-17  V185
-5.187911365810079e-17  V186
-4.345126487309606e-17  V187
-3.618105866408174e-17  V188
-2.996504782365196e-17  V189
-2.469520587252972e-17  V190
-2.026488441433859e-17  V191
-1.657285474007553e-17  V192
-1.352593329937523e-17  V193
-1.104056906010554e-17  V194
-9.043688059772909e-18  V195
-7.473038339837833e-18  V196
-6.27722013780718e-18  V197
-5.415527068556602e-18  V198
-4.857720304023305e-18  V199
-4.583793653912082e-18  V200
# Ending  ICs
0.8  U1
0.8000000000000002  U2
0.7999999999999999  U3
0.7999999999999999  U4
0.8  U5
0.7999999999999999  U6
0.8  U7
0.7999999999999999  U8
0.7999999999999999  U9
0.7999999999999999  U10
0.8  U11
0.8  U12
0.7999999999999999  U13
0.8  U14
0.7999999999999999  U15
0.8000000000000002  U16
0.7999999999999999  U17
0.8  U18
0.7999999999999999  U19
0.7999999999999999  U20
0.7999999999999999  U21
0.8  U22
0.7999999999999999  U23
0.8  U24
0.7999999999999999  U25
0.7999999999999999  U26
0.7999999999999998  U27
0.7999999999999999  U28
0.7999999999999999  U29
0.7999999999999999  U30
0.8  U31
0.7999999999999999  U32
0.7999999999999999  U33
0.7999999999999999  U34
0.8  U35
0.8000000000000002  U36
0.8000000000000002  U37
0.8000000000000006  U38
0.8000000000000009  U39
0.8000000000000015  U40
0.8000000000000023  U41
0.8000000000000032  U42
0.8000000000000048  U43
0.8000000000000067  U44
0.8000000000000095  U45
0.8000000000000131  U46
0.8000000000000178  U47
0.8000000000000244  U48
0.8000000000000329  U49
0.8000000000000438  U50
0.8000000000000582  U51
0.8000000000000766  U52
0.8000000000001003  U53
0.8000000000001305  U54
0.8000000000001688  U55
0.8000000000002168  U56
0.8000000000002768  U57
0.8000000000003511  U58
0.8000000000004425  U59
0.8000000000005537  U60
0.8000000000006879  U61
0.8000000000008478  U62
0.8000000000010355  U63
0.8000000000012522  U64
0.8000000000014966  U65
0.8000000000017654  U66
0.800000000002049  U67
0.8000000000023304  U68
0.8000000000025821  U69
0.8000000000027596  U70
0.8000000000027963  U71
0.8000000000025927  U72
0.8000000000020058  U73
0.8000000000008309  U74
0.7999999999987808  U75
0.7999999999954559  U76
0.799999999990306  U77
0.7999999999825802  U78
0.7999999999712626  U79
0.7999999999549866  U80
0.7999999999319275  U81
0.7999999998996636  U82
0.7999999998549999  U83
0.7999999997937447  U84
0.7999999997104295  U85
0.7999999995979578  U86
0.7999999994471718  U87
0.7999999992463158  U88
0.799999998980383  U89
0.7999999986303244  U90
0.7999999981721017  U91
0.7999999975755678  U92
0.799999996803161  U93
0.7999999958084139  U94
0.7999999945342843  U95
0.7999999929113507  U96
0.7999999908559445  U97
0.7999999882683528  U98
0.7999999850313052  U99
0.7999999810090795  U100
0.7999999760477251  U101
0.7999999699771344  U102
0.7999999626160187  U103
0.799999953781278  U104
0.7999999433038528  U105
0.7999999310539476  U106
0.7999999169795902  U107
0.7999999011639136  U108
0.7999998839084415  U109
0.799999865852128  U110
0.7999998481391484  U111
0.7999998326526472  U112
0.7999998223370922  U113
0.7999998216388894  U114
0.7999998371038683  U115
0.7999998781816398  U116
0.7999999583012394  U117
0.800000096300584  U118
0.8000003183149045  U119
0.800000660257389  U120
0.800001171059858  U121
0.8000019168835256  U122
0.8000029865610134  U123
0.8000044985919841  U124
0.8000066100871644  U125
0.800009528139951  U126
0.80001352420155  U127
0.8000189521441489  U128
0.8000262708150421  U129
0.800036072009028  U130
0.8000491149097738  U131
0.8000663681619362  U132
0.8000890608169247  U133
0.8001187434196053  U134
0.8001573604315192  U135
0.8002073349612366  U136
0.8002716663132657  U137
0.8003540400606598  U138
0.8004589490384688  U139
0.8005918216359027  U140
0.8007591507516995  U141
0.800968612385997  U142
0.8012291565470766  U143
0.8015510442258906  U144
0.8019457916354249  U145
0.8024259653789871  U146
0.8030047479387916  U147
0.803695159551769  U148
0.804508776834727  U149
0.8054537247889975  U150
0.8065316268872985  U151
0.8077330626501058  U152
0.8090308925142778  U153
0.8103705822947735  U154
0.8116564245883888  U155
0.8127321619935567  U156
0.8133533965292841  U157
0.8131473018892734  U158
0.8115551951922022  U159
0.8077574964176008  U160
0.8005845736097134  U161
0.7884227547026234  U162
0.7691465203748181  U163
0.7401527827348143  U164
0.6986319869602277  U165
0.6422424641486828  U166
0.5702501145545661  U167
0.4848188003561836  U168
0.3915925948663764  U169
0.2986542049019769  U170
0.214009768357853  U171
0.143124135255712  U172
0.08797797139663316  U173
0.04771314911646417  U174
0.01992890258947765  U175
0.001798135973401669  U176
-0.009282114492752527  U177
-0.01543330450020553  U178
-0.01826615941335586  U179
-0.01895003975814162  U180
-0.01830804615227736  U181
-0.01690562803094958  U182
-0.01512238348571731  U183
-0.01320645231695942  U184
-0.01131428962294561  U185
-0.009539205474740339  U186
-0.0079316396974755  U187
-0.006513483598925482  U188
-0.005288152066965656  U189
-0.004247628980582643  U190
-0.003377355431287867  U191
-0.002659578985700519  U192
-0.002075606092454228  U193
-0.001607276431382573  U194
-0.001237891032949245  U195
-0.0009527638501936261  U196
-0.0007395213448733525  U197
-0.0005882413319440244  U198
-0.0004914972995796453  U199
-0.0004443552709133145  U200
0.112  V1
0.112  V2
0.112  V3
0.112  V4
0.112  V5
0.112  V6
0.112  V7
0.112  V8
0.112  V9
0.112  V10
0.112  V11
0.112  V12
0.112  V13
0.112  V14
0.112  V15
0.112  V16
0.112  V17
0.112  V18
0.112  V19
0.112  V20
0.112  V21
0.112  V22
0.1120000000000001  V23
0.1120000000000001  V24
0.1120000000000001  V25
0.1120000000000001  V26
0.1120000000000001  V27
0.1120000000000001  V28
0.1120000000000002  V29
0.1120000000000002  V30
0.1120000000000002  V31
0.1120000000000003  V32
0.1120000000000003  V33
0.1120000000000003  V34
0.1120000000000004  V35
0.1120000000000005  V36
0.1120000000000006  V37
0.1120000000000006  V38
0.1120000000000007  V39
0.1120000000000008  V40
0.1120000000000009  V41
0.112000000000001  V42
0.1120000000000011  V43
0.1120000000000012  V44
0.1120000000000012  V45
0.1120000000000011  V46
0.1120000000000009  V47
0.1120000000000006  V48
0.1120000000000001  V49
0.1119999999999992  V50
0.1119999999999979  V51
0.111999999999996  V52
0.1119999999999934  V53
0.1119999999999896  V54
0.1119999999999844  V55
0.1119999999999773  V56
0.1119999999999677  V57
0.1119999999999549  V58
0.1119999999999378  V59
0.1119999999999152  V60
0.1119999999998856  V61
0.111999999999847  V62
0.1119999999997969  V63
0.1119999999997324  V64
0.1119999999996497  V65
0.1119999999995443  V66
0.1119999999994106  V67
0.1119999999992421  V68
0.111999999999031  V69
0.111999999998768  V70
0.1119999999984426  V71
0.1119999999980428  V72
0.1119999999975555  V73
0.1119999999969667  V74
0.111999999996262  V75
0.1119999999954286  V76
0.1119999999944561  V77
0.1119999999933401  V78
0.1119999999920863  V79
0.1119999999907165  V80
0.1119999999892772  V81
0.1119999999878524  V82
0.1119999999865805  V83
0.1119999999856775  V84
0.1119999999854698  V85
0.1119999999864373  V86
0.1119999999892724  V87
0.1119999999949579  V88
0.1120000000048712  V89
0.1120000000209216  V90
0.1120000000457301  V91
0.1120000000828651  V92
0.1120000001371476  V93
0.1120000002150463  V94
0.1120000003251851  V95
0.1120000004789916  V96
0.1120000006915227  V97
0.1120000009825075  V98
0.1120000013776595  V99
0.1120000019103143  V100
0.1120000026234635  V101
0.1120000035722596  V102
0.1120000048270765  V103
0.1120000064772182  V104
0.1120000086353624  V105
0.1120000114428259  V106
0.1120000150757119  V107
0.1120000197519635  V108
0.1120000257392775  V109
0.1120000333637221  V110
0.1120000430187305  V111
0.1120000551738896  V112
0.1120000703825668  V113
0.1120000892868861  V114
0.1120001126178049  V115
0.1120001411869898  V116
0.1120001758657251  V117
0.1120002175440889  V118
0.1120002670609131  V119
0.1120003250913751  V120
0.1120003919741618  V121
0.1120004674536069  V122
0.1120005503035588  V123
0.1120006377883612  V124
0.1120007249014508  V125
0.1120008033027203  V126
0.112000859850751  V127
0.1120008745937742  V128
0.1120008180419558  V129
0.1120006474910398  V130
0.1120003021008458  V131
0.1119996963483275  V132
0.1119987113700348  V133
0.1119971835783716  V134
0.1119948897748589  V135
0.111991527785854  V136
0.111986691405475  V137
0.1119798381400676  V138
0.1119702479016993  V139
0.1119569703886997  V140
0.1119387584146053  V141
0.1119139839011942  V142
0.1118805326399606  V143
0.1118356732604856  V144
0.111775895147402  V145
0.1116967093625701  V146
0.111592406026061  V147
0.1114557611993291  V148
0.111277686264172  V149
0.1110468133507357  V150
0.1107490119094938  V151
0.1103668346142826  V152
0.109878896307575  V153
0.1092591989513524  V154
0.1084764301923808  V155
0.1074932850566504  V156
0.1062658923054656  V157
0.1047434762209164  V158
0.1028684630662212  V159
0.1005773524540976  V160
0.09780280082569033  V161
0.09447749021952807  V162
0.09054045102309477  V163
0.08594645377899435  V164
0.08067863177970329  V165
0.07476330051244538  V166
0.06828378285372423  V167
0.06138743410351356  V168
0.05427899135988663  V169
0.04719683137121582  V170
0.04037712908495436  V171
0.03401861241650229  V172
0.02826025455128946  V173
0.02317617926246724  V174
0.01878385172443413  V175
0.01505855763340457  V176
0.01194847811119218  V177
0.009387329918403563  V178
0.007303656594407379  V179
0.005627001120501871  V180
0.004291614460562668  V181
0.003238395086555663  V182
0.002415643064232297  V183
0.001779067285034374  V184
0.001291354591562964  V185
0.0009215084462467295  V186
0.0006440915423513088  V187
0.0004384559193960476  V188
0.000288009877174117  V189
0.0001795484123489173  V190
0.000102659370547112  V191
4.9208410275587e-05  V192
1.290041231439475e-05  V193
-1.108808494483327e-05  V194
-2.641231289954488e-05  V195
-3.580589073424197e-05  V196
-4.127774179891889e-05  V197
-4.426578374660795e-05  V198
-4.575298597207564e-05  V199
-4.63503621428107e-05  V200
# Parameters
0.1  a
0.14  b
0.1  Du
1  Dv
0.2  dx
0  p
0  dir
1  neum
0  ule
0  uri
0  vle
0  vri
# Graphics
0.7071097251469876  rm
-0.4999999999826661  rm
0.4999958366025516  rm
0.7071038372138505  rm
0.5000041633974482  rm
-0.4999999999826661  rm
0  rm
0.7071038372138505  rm
0.7071097251469876  rm
0    
1    
1    
1    
0    
0    
1    
1    
1    
0    
0    
1    
1    
1    
0    
0    
1    
1    
1    
0    
0    
1    
1    
1    
0    
0    
1    
1    
1    
0    
0    
1    
1    
1    
0    
0    
1    
1    
1    
0    
0    
1    
1    
1    
0    
0    
1    
1    
1    
0    
-1000   
1000   
0    
0   3DFlag
1   Timeflag
0   Colorflag
0   Type
1  color scale
0   minscale
800   xmax
0   xmin
1   ymax
-1   ymin
12   zmax
-12   zmin
400   
0.0025   
0   
1   
0   
0.08333333333333333   
45   Theta
45   Phi
0    xshft
0    yshft
0    zshft
0   xlo
-1   ylo
0   
-1   
800   xhi
1   yhi
800   
1   
# Transpose variables etc
U1
2   n columns
1   n rows
1   row skip
1   col skip
1   row 0
# Coupling stuff for H funs
0
0
0
0
0
0
0
0
0
0
0
0
0
0
0
0
0
0
0
0
0
0
0
0
0
0
0
0
0
0
0
0
0
0
0
0
0
0
0
0
0
0
0
0
0
0
0
0
0
0
0
0
0
0
0
0
0
0
0
0
0
0
0
0
0
0
0
0
0
0
0
0
0
0
0
0
0
0
0
0
0
0
0
0
0
0
0
0
0
0
0
0
0
0
0
0
0
0
0
0
0
0
0
0
0
0
0
0
0
0
0
0
0
0
0
0
0
0
0
0
0
0
0
0
0
0
0
0
0
0
0
0
0
0
0
0
0
0
0
0
0
0
0
0
0
0
0
0
0
0
0
0
0
0
0
0
0
0
0
0
0
0
0
0
0
0
0
0
0
0
0
0
0
0
0
0
0
0
0
0
0
0
0
0
0
0
0
0
0
0
0
0
0
0
0
0
0
0
0
0
0
0
0
0
0
0
0
0
0
0
0
0
0
0
0
0
0
0
0
0
0
0
0
0
0
0
0
0
0
0
0
0
0
0
0
0
0
0
0
0
0
0
0
0
0
0
0
0
0
0
0
0
0
0
0
0
0
0
0
0
0
0
0
0
0
0
0
0
0
0
0
0
0
0
0
0
0
0
0
0
0
0
0
0
0
0
0
0
0
0
0
0
0
0
0
0
0
0
0
0
0
0
0
0
0
0
0
0
0
0
0
0
0
0
0
0
0
0
0
0
0
0
0
0
0
0
0
0
0
0
0
0
0
0
0
0
0
0
0
0
0
0
0
0
0
0
0
0
0
0
0
0
0
0
0
0
0
0
0
0
0
0
0
0
0
0
0
0
0
0
0
0
0
0
0
0
0
0
0
0
0
0
0
0
0
0
0
0
0
0
0
0
0
0
0
0
0
0
0
0
# Array plot stuff
u1
400   NCols
0   Row 1
800   NRows
4   RowSkip
0  Zmin
1  Zmax
# Torus information 
0    Torus flag 1=ON
6.283185307179586  Torus period
# Range information
a
-1   eq-range stab col
0   shoot flag 1=on
10   eq-range steps
0  eq_range low
1  eq_range high
U1
U1
20   Range steps
0   Cycle color 1=on
1   Reset data 1=on
1   Use old I.C.s 1=yes
0  Par1 low
0  Par2 low
1  Par1 high
1  Par2 high
a
0   BVP side
0   color cycle flag 1=on
10   BVP range steps
0  BVP range low
1  BVP range high
RHS etc ...
dU1/dT=F(U1,V1)+DU*(U2-2*U1+U0)/(DX*DX)
dU2/dT=F(U2,V2)+DU*(U3-2*U2+U1)/(DX*DX)
dU3/dT=F(U3,V3)+DU*(U4-2*U3+U2)/(DX*DX)
dU4/dT=F(U4,V4)+DU*(U5-2*U4+U3)/(DX*DX)
dU5/dT=F(U5,V5)+DU*(U6-2*U5+U4)/(DX*DX)
dU6/dT=F(U6,V6)+DU*(U7-2*U6+U5)/(DX*DX)
dU7/dT=F(U7,V7)+DU*(U8-2*U7+U6)/(DX*DX)
dU8/dT=F(U8,V8)+DU*(U9-2*U8+U7)/(DX*DX)
dU9/dT=F(U9,V9)+DU*(U10-2*U9+U8)/(DX*DX)
dU10/dT=F(U10,V10)+DU*(U11-2*U10+U9)/(DX*DX)
dU11/dT=F(U11,V11)+DU*(U12-2*U11+U10)/(DX*DX)
dU12/dT=F(U12,V12)+DU*(U13-2*U12+U11)/(DX*DX)
dU13/dT=F(U13,V13)+DU*(U14-2*U13+U12)/(DX*DX)
dU14/dT=F(U14,V14)+DU*(U15-2*U14+U13)/(DX*DX)
dU15/dT=F(U15,V15)+DU*(U16-2*U15+U14)/(DX*DX)
dU16/dT=F(U16,V16)+DU*(U17-2*U16+U15)/(DX*DX)
dU17/dT=F(U17,V17)+DU*(U18-2*U17+U16)/(DX*DX)
dU18/dT=F(U18,V18)+DU*(U19-2*U18+U17)/(DX*DX)
dU19/dT=F(U19,V19)+DU*(U20-2*U19+U18)/(DX*DX)
dU20/dT=F(U20,V20)+DU*(U21-2*U20+U19)/(DX*DX)
dU21/dT=F(U21,V21)+DU*(U22-2*U21+U20)/(DX*DX)
dU22/dT=F(U22,V22)+DU*(U23-2*U22+U21)/(DX*DX)
dU23/dT=F(U23,V23)+DU*(U24-2*U23+U22)/(DX*DX)
dU24/dT=F(U24,V24)+DU*(U25-2*U24+U23)/(DX*DX)
dU25/dT=F(U25,V25)+DU*(U26-2*U25+U24)/(DX*DX)
dU26/dT=F(U26,V26)+DU*(U27-2*U26+U25)/(DX*DX)
dU27/dT=F(U27,V27)+DU*(U28-2*U27+U26)/(DX*DX)
dU28/dT=F(U28,V28)+DU*(U29-2*U28+U27)/(DX*DX)
dU29/dT=F(U29,V29)+DU*(U30-2*U29+U28)/(DX*DX)
dU30/dT=F(U30,V30)+DU*(U31-2*U30+U29)/(DX*DX)
dU31/dT=F(U31,V31)+DU*(U32-2*U31+U30)/(DX*DX)
dU32/dT=F(U32,V32)+DU*(U33-2*U32+U31)/(DX*DX)
dU33/dT=F(U33,V33)+DU*(U34-2*U33+U32)/(DX*DX)
dU34/dT=F(U34,V34)+DU*(U35-2*U34+U33)/(DX*DX)
dU35/dT=F(U35,V35)+DU*(U36-2*U35+U34)/(DX*DX)
dU36/dT=F(U36,V36)+DU*(U37-2*U36+U35)/(DX*DX)
dU37/dT=F(U37,V37)+DU*(U38-2*U37+U36)/(DX*DX)
dU38/dT=F(U38,V38)+DU*(U39-2*U38+U37)/(DX*DX)
dU39/dT=F(U39,V39)+DU*(U40-2*U39+U38)/(DX*DX)
dU40/dT=F(U40,V40)+DU*(U41-2*U40+U39)/(DX*DX)
dU41/dT=F(U41,V41)+DU*(U42-2*U41+U40)/(DX*DX)
dU42/dT=F(U42,V42)+DU*(U43-2*U42+U41)/(DX*DX)
dU43/dT=F(U43,V43)+DU*(U44-2*U43+U42)/(DX*DX)
dU44/dT=F(U44,V44)+DU*(U45-2*U44+U43)/(DX*DX)
dU45/dT=F(U45,V45)+DU*(U46-2*U45+U44)/(DX*DX)
dU46/dT=F(U46,V46)+DU*(U47-2*U46+U45)/(DX*DX)
dU47/dT=F(U47,V47)+DU*(U48-2*U47+U46)/(DX*DX)
dU48/dT=F(U48,V48)+DU*(U49-2*U48+U47)/(DX*DX)
dU49/dT=F(U49,V49)+DU*(U50-2*U49+U48)/(DX*DX)
dU50/dT=F(U50,V50)+DU*(U51-2*U50+U49)/(DX*DX)
dU51/dT=F(U51,V51)+DU*(U52-2*U51+U50)/(DX*DX)
dU52/dT=F(U52,V52)+DU*(U53-2*U52+U51)/(DX*DX)
dU53/dT=F(U53,V53)+DU*(U54-2*U53+U52)/(DX*DX)
dU54/dT=F(U54,V54)+DU*(U55-2*U54+U53)/(DX*DX)
dU55/dT=F(U55,V55)+DU*(U56-2*U55+U54)/(DX*DX)
dU56/dT=F(U56,V56)+DU*(U57-2*U56+U55)/(DX*DX)
dU57/dT=F(U57,V57)+DU*(U58-2*U57+U56)/(DX*DX)
dU58/dT=F(U58,V58)+DU*(U59-2*U58+U57)/(DX*DX)
dU59/dT=F(U59,V59)+DU*(U60-2*U59+U58)/(DX*DX)
dU60/dT=F(U60,V60)+DU*(U61-2*U60+U59)/(DX*DX)
dU61/dT=F(U61,V61)+DU*(U62-2*U61+U60)/(DX*DX)
dU62/dT=F(U62,V62)+DU*(U63-2*U62+U61)/(DX*DX)
dU63/dT=F(U63,V63)+DU*(U64-2*U63+U62)/(DX*DX)
dU64/dT=F(U64,V64)+DU*(U65-2*U64+U63)/(DX*DX)
dU65/dT=F(U65,V65)+DU*(U66-2*U65+U64)/(DX*DX)
dU66/dT=F(U66,V66)+DU*(U67-2*U66+U65)/(DX*DX)
dU67/dT=F(U67,V67)+DU*(U68-2*U67+U66)/(DX*DX)
dU68/dT=F(U68,V68)+DU*(U69-2*U68+U67)/(DX*DX)
dU69/dT=F(U69,V69)+DU*(U70-2*U69+U68)/(DX*DX)
dU70/dT=F(U70,V70)+DU*(U71-2*U70+U69)/(DX*DX)
dU71/dT=F(U71,V71)+DU*(U72-2*U71+U70)/(DX*DX)
dU72/dT=F(U72,V72)+DU*(U73-2*U72+U71)/(DX*DX)
dU73/dT=F(U73,V73)+DU*(U74-2*U73+U72)/(DX*DX)
dU74/dT=F(U74,V74)+DU*(U75-2*U74+U73)/(DX*DX)
dU75/dT=F(U75,V75)+DU*(U76-2*U75+U74)/(DX*DX)
dU76/dT=F(U76,V76)+DU*(U77-2*U76+U75)/(DX*DX)
dU77/dT=F(U77,V77)+DU*(U78-2*U77+U76)/(DX*DX)
dU78/dT=F(U78,V78)+DU*(U79-2*U78+U77)/(DX*DX)
dU79/dT=F(U79,V79)+DU*(U80-2*U79+U78)/(DX*DX)
dU80/dT=F(U80,V80)+DU*(U81-2*U80+U79)/(DX*DX)
dU81/dT=F(U81,V81)+DU*(U82-2*U81+U80)/(DX*DX)
dU82/dT=F(U82,V82)+DU*(U83-2*U82+U81)/(DX*DX)
dU83/dT=F(U83,V83)+DU*(U84-2*U83+U82)/(DX*DX)
dU84/dT=F(U84,V84)+DU*(U85-2*U84+U83)/(DX*DX)
dU85/dT=F(U85,V85)+DU*(U86-2*U85+U84)/(DX*DX)
dU86/dT=F(U86,V86)+DU*(U87-2*U86+U85)/(DX*DX)
dU87/dT=F(U87,V87)+DU*(U88-2*U87+U86)/(DX*DX)
dU88/dT=F(U88,V88)+DU*(U89-2*U88+U87)/(DX*DX)
dU89/dT=F(U89,V89)+DU*(U90-2*U89+U88)/(DX*DX)
dU90/dT=F(U90,V90)+DU*(U91-2*U90+U89)/(DX*DX)
dU91/dT=F(U91,V91)+DU*(U92-2*U91+U90)/(DX*DX)
dU92/dT=F(U92,V92)+DU*(U93-2*U92+U91)/(DX*DX)
dU93/dT=F(U93,V93)+DU*(U94-2*U93+U92)/(DX*DX)
dU94/dT=F(U94,V94)+DU*(U95-2*U94+U93)/(DX*DX)
dU95/dT=F(U95,V95)+DU*(U96-2*U95+U94)/(DX*DX)
dU96/dT=F(U96,V96)+DU*(U97-2*U96+U95)/(DX*DX)
dU97/dT=F(U97,V97)+DU*(U98-2*U97+U96)/(DX*DX)
dU98/dT=F(U98,V98)+DU*(U99-2*U98+U97)/(DX*DX)
dU99/dT=F(U99,V99)+DU*(U100-2*U99+U98)/(DX*DX)
dU100/dT=F(U100,V100)+DU*(U101-2*U100+U99)/(DX*DX)
dU101/dT=F(U101,V101)+DU*(U102-2*U101+U100)/(DX*DX)
dU102/dT=F(U102,V102)+DU*(U103-2*U102+U101)/(DX*DX)
dU103/dT=F(U103,V103)+DU*(U104-2*U103+U102)/(DX*DX)
dU104/dT=F(U104,V104)+DU*(U105-2*U104+U103)/(DX*DX)
dU105/dT=F(U105,V105)+DU*(U106-2*U105+U104)/(DX*DX)
dU106/dT=F(U106,V106)+DU*(U107-2*U106+U105)/(DX*DX)
dU107/dT=F(U107,V107)+DU*(U108-2*U107+U106)/(DX*DX)
dU108/dT=F(U108,V108)+DU*(U109-2*U108+U107)/(DX*DX)
dU109/dT=F(U109,V109)+DU*(U110-2*U109+U108)/(DX*DX)
dU110/dT=F(U110,V110)+DU*(U111-2*U110+U109)/(DX*DX)
dU111/dT=F(U111,V111)+DU*(U112-2*U111+U110)/(DX*DX)
dU112/dT=F(U112,V112)+DU*(U113-2*U112+U111)/(DX*DX)
dU113/dT=F(U113,V113)+DU*(U114-2*U113+U112)/(DX*DX)
dU114/dT=F(U114,V114)+DU*(U115-2*U114+U113)/(DX*DX)
dU115/dT=F(U115,V115)+DU*(U116-2*U115+U114)/(DX*DX)
dU116/dT=F(U116,V116)+DU*(U117-2*U116+U115)/(DX*DX)
dU117/dT=F(U117,V117)+DU*(U118-2*U117+U116)/(DX*DX)
dU118/dT=F(U118,V118)+DU*(U119-2*U118+U117)/(DX*DX)
dU119/dT=F(U119,V119)+DU*(U120-2*U119+U118)/(DX*DX)
dU120/dT=F(U120,V120)+DU*(U121-2*U120+U119)/(DX*DX)
dU121/dT=F(U121,V121)+DU*(U122-2*U121+U120)/(DX*DX)
dU122/dT=F(U122,V122)+DU*(U123-2*U122+U121)/(DX*DX)
dU123/dT=F(U123,V123)+DU*(U124-2*U123+U122)/(DX*DX)
dU124/dT=F(U124,V124)+DU*(U125-2*U124+U123)/(DX*DX)
dU125/dT=F(U125,V125)+DU*(U126-2*U125+U124)/(DX*DX)
dU126/dT=F(U126,V126)+DU*(U127-2*U126+U125)/(DX*DX)
dU127/dT=F(U127,V127)+DU*(U128-2*U127+U126)/(DX*DX)
dU128/dT=F(U128,V128)+DU*(U129-2*U128+U127)/(DX*DX)
dU129/dT=F(U129,V129)+DU*(U130-2*U129+U128)/(DX*DX)
dU130/dT=F(U130,V130)+DU*(U131-2*U130+U129)/(DX*DX)
dU131/dT=F(U131,V131)+DU*(U132-2*U131+U130)/(DX*DX)
dU132/dT=F(U132,V132)+DU*(U133-2*U132+U131)/(DX*DX)
dU133/dT=F(U133,V133)+DU*(U134-2*U133+U132)/(DX*DX)
dU134/dT=F(U134,V134)+DU*(U135-2*U134+U133)/(DX*DX)
dU135/dT=F(U135,V135)+DU*(U136-2*U135+U134)/(DX*DX)
dU136/dT=F(U136,V136)+DU*(U137-2*U136+U135)/(DX*DX)
dU137/dT=F(U137,V137)+DU*(U138-2*U137+U136)/(DX*DX)
dU138/dT=F(U138,V138)+DU*(U139-2*U138+U137)/(DX*DX)
dU139/dT=F(U139,V139)+DU*(U140-2*U139+U138)/(DX*DX)
dU140/dT=F(U140,V140)+DU*(U141-2*U140+U139)/(DX*DX)
dU141/dT=F(U141,V141)+DU*(U142-2*U141+U140)/(DX*DX)
dU142/dT=F(U142,V142)+DU*(U143-2*U142+U141)/(DX*DX)
dU143/dT=F(U143,V143)+DU*(U144-2*U143+U142)/(DX*DX)
dU144/dT=F(U144,V144)+DU*(U145-2*U144+U143)/(DX*DX)
dU145/dT=F(U145,V145)+DU*(U146-2*U145+U144)/(DX*DX)
dU146/dT=F(U146,V146)+DU*(U147-2*U146+U145)/(DX*DX)
dU147/dT=F(U147,V147)+DU*(U148-2*U147+U146)/(DX*DX)
dU148/dT=F(U148,V148)+DU*(U149-2*U148+U147)/(DX*DX)
dU149/dT=F(U149,V149)+DU*(U150-2*U149+U148)/(DX*DX)
dU150/dT=F(U150,V150)+DU*(U151-2*U150+U149)/(DX*DX)
dU151/dT=F(U151,V151)+DU*(U152-2*U151+U150)/(DX*DX)
dU152/dT=F(U152,V152)+DU*(U153-2*U152+U151)/(DX*DX)
dU153/dT=F(U153,V153)+DU*(U154-2*U153+U152)/(DX*DX)
dU154/dT=F(U154,V154)+DU*(U155-2*U154+U153)/(DX*DX)
dU155/dT=F(U155,V155)+DU*(U156-2*U155+U154)/(DX*DX)
dU156/dT=F(U156,V156)+DU*(U157-2*U156+U155)/(DX*DX)
dU157/dT=F(U157,V157)+DU*(U158-2*U157+U156)/(DX*DX)
dU158/dT=F(U158,V158)+DU*(U159-2*U158+U157)/(DX*DX)
dU159/dT=F(U159,V159)+DU*(U160-2*U159+U158)/(DX*DX)
dU160/dT=F(U160,V160)+DU*(U161-2*U160+U159)/(DX*DX)
dU161/dT=F(U161,V161)+DU*(U162-2*U161+U160)/(DX*DX)
dU162/dT=F(U162,V162)+DU*(U163-2*U162+U161)/(DX*DX)
dU163/dT=F(U163,V163)+DU*(U164-2*U163+U162)/(DX*DX)
dU164/dT=F(U164,V164)+DU*(U165-2*U164+U163)/(DX*DX)
dU165/dT=F(U165,V165)+DU*(U166-2*U165+U164)/(DX*DX)
dU166/dT=F(U166,V166)+DU*(U167-2*U166+U165)/(DX*DX)
dU167/dT=F(U167,V167)+DU*(U168-2*U167+U166)/(DX*DX)
dU168/dT=F(U168,V168)+DU*(U169-2*U168+U167)/(DX*DX)
dU169/dT=F(U169,V169)+DU*(U170-2*U169+U168)/(DX*DX)
dU170/dT=F(U170,V170)+DU*(U171-2*U170+U169)/(DX*DX)
dU171/dT=F(U171,V171)+DU*(U172-2*U171+U170)/(DX*DX)
dU172/dT=F(U172,V172)+DU*(U173-2*U172+U171)/(DX*DX)
dU173/dT=F(U173,V173)+DU*(U174-2*U173+U172)/(DX*DX)
dU174/dT=F(U174,V174)+DU*(U175-2*U174+U173)/(DX*DX)
dU175/dT=F(U175,V175)+DU*(U176-2*U175+U174)/(DX*DX)
dU176/dT=F(U176,V176)+DU*(U177-2*U176+U175)/(DX*DX)
dU177/dT=F(U177,V177)+DU*(U178-2*U177+U176)/(DX*DX)
dU178/dT=F(U178,V178)+DU*(U179-2*U178+U177)/(DX*DX)
dU179/dT=F(U179,V179)+DU*(U180-2*U179+U178)/(DX*DX)
dU180/dT=F(U180,V180)+DU*(U181-2*U180+U179)/(DX*DX)
dU181/dT=F(U181,V181)+DU*(U182-2*U181+U180)/(DX*DX)
dU182/dT=F(U182,V182)+DU*(U183-2*U182+U181)/(DX*DX)
dU183/dT=F(U183,V183)+DU*(U184-2*U183+U182)/(DX*DX)
dU184/dT=F(U184,V184)+DU*(U185-2*U184+U183)/(DX*DX)
dU185/dT=F(U185,V185)+DU*(U186-2*U185+U184)/(DX*DX)
dU186/dT=F(U186,V186)+DU*(U187-2*U186+U185)/(DX*DX)
dU187/dT=F(U187,V187)+DU*(U188-2*U187+U186)/(DX*DX)
dU188/dT=F(U188,V188)+DU*(U189-2*U188+U187)/(DX*DX)
dU189/dT=F(U189,V189)+DU*(U190-2*U189+U188)/(DX*DX)
dU190/dT=F(U190,V190)+DU*(U191-2*U190+U189)/(DX*DX)
dU191/dT=F(U191,V191)+DU*(U192-2*U191+U190)/(DX*DX)
dU192/dT=F(U192,V192)+DU*(U193-2*U192+U191)/(DX*DX)
dU193/dT=F(U193,V193)+DU*(U194-2*U193+U192)/(DX*DX)
dU194/dT=F(U194,V194)+DU*(U195-2*U194+U193)/(DX*DX)
dU195/dT=F(U195,V195)+DU*(U196-2*U195+U194)/(DX*DX)
dU196/dT=F(U196,V196)+DU*(U197-2*U196+U195)/(DX*DX)
dU197/dT=F(U197,V197)+DU*(U198-2*U197+U196)/(DX*DX)
dU198/dT=F(U198,V198)+DU*(U199-2*U198+U197)/(DX*DX)
dU199/dT=F(U199,V199)+DU*(U200-2*U199+U198)/(DX*DX)
dU200/dT=F(U200,V200)+DU*(U201-2*U200+U199)/(DX*DX)
dV1/dT=G(U1,V1)+DV*(V2-2*V1+V0)/(DX*DX)
dV2/dT=G(U2,V2)+DV*(V3-2*V2+V1)/(DX*DX)
dV3/dT=G(U3,V3)+DV*(V4-2*V3+V2)/(DX*DX)
dV4/dT=G(U4,V4)+DV*(V5-2*V4+V3)/(DX*DX)
dV5/dT=G(U5,V5)+DV*(V6-2*V5+V4)/(DX*DX)
dV6/dT=G(U6,V6)+DV*(V7-2*V6+V5)/(DX*DX)
dV7/dT=G(U7,V7)+DV*(V8-2*V7+V6)/(DX*DX)
dV8/dT=G(U8,V8)+DV*(V9-2*V8+V7)/(DX*DX)
dV9/dT=G(U9,V9)+DV*(V10-2*V9+V8)/(DX*DX)
dV10/dT=G(U10,V10)+DV*(V11-2*V10+V9)/(DX*DX)
dV11/dT=G(U11,V11)+DV*(V12-2*V11+V10)/(DX*DX)
dV12/dT=G(U12,V12)+DV*(V13-2*V12+V11)/(DX*DX)
dV13/dT=G(U13,V13)+DV*(V14-2*V13+V12)/(DX*DX)
dV14/dT=G(U14,V14)+DV*(V15-2*V14+V13)/(DX*DX)
dV15/dT=G(U15,V15)+DV*(V16-2*V15+V14)/(DX*DX)
dV16/dT=G(U16,V16)+DV*(V17-2*V16+V15)/(DX*DX)
dV17/dT=G(U17,V17)+DV*(V18-2*V17+V16)/(DX*DX)
dV18/dT=G(U18,V18)+DV*(V19-2*V18+V17)/(DX*DX)
dV19/dT=G(U19,V19)+DV*(V20-2*V19+V18)/(DX*DX)
dV20/dT=G(U20,V20)+DV*(V21-2*V20+V19)/(DX*DX)
dV21/dT=G(U21,V21)+DV*(V22-2*V21+V20)/(DX*DX)
dV22/dT=G(U22,V22)+DV*(V23-2*V22+V21)/(DX*DX)
dV23/dT=G(U23,V23)+DV*(V24-2*V23+V22)/(DX*DX)
dV24/dT=G(U24,V24)+DV*(V25-2*V24+V23)/(DX*DX)
dV25/dT=G(U25,V25)+DV*(V26-2*V25+V24)/(DX*DX)
dV26/dT=G(U26,V26)+DV*(V27-2*V26+V25)/(DX*DX)
dV27/dT=G(U27,V27)+DV*(V28-2*V27+V26)/(DX*DX)
dV28/dT=G(U28,V28)+DV*(V29-2*V28+V27)/(DX*DX)
dV29/dT=G(U29,V29)+DV*(V30-2*V29+V28)/(DX*DX)
dV30/dT=G(U30,V30)+DV*(V31-2*V30+V29)/(DX*DX)
dV31/dT=G(U31,V31)+DV*(V32-2*V31+V30)/(DX*DX)
dV32/dT=G(U32,V32)+DV*(V33-2*V32+V31)/(DX*DX)
dV33/dT=G(U33,V33)+DV*(V34-2*V33+V32)/(DX*DX)
dV34/dT=G(U34,V34)+DV*(V35-2*V34+V33)/(DX*DX)
dV35/dT=G(U35,V35)+DV*(V36-2*V35+V34)/(DX*DX)
dV36/dT=G(U36,V36)+DV*(V37-2*V36+V35)/(DX*DX)
dV37/dT=G(U37,V37)+DV*(V38-2*V37+V36)/(DX*DX)
dV38/dT=G(U38,V38)+DV*(V39-2*V38+V37)/(DX*DX)
dV39/dT=G(U39,V39)+DV*(V40-2*V39+V38)/(DX*DX)
dV40/dT=G(U40,V40)+DV*(V41-2*V40+V39)/(DX*DX)
dV41/dT=G(U41,V41)+DV*(V42-2*V41+V40)/(DX*DX)
dV42/dT=G(U42,V42)+DV*(V43-2*V42+V41)/(DX*DX)
dV43/dT=G(U43,V43)+DV*(V44-2*V43+V42)/(DX*DX)
dV44/dT=G(U44,V44)+DV*(V45-2*V44+V43)/(DX*DX)
dV45/dT=G(U45,V45)+DV*(V46-2*V45+V44)/(DX*DX)
dV46/dT=G(U46,V46)+DV*(V47-2*V46+V45)/(DX*DX)
dV47/dT=G(U47,V47)+DV*(V48-2*V47+V46)/(DX*DX)
dV48/dT=G(U48,V48)+DV*(V49-2*V48+V47)/(DX*DX)
dV49/dT=G(U49,V49)+DV*(V50-2*V49+V48)/(DX*DX)
dV50/dT=G(U50,V50)+DV*(V51-2*V50+V49)/(DX*DX)
dV51/dT=G(U51,V51)+DV*(V52-2*V51+V50)/(DX*DX)
dV52/dT=G(U52,V52)+DV*(V53-2*V52+V51)/(DX*DX)
dV53/dT=G(U53,V53)+DV*(V54-2*V53+V52)/(DX*DX)
dV54/dT=G(U54,V54)+DV*(V55-2*V54+V53)/(DX*DX)
dV55/dT=G(U55,V55)+DV*(V56-2*V55+V54)/(DX*DX)
dV56/dT=G(U56,V56)+DV*(V57-2*V56+V55)/(DX*DX)
dV57/dT=G(U57,V57)+DV*(V58-2*V57+V56)/(DX*DX)
dV58/dT=G(U58,V58)+DV*(V59-2*V58+V57)/(DX*DX)
dV59/dT=G(U59,V59)+DV*(V60-2*V59+V58)/(DX*DX)
dV60/dT=G(U60,V60)+DV*(V61-2*V60+V59)/(DX*DX)
dV61/dT=G(U61,V61)+DV*(V62-2*V61+V60)/(DX*DX)
dV62/dT=G(U62,V62)+DV*(V63-2*V62+V61)/(DX*DX)
dV63/dT=G(U63,V63)+DV*(V64-2*V63+V62)/(DX*DX)
dV64/dT=G(U64,V64)+DV*(V65-2*V64+V63)/(DX*DX)
dV65/dT=G(U65,V65)+DV*(V66-2*V65+V64)/(DX*DX)
dV66/dT=G(U66,V66)+DV*(V67-2*V66+V65)/(DX*DX)
dV67/dT=G(U67,V67)+DV*(V68-2*V67+V66)/(DX*DX)
dV68/dT=G(U68,V68)+DV*(V69-2*V68+V67)/(DX*DX)
dV69/dT=G(U69,V69)+DV*(V70-2*V69+V68)/(DX*DX)
dV70/dT=G(U70,V70)+DV*(V71-2*V70+V69)/(DX*DX)
dV71/dT=G(U71,V71)+DV*(V72-2*V71+V70)/(DX*DX)
dV72/dT=G(U72,V72)+DV*(V73-2*V72+V71)/(DX*DX)
dV73/dT=G(U73,V73)+DV*(V74-2*V73+V72)/(DX*DX)
dV74/dT=G(U74,V74)+DV*(V75-2*V74+V73)/(DX*DX)
dV75/dT=G(U75,V75)+DV*(V76-2*V75+V74)/(DX*DX)
dV76/dT=G(U76,V76)+DV*(V77-2*V76+V75)/(DX*DX)
dV77/dT=G(U77,V77)+DV*(V78-2*V77+V76)/(DX*DX)
dV78/dT=G(U78,V78)+DV*(V79-2*V78+V77)/(DX*DX)
dV79/dT=G(U79,V79)+DV*(V80-2*V79+V78)/(DX*DX)
dV80/dT=G(U80,V80)+DV*(V81-2*V80+V79)/(DX*DX)
dV81/dT=G(U81,V81)+DV*(V82-2*V81+V80)/(DX*DX)
dV82/dT=G(U82,V82)+DV*(V83-2*V82+V81)/(DX*DX)
dV83/dT=G(U83,V83)+DV*(V84-2*V83+V82)/(DX*DX)
dV84/dT=G(U84,V84)+DV*(V85-2*V84+V83)/(DX*DX)
dV85/dT=G(U85,V85)+DV*(V86-2*V85+V84)/(DX*DX)
dV86/dT=G(U86,V86)+DV*(V87-2*V86+V85)/(DX*DX)
dV87/dT=G(U87,V87)+DV*(V88-2*V87+V86)/(DX*DX)
dV88/dT=G(U88,V88)+DV*(V89-2*V88+V87)/(DX*DX)
dV89/dT=G(U89,V89)+DV*(V90-2*V89+V88)/(DX*DX)
dV90/dT=G(U90,V90)+DV*(V91-2*V90+V89)/(DX*DX)
dV91/dT=G(U91,V91)+DV*(V92-2*V91+V90)/(DX*DX)
dV92/dT=G(U92,V92)+DV*(V93-2*V92+V91)/(DX*DX)
dV93/dT=G(U93,V93)+DV*(V94-2*V93+V92)/(DX*DX)
dV94/dT=G(U94,V94)+DV*(V95-2*V94+V93)/(DX*DX)
dV95/dT=G(U95,V95)+DV*(V96-2*V95+V94)/(DX*DX)
dV96/dT=G(U96,V96)+DV*(V97-2*V96+V95)/(DX*DX)
dV97/dT=G(U97,V97)+DV*(V98-2*V97+V96)/(DX*DX)
dV98/dT=G(U98,V98)+DV*(V99-2*V98+V97)/(DX*DX)
dV99/dT=G(U99,V99)+DV*(V100-2*V99+V98)/(DX*DX)
dV100/dT=G(U100,V100)+DV*(V101-2*V100+V99)/(DX*DX)
dV101/dT=G(U101,V101)+DV*(V102-2*V101+V100)/(DX*DX)
dV102/dT=G(U102,V102)+DV*(V103-2*V102+V101)/(DX*DX)
dV103/dT=G(U103,V103)+DV*(V104-2*V103+V102)/(DX*DX)
dV104/dT=G(U104,V104)+DV*(V105-2*V104+V103)/(DX*DX)
dV105/dT=G(U105,V105)+DV*(V106-2*V105+V104)/(DX*DX)
dV106/dT=G(U106,V106)+DV*(V107-2*V106+V105)/(DX*DX)
dV107/dT=G(U107,V107)+DV*(V108-2*V107+V106)/(DX*DX)
dV108/dT=G(U108,V108)+DV*(V109-2*V108+V107)/(DX*DX)
dV109/dT=G(U109,V109)+DV*(V110-2*V109+V108)/(DX*DX)
dV110/dT=G(U110,V110)+DV*(V111-2*V110+V109)/(DX*DX)
dV111/dT=G(U111,V111)+DV*(V112-2*V111+V110)/(DX*DX)
dV112/dT=G(U112,V112)+DV*(V113-2*V112+V111)/(DX*DX)
dV113/dT=G(U113,V113)+DV*(V114-2*V113+V112)/(DX*DX)
dV114/dT=G(U114,V114)+DV*(V115-2*V114+V113)/(DX*DX)
dV115/dT=G(U115,V115)+DV*(V116-2*V115+V114)/(DX*DX)
dV116/dT=G(U116,V116)+DV*(V117-2*V116+V115)/(DX*DX)
dV117/dT=G(U117,V117)+DV*(V118-2*V117+V116)/(DX*DX)
dV118/dT=G(U118,V118)+DV*(V119-2*V118+V117)/(DX*DX)
dV119/dT=G(U119,V119)+DV*(V120-2*V119+V118)/(DX*DX)
dV120/dT=G(U120,V120)+DV*(V121-2*V120+V119)/(DX*DX)
dV121/dT=G(U121,V121)+DV*(V122-2*V121+V120)/(DX*DX)
dV122/dT=G(U122,V122)+DV*(V123-2*V122+V121)/(DX*DX)
dV123/dT=G(U123,V123)+DV*(V124-2*V123+V122)/(DX*DX)
dV124/dT=G(U124,V124)+DV*(V125-2*V124+V123)/(DX*DX)
dV125/dT=G(U125,V125)+DV*(V126-2*V125+V124)/(DX*DX)
dV126/dT=G(U126,V126)+DV*(V127-2*V126+V125)/(DX*DX)
dV127/dT=G(U127,V127)+DV*(V128-2*V127+V126)/(DX*DX)
dV128/dT=G(U128,V128)+DV*(V129-2*V128+V127)/(DX*DX)
dV129/dT=G(U129,V129)+DV*(V130-2*V129+V128)/(DX*DX)
dV130/dT=G(U130,V130)+DV*(V131-2*V130+V129)/(DX*DX)
dV131/dT=G(U131,V131)+DV*(V132-2*V131+V130)/(DX*DX)
dV132/dT=G(U132,V132)+DV*(V133-2*V132+V131)/(DX*DX)
dV133/dT=G(U133,V133)+DV*(V134-2*V133+V132)/(DX*DX)
dV134/dT=G(U134,V134)+DV*(V135-2*V134+V133)/(DX*DX)
dV135/dT=G(U135,V135)+DV*(V136-2*V135+V134)/(DX*DX)
dV136/dT=G(U136,V136)+DV*(V137-2*V136+V135)/(DX*DX)
dV137/dT=G(U137,V137)+DV*(V138-2*V137+V136)/(DX*DX)
dV138/dT=G(U138,V138)+DV*(V139-2*V138+V137)/(DX*DX)
dV139/dT=G(U139,V139)+DV*(V140-2*V139+V138)/(DX*DX)
dV140/dT=G(U140,V140)+DV*(V141-2*V140+V139)/(DX*DX)
dV141/dT=G(U141,V141)+DV*(V142-2*V141+V140)/(DX*DX)
dV142/dT=G(U142,V142)+DV*(V143-2*V142+V141)/(DX*DX)
dV143/dT=G(U143,V143)+DV*(V144-2*V143+V142)/(DX*DX)
dV144/dT=G(U144,V144)+DV*(V145-2*V144+V143)/(DX*DX)
dV145/dT=G(U145,V145)+DV*(V146-2*V145+V144)/(DX*DX)
dV146/dT=G(U146,V146)+DV*(V147-2*V146+V145)/(DX*DX)
dV147/dT=G(U147,V147)+DV*(V148-2*V147+V146)/(DX*DX)
dV148/dT=G(U148,V148)+DV*(V149-2*V148+V147)/(DX*DX)
dV149/dT=G(U149,V149)+DV*(V150-2*V149+V148)/(DX*DX)
dV150/dT=G(U150,V150)+DV*(V151-2*V150+V149)/(DX*DX)
dV151/dT=G(U151,V151)+DV*(V152-2*V151+V150)/(DX*DX)
dV152/dT=G(U152,V152)+DV*(V153-2*V152+V151)/(DX*DX)
dV153/dT=G(U153,V153)+DV*(V154-2*V153+V152)/(DX*DX)
dV154/dT=G(U154,V154)+DV*(V155-2*V154+V153)/(DX*DX)
dV155/dT=G(U155,V155)+DV*(V156-2*V155+V154)/(DX*DX)
dV156/dT=G(U156,V156)+DV*(V157-2*V156+V155)/(DX*DX)
dV157/dT=G(U157,V157)+DV*(V158-2*V157+V156)/(DX*DX)
dV158/dT=G(U158,V158)+DV*(V159-2*V158+V157)/(DX*DX)
dV159/dT=G(U159,V159)+DV*(V160-2*V159+V158)/(DX*DX)
dV160/dT=G(U160,V160)+DV*(V161-2*V160+V159)/(DX*DX)
dV161/dT=G(U161,V161)+DV*(V162-2*V161+V160)/(DX*DX)
dV162/dT=G(U162,V162)+DV*(V163-2*V162+V161)/(DX*DX)
dV163/dT=G(U163,V163)+DV*(V164-2*V163+V162)/(DX*DX)
dV164/dT=G(U164,V164)+DV*(V165-2*V164+V163)/(DX*DX)
dV165/dT=G(U165,V165)+DV*(V166-2*V165+V164)/(DX*DX)
dV166/dT=G(U166,V166)+DV*(V167-2*V166+V165)/(DX*DX)
dV167/dT=G(U167,V167)+DV*(V168-2*V167+V166)/(DX*DX)
dV168/dT=G(U168,V168)+DV*(V169-2*V168+V167)/(DX*DX)
dV169/dT=G(U169,V169)+DV*(V170-2*V169+V168)/(DX*DX)
dV170/dT=G(U170,V170)+DV*(V171-2*V170+V169)/(DX*DX)
dV171/dT=G(U171,V171)+DV*(V172-2*V171+V170)/(DX*DX)
dV172/dT=G(U172,V172)+DV*(V173-2*V172+V171)/(DX*DX)
dV173/dT=G(U173,V173)+DV*(V174-2*V173+V172)/(DX*DX)
dV174/dT=G(U174,V174)+DV*(V175-2*V174+V173)/(DX*DX)
dV175/dT=G(U175,V175)+DV*(V176-2*V175+V174)/(DX*DX)
dV176/dT=G(U176,V176)+DV*(V177-2*V176+V175)/(DX*DX)
dV177/dT=G(U177,V177)+DV*(V178-2*V177+V176)/(DX*DX)
dV178/dT=G(U178,V178)+DV*(V179-2*V178+V177)/(DX*DX)
dV179/dT=G(U179,V179)+DV*(V180-2*V179+V178)/(DX*DX)
dV180/dT=G(U180,V180)+DV*(V181-2*V180+V179)/(DX*DX)
dV181/dT=G(U181,V181)+DV*(V182-2*V181+V180)/(DX*DX)
dV182/dT=G(U182,V182)+DV*(V183-2*V182+V181)/(DX*DX)
dV183/dT=G(U183,V183)+DV*(V184-2*V183+V182)/(DX*DX)
dV184/dT=G(U184,V184)+DV*(V185-2*V184+V183)/(DX*DX)
dV185/dT=G(U185,V185)+DV*(V186-2*V185+V184)/(DX*DX)
dV186/dT=G(U186,V186)+DV*(V187-2*V186+V185)/(DX*DX)
dV187/dT=G(U187,V187)+DV*(V188-2*V187+V186)/(DX*DX)
dV188/dT=G(U188,V188)+DV*(V189-2*V188+V187)/(DX*DX)
dV189/dT=G(U189,V189)+DV*(V190-2*V189+V188)/(DX*DX)
dV190/dT=G(U190,V190)+DV*(V191-2*V190+V189)/(DX*DX)
dV191/dT=G(U191,V191)+DV*(V192-2*V191+V190)/(DX*DX)
dV192/dT=G(U192,V192)+DV*(V193-2*V192+V191)/(DX*DX)
dV193/dT=G(U193,V193)+DV*(V194-2*V193+V192)/(DX*DX)
dV194/dT=G(U194,V194)+DV*(V195-2*V194+V193)/(DX*DX)
dV195/dT=G(U195,V195)+DV*(V196-2*V195+V194)/(DX*DX)
dV196/dT=G(U196,V196)+DV*(V197-2*V196+V195)/(DX*DX)
dV197/dT=G(U197,V197)+DV*(V198-2*V197+V196)/(DX*DX)
dV198/dT=G(U198,V198)+DV*(V199-2*V198+V197)/(DX*DX)
dV199/dT=G(U199,V199)+DV*(V200-2*V199+V198)/(DX*DX)
dV200/dT=G(U200,V200)+DV*(V201-2*V200+V199)/(DX*DX)

where ...
U0 = DIR*ULE+NEUM*U1+P*U200   
U201 = DIR*URI+NEUM*U200+P*U1   
V0 = DIR*VLE+NEUM*V1+P*V200   
V201 = DIR*VRI+NEUM*V200+P*V1   

User-defined functions:
F(U,V) = U*(1-U)*(U-A)-V  
G(U,V) = B*U-V  
