# Supplementary material for: Acetylcholine waves and dopamine release in the striatum
Source: Nat Commun. 2023 Oct 27;14:6852. doi: 10.1038/s41467-023-42311-5 (PMC10611775; doi:10.1038/s41467-023-42311-5)
Supplement: Supplementary file 6 — Supplementary Code [file 41467_2023_42311_MOESM6_ESM.zip › Code/Fig9_S8/TuringAChDANicOrig.ode.set]

## Set file for TuringAChDANicOrig.ode on Sun Jan  2 09:51:23 2022
200   Number of equations and auxiliaries
15   Number of parameters
# Numerical stuff
1    nout
40    nullcline mesh
10   CVode
400  total
0.25  DeltaT
0  T0
0  Transient
100  Bound
1e-12  DtMin
1  DtMax
1e-06  Tolerance
1e-05  Abs. Tolerance
0  Max Delay
100   Eigenvector iterates
0.001  Eigenvector tolerance
0.001  Newton tolerance
0  Poincare plane
1e-05  Boundary value tolerance
1e-05  Boundary value epsilon
20   Boundary value iterates
0   Poincare None
1   Poincare variable
1   Poincare sign
0   Stop on Section
0   Delay flag
400  Current time
400  Last Time
0   MyStart
1   INFLAG
# Delays
0.0
0.0
0.0
0.0
0.0
0.0
0.0
0.0
0.0
0.0
0.0
0.0
0.0
0.0
0.0
0.0
0.0
0.0
0.0
0.0
0.0
0.0
0.0
0.0
0.0
0.0
0.0
0.0
0.0
0.0
0.0
0.0
0.0
0.0
0.0
0.0
0.0
0.0
0.0
0.0
0.0
0.0
0.0
0.0
0.0
0.0
0.0
0.0
0.0
0.0
0.0
0.0
0.0
0.0
0.0
0.0
0.0
0.0
0.0
0.0
0.0
0.0
0.0
0.0
0.0
0.0
0.0
0.0
0.0
0.0
0.0
0.0
0.0
0.0
0.0
0.0
0.0
0.0
0.0
0.0
0.0
0.0
0.0
0.0
0.0
0.0
0.0
0.0
0.0
0.0
0.0
0.0
0.0
0.0
0.0
0.0
0.0
0.0
0.0
0.0
0.0
0.0
0.0
0.0
0.0
0.0
0.0
0.0
0.0
0.0
0.0
0.0
0.0
0.0
0.0
0.0
0.0
0.0
0.0
0.0
0.0
0.0
0.0
0.0
0.0
0.0
0.0
0.0
0.0
0.0
0.0
0.0
0.0
0.0
0.0
0.0
0.0
0.0
0.0
0.0
0.0
0.0
0.0
0.0
0.0
0.0
0.0
0.0
0.0
0.0
0.0
0.0
0.0
0.0
0.0
0.0
0.0
0.0
0.0
0.0
0.0
0.0
0.0
0.0
0.0
0.0
0.0
0.0
0.0
0.0
0.0
0.0
0.0
0.0
0.0
0.0
0.0
0.0
0.0
0.0
0.0
0.0
0.0
0.0
0.0
0.0
0.0
0.0
0.0
0.0
0.0
0.0
0.0
0.0
0.0
0.0
0.0
0.0
0.0
0.0
# Bndry conds
0
0
0
0
0
0
0
0
0
0
0
0
0
0
0
0
0
0
0
0
0
0
0
0
0
0
0
0
0
0
0
0
0
0
0
0
0
0
0
0
0
0
0
0
0
0
0
0
0
0
0
0
0
0
0
0
0
0
0
0
0
0
0
0
0
0
0
0
0
0
0
0
0
0
0
0
0
0
0
0
0
0
0
0
0
0
0
0
0
0
0
0
0
0
0
0
0
0
0
0
0
0
0
0
0
0
0
0
0
0
0
0
0
0
0
0
0
0
0
0
0
0
0
0
0
0
0
0
0
0
0
0
0
0
0
0
0
0
0
0
0
0
0
0
0
0
0
0
0
0
0
0
0
0
0
0
0
0
0
0
0
0
0
0
0
0
0
0
0
0
0
0
0
0
0
0
0
0
0
0
0
0
0
0
0
0
0
0
0
0
0
0
0
0
0
0
0
0
0
0
# Old ICs
2.824192523956299  U1
2.824192523956299  U2
2.824192523956299  U3
2.824192523956299  U4
2.824192523956299  U5
2.824192523956299  U6
2.824192523956299  U7
2.824192523956299  U8
2.824192523956299  U9
2.824192523956299  U10
2.824192523956299  U11
2.824192523956299  U12
2.824192523956299  U13
2.824192523956299  U14
2.824192523956299  U15
2.824192523956299  U16
2.824192523956299  U17
2.824192523956299  U18
2.824192523956299  U19
2.824192523956299  U20
2.824192762374878  U21
2.824192762374878  U22
2.824192762374878  U23
2.824192762374878  U24
2.824192762374878  U25
2.824192762374878  U26
2.824192762374878  U27
2.824192762374878  U28
2.824192762374878  U29
2.824192762374878  U30
2.824192762374878  U31
2.824193000793457  U32
2.824193000793457  U33
2.824193239212036  U34
2.824193239212036  U35
2.824193477630615  U36
2.824193716049194  U37
2.824193954467773  U38
2.824194431304932  U39
2.82419490814209  U40
2.824195623397827  U41
2.824196577072144  U42
2.824197769165039  U43
2.824199199676514  U44
2.824200868606567  U45
2.824203252792358  U46
2.824206352233887  U47
2.824210166931152  U48
2.824215173721313  U49
2.824221849441528  U50
2.824229955673218  U51
2.824240684509277  U52
2.824254512786865  U53
2.824272155761719  U54
2.824294805526733  U55
2.824323892593384  U56
2.824361085891724  U57
2.824409246444702  U58
2.824470996856689  U59
2.824550151824951  U60
2.824652194976807  U61
2.824782848358154  U62
2.824950933456421  U63
2.825166702270508  U64
2.825443744659424  U65
2.825799226760864  U66
2.826255321502686  U67
2.826840400695801  U68
2.827589988708496  U69
2.828550100326538  U70
2.829778671264648  U71
2.83134913444519  U72
2.833353757858276  U73
2.835908651351929  U74
2.839158296585083  U75
2.843281507492065  U76
2.848498821258545  U77
2.855077266693115  U78
2.863339185714722  U79
2.873665332794189  U80
2.88649582862854  U81
2.902323722839355  U82
2.921663761138916  U83
2.944975614547729  U84
2.972467184066772  U85
3.003609895706177  U86
3.035935878753662  U87
3.062042951583862  U88
3.062147617340088  U89
2.986089706420898  U90
2.714882850646973  U91
2.022218704223633  U92
0.9167893528938293  U93
0.6029812693595886  U94
0.565247654914856  U95
0.5722171068191528  U96
0.5837523341178894  U97
0.5933663845062256  U98
0.5999408960342407  U99
0.6032539010047913  U100
0.924452543258667  V1
0.924452543258667  V2
0.924452543258667  V3
0.924452543258667  V4
0.924452543258667  V5
0.924452543258667  V6
0.924452543258667  V7
0.924452543258667  V8
0.924452543258667  V9
0.924452543258667  V10
0.924452543258667  V11
0.924452543258667  V12
0.924452543258667  V13
0.924452543258667  V14
0.924452543258667  V15
0.924452543258667  V16
0.924452543258667  V17
0.924452543258667  V18
0.924452543258667  V19
0.924452543258667  V20
0.924452543258667  V21
0.924452543258667  V22
0.924452543258667  V23
0.924452543258667  V24
0.924452543258667  V25
0.924452543258667  V26
0.924452543258667  V27
0.924452543258667  V28
0.9244524836540222  V29
0.9244524836540222  V30
0.9244524836540222  V31
0.9244524836540222  V32
0.9244524240493774  V33
0.9244523644447327  V34
0.9244523644447327  V35
0.9244523048400879  V36
0.9244521856307983  V37
0.9244521260261536  V38
0.924452006816864  V39
0.9244518280029297  V40
0.9244515895843506  V41
0.9244513511657715  V42
0.9244509935379028  V43
0.9244505167007446  V44
0.9244499802589417  V45
0.9244492650032043  V46
0.9244483113288879  V47
0.9244470596313477  V48
0.9244455099105835  V49
0.9244435429573059  V50
0.9244409799575806  V51
0.9244377017021179  V52
0.9244334697723389  V53
0.9244280457496643  V54
0.9244210720062256  V55
0.9244121313095093  V56
0.9244006276130676  V57
0.9243859052658081  V58
0.9243669509887695  V59
0.9243425726890564  V60
0.9243112802505493  V61
0.9242711067199707  V62
0.9242194890975952  V63
0.9241531491279602  V64
0.9240679144859314  V65
0.9239584803581238  V66
0.9238178133964539  V67
0.9236371517181396  V68
0.9234050512313843  V69
0.9231069087982178  V70
0.9227240085601807  V71
0.9222322702407837  V72
0.921600878238678  V73
0.9207903742790222  V74
0.9197500944137573  V75
0.9184154868125916  V76
0.916703999042511  V77
0.9145103096961975  V78
0.9117003679275513  V79
0.9081038236618042  V80
0.9035048484802246  V81
0.8976304531097412  V82
0.89013671875  V83
0.8805922269821167  V84
0.8684582710266113  V85
0.8530674576759338  V86
0.833602249622345  V87
0.8090811371803284  V88
0.7783709168434143  V89
0.7402748465538025  V90
0.6938347220420837  V91
0.6392577290534973  V92
0.5806631445884705  V93
0.529582679271698  V94
0.4888971447944641  V95
0.4575721025466919  V96
0.4342070519924164  V97
0.4176510870456696  V98
0.4070650339126587  V99
0.4019053280353546  V100
# Ending  ICs
3.188153379956847  U1
3.196097089562289  U2
3.178403742005282  U3
3.000261995140102  U4
2.201990619591488  U5
0.4673822987557107  U6
0.3845549229184576  U7
0.3887529117998781  U8
0.3955192377370806  U9
0.4011112552320078  U10
0.4054969387263777  U11
0.4087955593321388  U12
0.4111081107773547  U13
0.4125083508875705  U14
0.4130420563654676  U15
0.4127268993640977  U16
0.4115524294574595  U17
0.4094800833752989  U18
0.4064432790988146  U19
0.4023481532324322  U20
0.397083791338125  U21
0.3907196296081606  U22
0.3876274741142201  U23
0.4847398380675651  U24
2.403028247270164  U25
3.104785091648312  U26
3.257687984864635  U27
3.279831705269921  U28
3.279298758511938  U29
3.255853741352889  U30
3.100575587477759  U31
2.393892454422716  U32
0.48337282528641  U33
0.3868823426613186  U34
0.3897904029170566  U35
0.3958732953210848  U36
0.4007927629436888  U37
0.4044687046102209  U38
0.4069961866251864  U39
0.4084501981391164  U40
0.4088752953021861  U41
0.408284672411609  U42
0.4066600168160799  U43
0.4039517014770472  U44
0.4000797451884898  U45
0.394943578225353  U46
0.3886038944798556  U47
0.3850977460454971  U48
0.4748212908359464  U49
2.303888940020962  U50
3.048118353393214  U51
3.212246652451797  U52
3.232484273512729  U53
3.231321067540047  U54
3.2329614317526  U55
3.213466805552679  U56
3.051063357068017  U57
2.311002834256972  U58
0.4756277088063722  U59
0.3854548767251421  U60
0.3890425117522659  U61
0.395516206711874  U62
0.4008168712676747  U63
0.4048885947899785  U64
0.407839415863644  U65
0.4097581972294759  U66
0.4107048931170421  U67
0.4107096565462736  U68
0.4097726401946107  U69
0.4078639955970594  U70
0.4049240702709221  U71
0.4008642993786966  U72
0.3955769841279879  U73
0.3891194323292965  U74
0.3855737097453241  U75
0.4762678736727894  U76
2.318260610423828  U77
3.054994506093539  U78
3.216593974952615  U79
3.236475452533567  U80
3.235818651051892  U81
3.238692075404696  U82
3.222091607038997  U83
3.067676104954886  U84
2.347643744702784  U85
0.4798769062774084  U86
0.3872852460956123  U87
0.3912312338812618  U88
0.398333007865048  U89
0.4044143352699149  U90
0.4094434944299848  U91
0.413567461482086  U92
0.4169226123791339  U93
0.41962592598693  U94
0.4217755425616268  U95
0.4234520694168814  U96
0.4247200054181427  U97
0.425629104845166  U98
0.4262155680588126  U99
0.4265029849167803  U100
0.6811613494398397  V1
0.6688821144803804  V2
0.6437811785907971  V3
0.6049690063566593  V4
0.5520960903692984  V5
0.4896553169521913  V6
0.438086020697551  V7
0.3967801736885418  V8
0.3640109056158073  V9
0.3383473527074708  V10
0.3186639118725887  V11
0.3040956742736991  V12
0.2940016358362636  V13
0.287937216105867  V14
0.2856351366891404  V15
0.2869939019017823  V16
0.2920734196688761  V17
0.3010975865701664  V18
0.3144639410013489  V19
0.3327607717169633  V20
0.3567923581181983  V21
0.3876131782063467  V22
0.4265689561817698  V23
0.4752728539758086  V24
0.5339727698392042  V25
0.5805161057048778  V26
0.6113035816784009  V27
0.6265744944295127  V28
0.6268014372936676  V29
0.611996799195892  V30
0.5817148387681939  V31
0.535753227338654  V32
0.4777878873886063  V33
0.4299427460697074  V34
0.3919939207817521  V35
0.3623717846404027  V36
0.3397835143346677  V37
0.3232384340603128  V38
0.3120097104060817  V39
0.3056035242779872  V40
0.3037379461999951  V41
0.3063308467932931  V42
0.3134963714130001  V43
0.3255498393686637  V44
0.3430212618561695  V45
0.366678006665707  V46
0.397557350393007  V47
0.4370069981148355  V48
0.4866672657792002  V49
0.5469506393678309  V50
0.5964978484873555  V51
0.6313132036245142  V52
0.6517003497518088  V53
0.6583458099542012  V54
0.6515227839788318  V55
0.6309479426468958  V56
0.5959224739498031  V57
0.5461219106773688  V58
0.4854862193833007  V59
0.4354124440533672  V60
0.395479154572947  V61
0.3640252485543751  V62
0.3396776776618144  V63
0.3213686365883961  V64
0.3082937367623015  V65
0.2998778402456714  V66
0.2957504312653245  V67
0.2957297050761389  V68
0.2998147485724157  V69
0.308185500995032  V70
0.3212104931648223  V71
0.3394626736988933  V72
0.363743944389112  V73
0.3951192204796907  V74
0.4349581161669036  V75
0.4849172111782992  V76
0.5454043917916469  V77
0.5949607809953361  V78
0.6296766492415545  V79
0.6498710463415273  V80
0.6562252873966752  V81
0.6489977021050923  V82
0.6278809962344165  V83
0.5921359132532418  V84
0.5413506558179063  V85
0.4792032402955529  V86
0.4272929837350318  V87
0.3851658906512984  V88
0.351066780311346  V89
0.3235057469162302  V90
0.3012727239436118  V91
0.2833895391802318  V92
0.2690681094079859  V93
0.2576764537743108  V94
0.2487113136261569  V95
0.2417762673503359  V96
0.2365644371657608  V97
0.2328450677703062  V98
0.2304534137076622  V99
0.2292835084633843  V100
# Parameters
4.3  A
16.2  beta
0.1  sigma
1.5  kappa
5  gamma
0.01  Du
1  Dv
0.2  dx
0  p
0  dir
1  neum
0  uhi
0  ulo
0  vhi
0  vlo
# Graphics
0.7071097251469876  rm
-0.4999999999826661  rm
0.4999958366025516  rm
0.7071038372138505  rm
0.5000041633974482  rm
-0.4999999999826661  rm
0  rm
0.7071038372138505  rm
0.7071097251469876  rm
0    
25    
1    
1    
0    
0    
1    
1    
1    
0    
0    
1    
1    
1    
0    
0    
1    
1    
1    
0    
0    
1    
1    
1    
0    
0    
1    
1    
1    
0    
0    
1    
1    
1    
0    
0    
1    
1    
1    
0    
0    
1    
1    
1    
0    
0    
1    
1    
1    
0    
-1000   
1000   
0    
0   3DFlag
1   Timeflag
0   Colorflag
0   Type
1  color scale
0   minscale
150   xmax
0   xmin
3.923460006713867   ymax
0   ymin
12   zmax
-12   zmin
75   
0.01333333333333333   
1.961730003356934   
0.5097541447032921   
0   
0.08333333333333333   
45   Theta
45   Phi
0    xshft
0    yshft
0    zshft
0   xlo
0   ylo
0   
-1   
150   xhi
3.923460006713867   yhi
150   
1   
# Transpose variables etc
U1
2   n columns
1   n rows
1   row skip
1   col skip
1   row 0
# Coupling stuff for H funs
0
0
0
0
0
0
0
0
0
0
0
0
0
0
0
0
0
0
0
0
0
0
0
0
0
0
0
0
0
0
0
0
0
0
0
0
0
0
0
0
0
0
0
0
0
0
0
0
0
0
0
0
0
0
0
0
0
0
0
0
0
0
0
0
0
0
0
0
0
0
0
0
0
0
0
0
0
0
0
0
0
0
0
0
0
0
0
0
0
0
0
0
0
0
0
0
0
0
0
0
0
0
0
0
0
0
0
0
0
0
0
0
0
0
0
0
0
0
0
0
0
0
0
0
0
0
0
0
0
0
0
0
0
0
0
0
0
0
0
0
0
0
0
0
0
0
0
0
0
0
0
0
0
0
0
0
0
0
0
0
0
0
0
0
0
0
0
0
0
0
0
0
0
0
0
0
0
0
0
0
0
0
0
0
0
0
0
0
0
0
0
0
0
0
0
0
0
0
0
0
# Array plot stuff
u1
100   NCols
1   Row 1
400   NRows
4   RowSkip
0.1  Zmin
3  Zmax
# Torus information 
0    Torus flag 1=ON
6.283185307179586  Torus period
# Range information
A
-1   eq-range stab col
0   shoot flag 1=on
10   eq-range steps
0  eq_range low
1  eq_range high
U1
U1
20   Range steps
0   Cycle color 1=on
1   Reset data 1=on
1   Use old I.C.s 1=yes
0  Par1 low
0  Par2 low
1  Par1 high
1  Par2 high
A
0   BVP side
0   color cycle flag 1=on
10   BVP range steps
0  BVP range low
1  BVP range high
RHS etc ...
dU1/dT=F(U1,V1)+DU*(U2-2*U1+U0)/(DX*DX)
dU2/dT=F(U2,V2)+DU*(U3-2*U2+U1)/(DX*DX)
dU3/dT=F(U3,V3)+DU*(U4-2*U3+U2)/(DX*DX)
dU4/dT=F(U4,V4)+DU*(U5-2*U4+U3)/(DX*DX)
dU5/dT=F(U5,V5)+DU*(U6-2*U5+U4)/(DX*DX)
dU6/dT=F(U6,V6)+DU*(U7-2*U6+U5)/(DX*DX)
dU7/dT=F(U7,V7)+DU*(U8-2*U7+U6)/(DX*DX)
dU8/dT=F(U8,V8)+DU*(U9-2*U8+U7)/(DX*DX)
dU9/dT=F(U9,V9)+DU*(U10-2*U9+U8)/(DX*DX)
dU10/dT=F(U10,V10)+DU*(U11-2*U10+U9)/(DX*DX)
dU11/dT=F(U11,V11)+DU*(U12-2*U11+U10)/(DX*DX)
dU12/dT=F(U12,V12)+DU*(U13-2*U12+U11)/(DX*DX)
dU13/dT=F(U13,V13)+DU*(U14-2*U13+U12)/(DX*DX)
dU14/dT=F(U14,V14)+DU*(U15-2*U14+U13)/(DX*DX)
dU15/dT=F(U15,V15)+DU*(U16-2*U15+U14)/(DX*DX)
dU16/dT=F(U16,V16)+DU*(U17-2*U16+U15)/(DX*DX)
dU17/dT=F(U17,V17)+DU*(U18-2*U17+U16)/(DX*DX)
dU18/dT=F(U18,V18)+DU*(U19-2*U18+U17)/(DX*DX)
dU19/dT=F(U19,V19)+DU*(U20-2*U19+U18)/(DX*DX)
dU20/dT=F(U20,V20)+DU*(U21-2*U20+U19)/(DX*DX)
dU21/dT=F(U21,V21)+DU*(U22-2*U21+U20)/(DX*DX)
dU22/dT=F(U22,V22)+DU*(U23-2*U22+U21)/(DX*DX)
dU23/dT=F(U23,V23)+DU*(U24-2*U23+U22)/(DX*DX)
dU24/dT=F(U24,V24)+DU*(U25-2*U24+U23)/(DX*DX)
dU25/dT=F(U25,V25)+DU*(U26-2*U25+U24)/(DX*DX)
dU26/dT=F(U26,V26)+DU*(U27-2*U26+U25)/(DX*DX)
dU27/dT=F(U27,V27)+DU*(U28-2*U27+U26)/(DX*DX)
dU28/dT=F(U28,V28)+DU*(U29-2*U28+U27)/(DX*DX)
dU29/dT=F(U29,V29)+DU*(U30-2*U29+U28)/(DX*DX)
dU30/dT=F(U30,V30)+DU*(U31-2*U30+U29)/(DX*DX)
dU31/dT=F(U31,V31)+DU*(U32-2*U31+U30)/(DX*DX)
dU32/dT=F(U32,V32)+DU*(U33-2*U32+U31)/(DX*DX)
dU33/dT=F(U33,V33)+DU*(U34-2*U33+U32)/(DX*DX)
dU34/dT=F(U34,V34)+DU*(U35-2*U34+U33)/(DX*DX)
dU35/dT=F(U35,V35)+DU*(U36-2*U35+U34)/(DX*DX)
dU36/dT=F(U36,V36)+DU*(U37-2*U36+U35)/(DX*DX)
dU37/dT=F(U37,V37)+DU*(U38-2*U37+U36)/(DX*DX)
dU38/dT=F(U38,V38)+DU*(U39-2*U38+U37)/(DX*DX)
dU39/dT=F(U39,V39)+DU*(U40-2*U39+U38)/(DX*DX)
dU40/dT=F(U40,V40)+DU*(U41-2*U40+U39)/(DX*DX)
dU41/dT=F(U41,V41)+DU*(U42-2*U41+U40)/(DX*DX)
dU42/dT=F(U42,V42)+DU*(U43-2*U42+U41)/(DX*DX)
dU43/dT=F(U43,V43)+DU*(U44-2*U43+U42)/(DX*DX)
dU44/dT=F(U44,V44)+DU*(U45-2*U44+U43)/(DX*DX)
dU45/dT=F(U45,V45)+DU*(U46-2*U45+U44)/(DX*DX)
dU46/dT=F(U46,V46)+DU*(U47-2*U46+U45)/(DX*DX)
dU47/dT=F(U47,V47)+DU*(U48-2*U47+U46)/(DX*DX)
dU48/dT=F(U48,V48)+DU*(U49-2*U48+U47)/(DX*DX)
dU49/dT=F(U49,V49)+DU*(U50-2*U49+U48)/(DX*DX)
dU50/dT=F(U50,V50)+DU*(U51-2*U50+U49)/(DX*DX)
dU51/dT=F(U51,V51)+DU*(U52-2*U51+U50)/(DX*DX)
dU52/dT=F(U52,V52)+DU*(U53-2*U52+U51)/(DX*DX)
dU53/dT=F(U53,V53)+DU*(U54-2*U53+U52)/(DX*DX)
dU54/dT=F(U54,V54)+DU*(U55-2*U54+U53)/(DX*DX)
dU55/dT=F(U55,V55)+DU*(U56-2*U55+U54)/(DX*DX)
dU56/dT=F(U56,V56)+DU*(U57-2*U56+U55)/(DX*DX)
dU57/dT=F(U57,V57)+DU*(U58-2*U57+U56)/(DX*DX)
dU58/dT=F(U58,V58)+DU*(U59-2*U58+U57)/(DX*DX)
dU59/dT=F(U59,V59)+DU*(U60-2*U59+U58)/(DX*DX)
dU60/dT=F(U60,V60)+DU*(U61-2*U60+U59)/(DX*DX)
dU61/dT=F(U61,V61)+DU*(U62-2*U61+U60)/(DX*DX)
dU62/dT=F(U62,V62)+DU*(U63-2*U62+U61)/(DX*DX)
dU63/dT=F(U63,V63)+DU*(U64-2*U63+U62)/(DX*DX)
dU64/dT=F(U64,V64)+DU*(U65-2*U64+U63)/(DX*DX)
dU65/dT=F(U65,V65)+DU*(U66-2*U65+U64)/(DX*DX)
dU66/dT=F(U66,V66)+DU*(U67-2*U66+U65)/(DX*DX)
dU67/dT=F(U67,V67)+DU*(U68-2*U67+U66)/(DX*DX)
dU68/dT=F(U68,V68)+DU*(U69-2*U68+U67)/(DX*DX)
dU69/dT=F(U69,V69)+DU*(U70-2*U69+U68)/(DX*DX)
dU70/dT=F(U70,V70)+DU*(U71-2*U70+U69)/(DX*DX)
dU71/dT=F(U71,V71)+DU*(U72-2*U71+U70)/(DX*DX)
dU72/dT=F(U72,V72)+DU*(U73-2*U72+U71)/(DX*DX)
dU73/dT=F(U73,V73)+DU*(U74-2*U73+U72)/(DX*DX)
dU74/dT=F(U74,V74)+DU*(U75-2*U74+U73)/(DX*DX)
dU75/dT=F(U75,V75)+DU*(U76-2*U75+U74)/(DX*DX)
dU76/dT=F(U76,V76)+DU*(U77-2*U76+U75)/(DX*DX)
dU77/dT=F(U77,V77)+DU*(U78-2*U77+U76)/(DX*DX)
dU78/dT=F(U78,V78)+DU*(U79-2*U78+U77)/(DX*DX)
dU79/dT=F(U79,V79)+DU*(U80-2*U79+U78)/(DX*DX)
dU80/dT=F(U80,V80)+DU*(U81-2*U80+U79)/(DX*DX)
dU81/dT=F(U81,V81)+DU*(U82-2*U81+U80)/(DX*DX)
dU82/dT=F(U82,V82)+DU*(U83-2*U82+U81)/(DX*DX)
dU83/dT=F(U83,V83)+DU*(U84-2*U83+U82)/(DX*DX)
dU84/dT=F(U84,V84)+DU*(U85-2*U84+U83)/(DX*DX)
dU85/dT=F(U85,V85)+DU*(U86-2*U85+U84)/(DX*DX)
dU86/dT=F(U86,V86)+DU*(U87-2*U86+U85)/(DX*DX)
dU87/dT=F(U87,V87)+DU*(U88-2*U87+U86)/(DX*DX)
dU88/dT=F(U88,V88)+DU*(U89-2*U88+U87)/(DX*DX)
dU89/dT=F(U89,V89)+DU*(U90-2*U89+U88)/(DX*DX)
dU90/dT=F(U90,V90)+DU*(U91-2*U90+U89)/(DX*DX)
dU91/dT=F(U91,V91)+DU*(U92-2*U91+U90)/(DX*DX)
dU92/dT=F(U92,V92)+DU*(U93-2*U92+U91)/(DX*DX)
dU93/dT=F(U93,V93)+DU*(U94-2*U93+U92)/(DX*DX)
dU94/dT=F(U94,V94)+DU*(U95-2*U94+U93)/(DX*DX)
dU95/dT=F(U95,V95)+DU*(U96-2*U95+U94)/(DX*DX)
dU96/dT=F(U96,V96)+DU*(U97-2*U96+U95)/(DX*DX)
dU97/dT=F(U97,V97)+DU*(U98-2*U97+U96)/(DX*DX)
dU98/dT=F(U98,V98)+DU*(U99-2*U98+U97)/(DX*DX)
dU99/dT=F(U99,V99)+DU*(U100-2*U99+U98)/(DX*DX)
dU100/dT=F(U100,V100)+DU*(U101-2*U100+U99)/(DX*DX)
dV1/dT=G(U1,V1)+DV*(V2-2*V1+V0)/(DX*DX)
dV2/dT=G(U2,V2)+DV*(V3-2*V2+V1)/(DX*DX)
dV3/dT=G(U3,V3)+DV*(V4-2*V3+V2)/(DX*DX)
dV4/dT=G(U4,V4)+DV*(V5-2*V4+V3)/(DX*DX)
dV5/dT=G(U5,V5)+DV*(V6-2*V5+V4)/(DX*DX)
dV6/dT=G(U6,V6)+DV*(V7-2*V6+V5)/(DX*DX)
dV7/dT=G(U7,V7)+DV*(V8-2*V7+V6)/(DX*DX)
dV8/dT=G(U8,V8)+DV*(V9-2*V8+V7)/(DX*DX)
dV9/dT=G(U9,V9)+DV*(V10-2*V9+V8)/(DX*DX)
dV10/dT=G(U10,V10)+DV*(V11-2*V10+V9)/(DX*DX)
dV11/dT=G(U11,V11)+DV*(V12-2*V11+V10)/(DX*DX)
dV12/dT=G(U12,V12)+DV*(V13-2*V12+V11)/(DX*DX)
dV13/dT=G(U13,V13)+DV*(V14-2*V13+V12)/(DX*DX)
dV14/dT=G(U14,V14)+DV*(V15-2*V14+V13)/(DX*DX)
dV15/dT=G(U15,V15)+DV*(V16-2*V15+V14)/(DX*DX)
dV16/dT=G(U16,V16)+DV*(V17-2*V16+V15)/(DX*DX)
dV17/dT=G(U17,V17)+DV*(V18-2*V17+V16)/(DX*DX)
dV18/dT=G(U18,V18)+DV*(V19-2*V18+V17)/(DX*DX)
dV19/dT=G(U19,V19)+DV*(V20-2*V19+V18)/(DX*DX)
dV20/dT=G(U20,V20)+DV*(V21-2*V20+V19)/(DX*DX)
dV21/dT=G(U21,V21)+DV*(V22-2*V21+V20)/(DX*DX)
dV22/dT=G(U22,V22)+DV*(V23-2*V22+V21)/(DX*DX)
dV23/dT=G(U23,V23)+DV*(V24-2*V23+V22)/(DX*DX)
dV24/dT=G(U24,V24)+DV*(V25-2*V24+V23)/(DX*DX)
dV25/dT=G(U25,V25)+DV*(V26-2*V25+V24)/(DX*DX)
dV26/dT=G(U26,V26)+DV*(V27-2*V26+V25)/(DX*DX)
dV27/dT=G(U27,V27)+DV*(V28-2*V27+V26)/(DX*DX)
dV28/dT=G(U28,V28)+DV*(V29-2*V28+V27)/(DX*DX)
dV29/dT=G(U29,V29)+DV*(V30-2*V29+V28)/(DX*DX)
dV30/dT=G(U30,V30)+DV*(V31-2*V30+V29)/(DX*DX)
dV31/dT=G(U31,V31)+DV*(V32-2*V31+V30)/(DX*DX)
dV32/dT=G(U32,V32)+DV*(V33-2*V32+V31)/(DX*DX)
dV33/dT=G(U33,V33)+DV*(V34-2*V33+V32)/(DX*DX)
dV34/dT=G(U34,V34)+DV*(V35-2*V34+V33)/(DX*DX)
dV35/dT=G(U35,V35)+DV*(V36-2*V35+V34)/(DX*DX)
dV36/dT=G(U36,V36)+DV*(V37-2*V36+V35)/(DX*DX)
dV37/dT=G(U37,V37)+DV*(V38-2*V37+V36)/(DX*DX)
dV38/dT=G(U38,V38)+DV*(V39-2*V38+V37)/(DX*DX)
dV39/dT=G(U39,V39)+DV*(V40-2*V39+V38)/(DX*DX)
dV40/dT=G(U40,V40)+DV*(V41-2*V40+V39)/(DX*DX)
dV41/dT=G(U41,V41)+DV*(V42-2*V41+V40)/(DX*DX)
dV42/dT=G(U42,V42)+DV*(V43-2*V42+V41)/(DX*DX)
dV43/dT=G(U43,V43)+DV*(V44-2*V43+V42)/(DX*DX)
dV44/dT=G(U44,V44)+DV*(V45-2*V44+V43)/(DX*DX)
dV45/dT=G(U45,V45)+DV*(V46-2*V45+V44)/(DX*DX)
dV46/dT=G(U46,V46)+DV*(V47-2*V46+V45)/(DX*DX)
dV47/dT=G(U47,V47)+DV*(V48-2*V47+V46)/(DX*DX)
dV48/dT=G(U48,V48)+DV*(V49-2*V48+V47)/(DX*DX)
dV49/dT=G(U49,V49)+DV*(V50-2*V49+V48)/(DX*DX)
dV50/dT=G(U50,V50)+DV*(V51-2*V50+V49)/(DX*DX)
dV51/dT=G(U51,V51)+DV*(V52-2*V51+V50)/(DX*DX)
dV52/dT=G(U52,V52)+DV*(V53-2*V52+V51)/(DX*DX)
dV53/dT=G(U53,V53)+DV*(V54-2*V53+V52)/(DX*DX)
dV54/dT=G(U54,V54)+DV*(V55-2*V54+V53)/(DX*DX)
dV55/dT=G(U55,V55)+DV*(V56-2*V55+V54)/(DX*DX)
dV56/dT=G(U56,V56)+DV*(V57-2*V56+V55)/(DX*DX)
dV57/dT=G(U57,V57)+DV*(V58-2*V57+V56)/(DX*DX)
dV58/dT=G(U58,V58)+DV*(V59-2*V58+V57)/(DX*DX)
dV59/dT=G(U59,V59)+DV*(V60-2*V59+V58)/(DX*DX)
dV60/dT=G(U60,V60)+DV*(V61-2*V60+V59)/(DX*DX)
dV61/dT=G(U61,V61)+DV*(V62-2*V61+V60)/(DX*DX)
dV62/dT=G(U62,V62)+DV*(V63-2*V62+V61)/(DX*DX)
dV63/dT=G(U63,V63)+DV*(V64-2*V63+V62)/(DX*DX)
dV64/dT=G(U64,V64)+DV*(V65-2*V64+V63)/(DX*DX)
dV65/dT=G(U65,V65)+DV*(V66-2*V65+V64)/(DX*DX)
dV66/dT=G(U66,V66)+DV*(V67-2*V66+V65)/(DX*DX)
dV67/dT=G(U67,V67)+DV*(V68-2*V67+V66)/(DX*DX)
dV68/dT=G(U68,V68)+DV*(V69-2*V68+V67)/(DX*DX)
dV69/dT=G(U69,V69)+DV*(V70-2*V69+V68)/(DX*DX)
dV70/dT=G(U70,V70)+DV*(V71-2*V70+V69)/(DX*DX)
dV71/dT=G(U71,V71)+DV*(V72-2*V71+V70)/(DX*DX)
dV72/dT=G(U72,V72)+DV*(V73-2*V72+V71)/(DX*DX)
dV73/dT=G(U73,V73)+DV*(V74-2*V73+V72)/(DX*DX)
dV74/dT=G(U74,V74)+DV*(V75-2*V74+V73)/(DX*DX)
dV75/dT=G(U75,V75)+DV*(V76-2*V75+V74)/(DX*DX)
dV76/dT=G(U76,V76)+DV*(V77-2*V76+V75)/(DX*DX)
dV77/dT=G(U77,V77)+DV*(V78-2*V77+V76)/(DX*DX)
dV78/dT=G(U78,V78)+DV*(V79-2*V78+V77)/(DX*DX)
dV79/dT=G(U79,V79)+DV*(V80-2*V79+V78)/(DX*DX)
dV80/dT=G(U80,V80)+DV*(V81-2*V80+V79)/(DX*DX)
dV81/dT=G(U81,V81)+DV*(V82-2*V81+V80)/(DX*DX)
dV82/dT=G(U82,V82)+DV*(V83-2*V82+V81)/(DX*DX)
dV83/dT=G(U83,V83)+DV*(V84-2*V83+V82)/(DX*DX)
dV84/dT=G(U84,V84)+DV*(V85-2*V84+V83)/(DX*DX)
dV85/dT=G(U85,V85)+DV*(V86-2*V85+V84)/(DX*DX)
dV86/dT=G(U86,V86)+DV*(V87-2*V86+V85)/(DX*DX)
dV87/dT=G(U87,V87)+DV*(V88-2*V87+V86)/(DX*DX)
dV88/dT=G(U88,V88)+DV*(V89-2*V88+V87)/(DX*DX)
dV89/dT=G(U89,V89)+DV*(V90-2*V89+V88)/(DX*DX)
dV90/dT=G(U90,V90)+DV*(V91-2*V90+V89)/(DX*DX)
dV91/dT=G(U91,V91)+DV*(V92-2*V91+V90)/(DX*DX)
dV92/dT=G(U92,V92)+DV*(V93-2*V92+V91)/(DX*DX)
dV93/dT=G(U93,V93)+DV*(V94-2*V93+V92)/(DX*DX)
dV94/dT=G(U94,V94)+DV*(V95-2*V94+V93)/(DX*DX)
dV95/dT=G(U95,V95)+DV*(V96-2*V95+V94)/(DX*DX)
dV96/dT=G(U96,V96)+DV*(V97-2*V96+V95)/(DX*DX)
dV97/dT=G(U97,V97)+DV*(V98-2*V97+V96)/(DX*DX)
dV98/dT=G(U98,V98)+DV*(V99-2*V98+V97)/(DX*DX)
dV99/dT=G(U99,V99)+DV*(V100-2*V99+V98)/(DX*DX)
dV100/dT=G(U100,V100)+DV*(V101-2*V100+V99)/(DX*DX)

where ...
U0 = DIR*UHI+NEUM*U1+P*U100   
U101 = DIR*ULO+NEUM*U100+P*U1   
V0 = DIR*VHI+NEUM*V1+P*V100   
V101 = DIR*VLO+NEUM*V100+P*V1   

User-defined functions:
F(U,V) = A-U-BETA*H(U)-V  
G(U,V) = GAMMA*H(SIGMA*U)-V  
H(X) = X*EXP(-KAPPA*X)  
