# Supplementary material for: Acetylcholine waves and dopamine release in the striatum
Source: Nat Commun. 2023 Oct 27;14:6852. doi: 10.1038/s41467-023-42311-5 (PMC10611775; doi:10.1038/s41467-023-42311-5)
Supplement: Supplementary file 6 — Supplementary Code [file 41467_2023_42311_MOESM6_ESM.zip › Code/Fig8b_S7/TuringAChDANicOrig.ode.set]

## Set file for TuringAChDANicOrig.ode on Thu Dec 30 13:46:20 2021
200   Number of equations and auxiliaries
15   Number of parameters
# Numerical stuff
1    nout
40    nullcline mesh
10   CVode
50  total
0.25  DeltaT
0  T0
0  Transient
100  Bound
1e-12  DtMin
1  DtMax
1e-06  Tolerance
1e-05  Abs. Tolerance
0  Max Delay
100   Eigenvector iterates
0.001  Eigenvector tolerance
0.001  Newton tolerance
0  Poincare plane
1e-05  Boundary value tolerance
1e-05  Boundary value epsilon
20   Boundary value iterates
0   Poincare None
1   Poincare variable
1   Poincare sign
0   Stop on Section
0   Delay flag
50  Current time
50  Last Time
0   MyStart
1   INFLAG
# Delays
0.0
0.0
0.0
0.0
0.0
0.0
0.0
0.0
0.0
0.0
0.0
0.0
0.0
0.0
0.0
0.0
0.0
0.0
0.0
0.0
0.0
0.0
0.0
0.0
0.0
0.0
0.0
0.0
0.0
0.0
0.0
0.0
0.0
0.0
0.0
0.0
0.0
0.0
0.0
0.0
0.0
0.0
0.0
0.0
0.0
0.0
0.0
0.0
0.0
0.0
0.0
0.0
0.0
0.0
0.0
0.0
0.0
0.0
0.0
0.0
0.0
0.0
0.0
0.0
0.0
0.0
0.0
0.0
0.0
0.0
0.0
0.0
0.0
0.0
0.0
0.0
0.0
0.0
0.0
0.0
0.0
0.0
0.0
0.0
0.0
0.0
0.0
0.0
0.0
0.0
0.0
0.0
0.0
0.0
0.0
0.0
0.0
0.0
0.0
0.0
0.0
0.0
0.0
0.0
0.0
0.0
0.0
0.0
0.0
0.0
0.0
0.0
0.0
0.0
0.0
0.0
0.0
0.0
0.0
0.0
0.0
0.0
0.0
0.0
0.0
0.0
0.0
0.0
0.0
0.0
0.0
0.0
0.0
0.0
0.0
0.0
0.0
0.0
0.0
0.0
0.0
0.0
0.0
0.0
0.0
0.0
0.0
0.0
0.0
0.0
0.0
0.0
0.0
0.0
0.0
0.0
0.0
0.0
0.0
0.0
0.0
0.0
0.0
0.0
0.0
0.0
0.0
0.0
0.0
0.0
0.0
0.0
0.0
0.0
0.0
0.0
0.0
0.0
0.0
0.0
0.0
0.0
0.0
0.0
0.0
0.0
0.0
0.0
0.0
0.0
0.0
0.0
0.0
0.0
0.0
0.0
0.0
0.0
0.0
0.0
# Bndry conds
0
0
0
0
0
0
0
0
0
0
0
0
0
0
0
0
0
0
0
0
0
0
0
0
0
0
0
0
0
0
0
0
0
0
0
0
0
0
0
0
0
0
0
0
0
0
0
0
0
0
0
0
0
0
0
0
0
0
0
0
0
0
0
0
0
0
0
0
0
0
0
0
0
0
0
0
0
0
0
0
0
0
0
0
0
0
0
0
0
0
0
0
0
0
0
0
0
0
0
0
0
0
0
0
0
0
0
0
0
0
0
0
0
0
0
0
0
0
0
0
0
0
0
0
0
0
0
0
0
0
0
0
0
0
0
0
0
0
0
0
0
0
0
0
0
0
0
0
0
0
0
0
0
0
0
0
0
0
0
0
0
0
0
0
0
0
0
0
0
0
0
0
0
0
0
0
0
0
0
0
0
0
0
0
0
0
0
0
0
0
0
0
0
0
0
0
0
0
0
0
# Old ICs
0.4766119718551636  U1
0.4766105115413666  U2
0.4766075909137726  U3
0.4766030311584473  U4
0.4765966236591339  U5
0.4765881597995758  U6
0.4765772521495819  U7
0.4765634536743164  U8
0.4765461683273315  U9
0.47652468085289  U10
0.4764980971813202  U11
0.4764653444290161  U12
0.4764250218868256  U13
0.4763755202293396  U14
0.4763148128986359  U15
0.4762404263019562  U16
0.4761492908000946  U17
0.4760377705097198  U18
0.4759013652801514  U19
0.4757345914840698  U20
0.4755308032035828  U21
0.4752819240093231  U22
0.4749781787395477  U23
0.4746076464653015  U24
0.4741560220718384  U25
0.4736061096191406  U26
0.4729373157024384  U27
0.4721252620220184  U28
0.4711414277553558  U29
0.4699533581733704  U30
0.468525618314743  U31
0.4668231308460236  U32
0.464819073677063  U33
0.4625132381916046  U34
0.459972620010376  U35
0.4574196338653564  U36
0.455422043800354  U37
0.4552991092205048  U38
0.4600001275539398  U39
0.475984513759613  U40
0.5167006254196167  U41
0.6070218086242676  U42
0.7823546528816223  U43
1.065242171287537  U44
1.425417423248291  U45
1.791114568710327  U46
2.105757474899292  U47
2.348903179168701  U48
2.52399730682373  U49
2.643753528594971  U50
2.722077608108521  U51
2.770910263061523  U52
2.799493312835693  U53
2.814590692520142  U54
2.820982217788696  U55
2.821961402893066  U56
2.819750785827637  U57
2.815817594528198  U58
2.811107873916626  U59
2.806211948394775  U60
2.801481485366821  U61
2.797110795974731  U62
2.793191909790039  U63
2.789753675460815  U64
2.78678560256958  U65
2.784256458282471  U66
2.782123327255249  U67
2.78033971786499  U68
2.77885913848877  U69
2.777637958526611  U70
2.776636362075806  U71
2.775819063186646  U72
2.775155544281006  U73
2.774618625640869  U74
2.774186372756958  U75
2.773839473724365  U76
2.773561954498291  U77
2.773340702056885  U78
2.773164987564087  U79
2.773025751113892  U80
2.772915601730347  U81
2.772828578948975  U82
2.772760152816772  U83
2.772706508636475  U84
2.772664308547974  U85
2.772631406784058  U86
2.772605419158936  U87
2.772585153579712  U88
2.772569417953491  U89
2.772557020187378  U90
2.772547483444214  U91
2.772539854049683  U92
2.772534132003784  U93
2.772529602050781  U94
2.772526264190674  U95
2.772523641586304  U96
2.772521734237671  U97
2.772520303726196  U98
2.77251935005188  U99
2.772519111633301  U100
0.2090019732713699  V1
0.2090061008930206  V2
0.2090145349502563  V3
0.2090276330709457  V4
0.2090459167957306  V5
0.2090701758861542  V6
0.2091014087200165  V7
0.2091408967971802  V8
0.209190309047699  V9
0.2092516422271729  V10
0.2093274742364883  V11
0.2094208747148514  V12
0.2095357179641724  V13
0.2096766829490662  V14
0.2098495215177536  V15
0.210061326622963  V16
0.2103206813335419  V17
0.2106381505727768  V18
0.2110266387462616  V19
0.211501881480217  V20
0.2120831310749054  V21
0.2127939313650131  V22
0.2136629968881607  V23
0.2147254347801208  V24
0.2160241156816483  V25
0.2176114022731781  V26
0.2195512056350708  V27
0.2219216078519821  V28
0.2248178422451019  V29
0.2283561825752258  V30
0.2326784133911133  V31
0.2379573285579681  V32
0.2444033473730087  V33
0.2522722184658051  V34
0.2618739306926727  V35
0.2735824286937714  V36
0.2878450751304626  V37
0.3051891624927521  V38
0.3262191116809845  V39
0.3515905737876892  V40
0.381930947303772  V41
0.4176538288593292  V42
0.4586107730865479  V43
0.5036464929580688  V44
0.5504869818687439  V45
0.5964212417602539  V46
0.6392410397529602  V47
0.6776347756385803  V48
0.711083710193634  V49
0.7396072745323181  V50
0.763535737991333  V51
0.7833513021469116  V52
0.7995885610580444  V53
0.8127758502960205  V54
0.8234038949012756  V55
0.8319111466407776  V56
0.8386785984039307  V57
0.8440312743186951  V58
0.8482419848442078  V59
0.8515369296073914  V60
0.8541021347045898  V61
0.8560888171195984  V62
0.8576194047927856  V63
0.8587921857833862  V64
0.8596855998039246  V65
0.8603619933128357  V66
0.8608705997467041  V67
0.8612501621246338  V68
0.8615310192108154  V69
0.8617367744445801  V70
0.8618857860565186  V71
0.8619921207427979  V72
0.8620667457580566  V73
0.8621178865432739  V74
0.8621518611907959  V75
0.8621734976768494  V76
0.8621862530708313  V77
0.8621928095817566  V78
0.8621951341629028  V79
0.8621947169303894  V80
0.8621925115585327  V81
0.8621892333030701  V82
0.8621854782104492  V83
0.862181544303894  V84
0.8621776700019836  V85
0.8621739745140076  V86
0.8621705770492554  V87
0.8621674776077271  V88
0.8621647357940674  V89
0.8621623516082764  V90
0.8621602654457092  V91
0.8621585369110107  V92
0.8621569871902466  V93
0.8621557354927063  V94
0.8621547222137451  V95
0.862153947353363  V96
0.8621532917022705  V97
0.8621528148651123  V98
0.8621525168418884  V99
0.8621523976325989  V100
# Ending  ICs
0.4767913295889357  U1
0.4767913278472963  U2
0.476791324293749  U3
0.4767913187849214  U4
0.4767913110985532  U5
0.4767913009245283  U6
0.4767912878523635  U7
0.4767912713546469  U8
0.4767912507657587  U9
0.4767912252550167  U10
0.4767911937931612  U11
0.4767911551108292  U12
0.4767911076473403  U13
0.4767910494877307  U14
0.4767909782854922  U15
0.4767908911679022  U16
0.4767907846201224  U17
0.476790654343393  U18
0.4767904950816013  U19
0.4767903004092272  U20
0.4767900624721151  U21
0.4767897716706126  U22
0.4767894162723001  U23
0.4767889819386912  U24
0.4767884511468181  U25
0.4767878024823839  U26
0.4767870097759829  U27
0.4767860410475759  U28
0.4767848572166852  U29
0.4767834105263467  U30
0.4767816426173469  U31
0.4767794821752164  U32
0.4767768420552987  U33
0.4767736157702774  U34
0.4767696731990098  U35
0.4767648553443762  U36
0.4767589679298969  U37
0.4767517735786424  U38
0.47674298226169  U39
0.4767322396349474  U40
0.4767191128000373  U41
0.4767030729240878  U42
0.4766834740311466  U43
0.4766595271303231  U44
0.4766302686678476  U45
0.4765945220764875  U46
0.4765508509400636  U47
0.4764975019866429  U48
0.4764323357648244  U49
0.4763527424377048  U50
0.4762555396454379  U51
0.4761368488420341  U52
0.4759919459185988  U53
0.4758150813186947  U54
0.4755992643089633  U55
0.4753360057474389  U56
0.4750150139082003  U57
0.47462383929907  U58
0.4741474681956215  U59
0.4735678733284432  U60
0.4728635489618753  U61
0.4720090971836486  U62
0.4709750149238934  U63
0.4697280041385332  U64
0.4682324913457553  U65
0.4664548153088852  U66
0.4643732000049621  U67
0.4620002213452913  U68
0.459432301830704  U69
0.456957855404227  U70
0.4552927899792854  U71
0.4560907026007776  U72
0.4630308802178466  U73
0.484029248790553  U74
0.5351333936839596  U75
0.6446567829605478  U76
0.8480638846082788  U77
1.156856673014353  U78
1.525173352521568  U79
1.880446295646899  U80
2.175911637879302  U81
2.399216833649246  U82
2.557446059884777  U83
2.66414479149732  U84
2.73285267563869  U85
2.774802829391428  U86
2.798544961085351  U87
2.810280025213451  U88
2.814368497919942  U89
2.813807384168082  U90
2.810616157686384  U91
2.806128463640969  U92
2.801204749670096  U93
2.796384064895165  U94
2.791991047112465  U95
2.788210649055677  U96
2.785139905078484  U97
2.782823417912959  U98
2.781277257962905  U99
2.780504495957263  U100
0.2086249860855132  V1
0.2086249910006885  V2
0.2086250010293477  V3
0.2086250165761096  V4
0.2086250382682274  V5
0.2086250669808964  V6
0.2086251038725647  V7
0.2086251504316726  V8
0.2086252085367052  V9
0.2086252805319828  V10
0.2086253693222462  V11
0.2086254784898517  V12
0.2086256124393077  V13
0.2086257765749803  V14
0.2086259775191414  V15
0.2086262233791542  V16
0.2086265240745777  V17
0.2086268917373866  V18
0.2086273412014545  V19
0.2086278906010483  V20
0.2086285621024814  V21
0.2086293827984427  V22
0.2086303858010851  V23
0.2086316115779712  V24
0.2086331095847785  V25
0.20863494026063  V26
0.2086371774665561  V27
0.2086399114654643  V28
0.2086432525638427  V29
0.2086473355621231  V30
0.2086523251932485  V31
0.2086584227688614  V32
0.2086658743012383  V33
0.2086749804286293  V34
0.2086861085443938  V35
0.208699707619206  V36
0.2087163263142026  V37
0.2087366351156371  V38
0.2087614533837364  V39
0.2087917824065458  V40
0.2088288457915622  V41
0.2088741388236328  V42
0.2089294887787911  V43
0.2089971286249232  V44
0.20907978707905  V45
0.2091807986491476  V46
0.2093042380920321  V47
0.2094550846999068  V48
0.2096394230256025  V49
0.2098646881176648  V50
0.2101399651187216  V51
0.2104763552536958  V52
0.2108874228827471  V53
0.2113897415190895  V54
0.2120035606362349  V55
0.212753619858525  V56
0.2136701429150845  V57
0.214790050739998  V58
0.2161584415447808  V59
0.2178303958103367  V60
0.2198731761635972  V61
0.2223689061455403  V62
0.2254178278105496  V63
0.2291422551703288  V64
0.2336913565566551  V65
0.2392469087845548  V66
0.2460301575304371  V67
0.2543098646961282  V68
0.2644114651223649  V69
0.2767268605590467  V70
0.2917234606755345  V71
0.3099490172730298  V72
0.3320242895149528  V73
0.3586061525055442  V74
0.3902860436701093  V75
0.4273654429271861  V76
0.4694648038844501  V77
0.5151102656796308  V78
0.5618172579096191  V79
0.606937175512415  V80
0.64849453627877  V81
0.6854141420804287  V82
0.7173482952765796  V83
0.7444200703848397  V84
0.7670141975602002  V85
0.785635808237898  V86
0.8008234162207781  V87
0.8130989027640724  V88
0.8229411455335197  V89
0.8307742054124133  V90
0.8369641824624383  V91
0.8418210009713555  V92
0.8456027760408352  V93
0.848521306264617  V94
0.8507478063277292  V95
0.8524183551355801  V96
0.8536387628955007  V97
0.8544887013729774  V98
0.855025025569749  V99
0.8552842620398585  V100
# Parameters
4.3  A
15.5  beta
0.1  sigma
1.5  kappa
4.7  gamma
0.2  Du
1  Dv
0.2  dx
0  p
0  dir
1  neum
0  uhi
0  ulo
0  vhi
0  vlo
# Graphics
0.7071097251469876  rm
-0.4999999999826661  rm
0.4999958366025516  rm
0.7071038372138505  rm
0.5000041633974482  rm
-0.4999999999826661  rm
0  rm
0.7071038372138505  rm
0.7071097251469876  rm
0    
25    
1    
1    
0    
0    
1    
1    
1    
0    
0    
1    
1    
1    
0    
0    
1    
1    
1    
0    
0    
1    
1    
1    
0    
0    
1    
1    
1    
0    
0    
1    
1    
1    
0    
0    
1    
1    
1    
0    
0    
1    
1    
1    
0    
0    
1    
1    
1    
0    
-1000   
1000   
0    
0   3DFlag
1   Timeflag
0   Colorflag
0   Type
1  color scale
0   minscale
150   xmax
0   xmin
3.923460006713867   ymax
0   ymin
12   zmax
-12   zmin
75   
0.01333333333333333   
1.961730003356934   
0.5097541447032921   
0   
0.08333333333333333   
45   Theta
45   Phi
0    xshft
0    yshft
0    zshft
0   xlo
0   ylo
0   
-1   
150   xhi
3.923460006713867   yhi
150   
1   
# Transpose variables etc
U1
2   n columns
1   n rows
1   row skip
1   col skip
1   row 0
# Coupling stuff for H funs
0
0
0
0
0
0
0
0
0
0
0
0
0
0
0
0
0
0
0
0
0
0
0
0
0
0
0
0
0
0
0
0
0
0
0
0
0
0
0
0
0
0
0
0
0
0
0
0
0
0
0
0
0
0
0
0
0
0
0
0
0
0
0
0
0
0
0
0
0
0
0
0
0
0
0
0
0
0
0
0
0
0
0
0
0
0
0
0
0
0
0
0
0
0
0
0
0
0
0
0
0
0
0
0
0
0
0
0
0
0
0
0
0
0
0
0
0
0
0
0
0
0
0
0
0
0
0
0
0
0
0
0
0
0
0
0
0
0
0
0
0
0
0
0
0
0
0
0
0
0
0
0
0
0
0
0
0
0
0
0
0
0
0
0
0
0
0
0
0
0
0
0
0
0
0
0
0
0
0
0
0
0
0
0
0
0
0
0
0
0
0
0
0
0
0
0
0
0
0
0
# Array plot stuff
u1
200   NCols
1   Row 1
50   NRows
4   RowSkip
0.1  Zmin
3  Zmax
# Torus information 
0    Torus flag 1=ON
6.283185307179586  Torus period
# Range information
A
-1   eq-range stab col
0   shoot flag 1=on
10   eq-range steps
0  eq_range low
1  eq_range high
U1
U1
20   Range steps
0   Cycle color 1=on
1   Reset data 1=on
1   Use old I.C.s 1=yes
0  Par1 low
0  Par2 low
1  Par1 high
1  Par2 high
A
0   BVP side
0   color cycle flag 1=on
10   BVP range steps
0  BVP range low
1  BVP range high
RHS etc ...
dU1/dT=F(U1,V1)+DU*(U2-2*U1+U0)/(DX*DX)
dU2/dT=F(U2,V2)+DU*(U3-2*U2+U1)/(DX*DX)
dU3/dT=F(U3,V3)+DU*(U4-2*U3+U2)/(DX*DX)
dU4/dT=F(U4,V4)+DU*(U5-2*U4+U3)/(DX*DX)
dU5/dT=F(U5,V5)+DU*(U6-2*U5+U4)/(DX*DX)
dU6/dT=F(U6,V6)+DU*(U7-2*U6+U5)/(DX*DX)
dU7/dT=F(U7,V7)+DU*(U8-2*U7+U6)/(DX*DX)
dU8/dT=F(U8,V8)+DU*(U9-2*U8+U7)/(DX*DX)
dU9/dT=F(U9,V9)+DU*(U10-2*U9+U8)/(DX*DX)
dU10/dT=F(U10,V10)+DU*(U11-2*U10+U9)/(DX*DX)
dU11/dT=F(U11,V11)+DU*(U12-2*U11+U10)/(DX*DX)
dU12/dT=F(U12,V12)+DU*(U13-2*U12+U11)/(DX*DX)
dU13/dT=F(U13,V13)+DU*(U14-2*U13+U12)/(DX*DX)
dU14/dT=F(U14,V14)+DU*(U15-2*U14+U13)/(DX*DX)
dU15/dT=F(U15,V15)+DU*(U16-2*U15+U14)/(DX*DX)
dU16/dT=F(U16,V16)+DU*(U17-2*U16+U15)/(DX*DX)
dU17/dT=F(U17,V17)+DU*(U18-2*U17+U16)/(DX*DX)
dU18/dT=F(U18,V18)+DU*(U19-2*U18+U17)/(DX*DX)
dU19/dT=F(U19,V19)+DU*(U20-2*U19+U18)/(DX*DX)
dU20/dT=F(U20,V20)+DU*(U21-2*U20+U19)/(DX*DX)
dU21/dT=F(U21,V21)+DU*(U22-2*U21+U20)/(DX*DX)
dU22/dT=F(U22,V22)+DU*(U23-2*U22+U21)/(DX*DX)
dU23/dT=F(U23,V23)+DU*(U24-2*U23+U22)/(DX*DX)
dU24/dT=F(U24,V24)+DU*(U25-2*U24+U23)/(DX*DX)
dU25/dT=F(U25,V25)+DU*(U26-2*U25+U24)/(DX*DX)
dU26/dT=F(U26,V26)+DU*(U27-2*U26+U25)/(DX*DX)
dU27/dT=F(U27,V27)+DU*(U28-2*U27+U26)/(DX*DX)
dU28/dT=F(U28,V28)+DU*(U29-2*U28+U27)/(DX*DX)
dU29/dT=F(U29,V29)+DU*(U30-2*U29+U28)/(DX*DX)
dU30/dT=F(U30,V30)+DU*(U31-2*U30+U29)/(DX*DX)
dU31/dT=F(U31,V31)+DU*(U32-2*U31+U30)/(DX*DX)
dU32/dT=F(U32,V32)+DU*(U33-2*U32+U31)/(DX*DX)
dU33/dT=F(U33,V33)+DU*(U34-2*U33+U32)/(DX*DX)
dU34/dT=F(U34,V34)+DU*(U35-2*U34+U33)/(DX*DX)
dU35/dT=F(U35,V35)+DU*(U36-2*U35+U34)/(DX*DX)
dU36/dT=F(U36,V36)+DU*(U37-2*U36+U35)/(DX*DX)
dU37/dT=F(U37,V37)+DU*(U38-2*U37+U36)/(DX*DX)
dU38/dT=F(U38,V38)+DU*(U39-2*U38+U37)/(DX*DX)
dU39/dT=F(U39,V39)+DU*(U40-2*U39+U38)/(DX*DX)
dU40/dT=F(U40,V40)+DU*(U41-2*U40+U39)/(DX*DX)
dU41/dT=F(U41,V41)+DU*(U42-2*U41+U40)/(DX*DX)
dU42/dT=F(U42,V42)+DU*(U43-2*U42+U41)/(DX*DX)
dU43/dT=F(U43,V43)+DU*(U44-2*U43+U42)/(DX*DX)
dU44/dT=F(U44,V44)+DU*(U45-2*U44+U43)/(DX*DX)
dU45/dT=F(U45,V45)+DU*(U46-2*U45+U44)/(DX*DX)
dU46/dT=F(U46,V46)+DU*(U47-2*U46+U45)/(DX*DX)
dU47/dT=F(U47,V47)+DU*(U48-2*U47+U46)/(DX*DX)
dU48/dT=F(U48,V48)+DU*(U49-2*U48+U47)/(DX*DX)
dU49/dT=F(U49,V49)+DU*(U50-2*U49+U48)/(DX*DX)
dU50/dT=F(U50,V50)+DU*(U51-2*U50+U49)/(DX*DX)
dU51/dT=F(U51,V51)+DU*(U52-2*U51+U50)/(DX*DX)
dU52/dT=F(U52,V52)+DU*(U53-2*U52+U51)/(DX*DX)
dU53/dT=F(U53,V53)+DU*(U54-2*U53+U52)/(DX*DX)
dU54/dT=F(U54,V54)+DU*(U55-2*U54+U53)/(DX*DX)
dU55/dT=F(U55,V55)+DU*(U56-2*U55+U54)/(DX*DX)
dU56/dT=F(U56,V56)+DU*(U57-2*U56+U55)/(DX*DX)
dU57/dT=F(U57,V57)+DU*(U58-2*U57+U56)/(DX*DX)
dU58/dT=F(U58,V58)+DU*(U59-2*U58+U57)/(DX*DX)
dU59/dT=F(U59,V59)+DU*(U60-2*U59+U58)/(DX*DX)
dU60/dT=F(U60,V60)+DU*(U61-2*U60+U59)/(DX*DX)
dU61/dT=F(U61,V61)+DU*(U62-2*U61+U60)/(DX*DX)
dU62/dT=F(U62,V62)+DU*(U63-2*U62+U61)/(DX*DX)
dU63/dT=F(U63,V63)+DU*(U64-2*U63+U62)/(DX*DX)
dU64/dT=F(U64,V64)+DU*(U65-2*U64+U63)/(DX*DX)
dU65/dT=F(U65,V65)+DU*(U66-2*U65+U64)/(DX*DX)
dU66/dT=F(U66,V66)+DU*(U67-2*U66+U65)/(DX*DX)
dU67/dT=F(U67,V67)+DU*(U68-2*U67+U66)/(DX*DX)
dU68/dT=F(U68,V68)+DU*(U69-2*U68+U67)/(DX*DX)
dU69/dT=F(U69,V69)+DU*(U70-2*U69+U68)/(DX*DX)
dU70/dT=F(U70,V70)+DU*(U71-2*U70+U69)/(DX*DX)
dU71/dT=F(U71,V71)+DU*(U72-2*U71+U70)/(DX*DX)
dU72/dT=F(U72,V72)+DU*(U73-2*U72+U71)/(DX*DX)
dU73/dT=F(U73,V73)+DU*(U74-2*U73+U72)/(DX*DX)
dU74/dT=F(U74,V74)+DU*(U75-2*U74+U73)/(DX*DX)
dU75/dT=F(U75,V75)+DU*(U76-2*U75+U74)/(DX*DX)
dU76/dT=F(U76,V76)+DU*(U77-2*U76+U75)/(DX*DX)
dU77/dT=F(U77,V77)+DU*(U78-2*U77+U76)/(DX*DX)
dU78/dT=F(U78,V78)+DU*(U79-2*U78+U77)/(DX*DX)
dU79/dT=F(U79,V79)+DU*(U80-2*U79+U78)/(DX*DX)
dU80/dT=F(U80,V80)+DU*(U81-2*U80+U79)/(DX*DX)
dU81/dT=F(U81,V81)+DU*(U82-2*U81+U80)/(DX*DX)
dU82/dT=F(U82,V82)+DU*(U83-2*U82+U81)/(DX*DX)
dU83/dT=F(U83,V83)+DU*(U84-2*U83+U82)/(DX*DX)
dU84/dT=F(U84,V84)+DU*(U85-2*U84+U83)/(DX*DX)
dU85/dT=F(U85,V85)+DU*(U86-2*U85+U84)/(DX*DX)
dU86/dT=F(U86,V86)+DU*(U87-2*U86+U85)/(DX*DX)
dU87/dT=F(U87,V87)+DU*(U88-2*U87+U86)/(DX*DX)
dU88/dT=F(U88,V88)+DU*(U89-2*U88+U87)/(DX*DX)
dU89/dT=F(U89,V89)+DU*(U90-2*U89+U88)/(DX*DX)
dU90/dT=F(U90,V90)+DU*(U91-2*U90+U89)/(DX*DX)
dU91/dT=F(U91,V91)+DU*(U92-2*U91+U90)/(DX*DX)
dU92/dT=F(U92,V92)+DU*(U93-2*U92+U91)/(DX*DX)
dU93/dT=F(U93,V93)+DU*(U94-2*U93+U92)/(DX*DX)
dU94/dT=F(U94,V94)+DU*(U95-2*U94+U93)/(DX*DX)
dU95/dT=F(U95,V95)+DU*(U96-2*U95+U94)/(DX*DX)
dU96/dT=F(U96,V96)+DU*(U97-2*U96+U95)/(DX*DX)
dU97/dT=F(U97,V97)+DU*(U98-2*U97+U96)/(DX*DX)
dU98/dT=F(U98,V98)+DU*(U99-2*U98+U97)/(DX*DX)
dU99/dT=F(U99,V99)+DU*(U100-2*U99+U98)/(DX*DX)
dU100/dT=F(U100,V100)+DU*(U101-2*U100+U99)/(DX*DX)
dV1/dT=G(U1,V1)+DV*(V2-2*V1+V0)/(DX*DX)
dV2/dT=G(U2,V2)+DV*(V3-2*V2+V1)/(DX*DX)
dV3/dT=G(U3,V3)+DV*(V4-2*V3+V2)/(DX*DX)
dV4/dT=G(U4,V4)+DV*(V5-2*V4+V3)/(DX*DX)
dV5/dT=G(U5,V5)+DV*(V6-2*V5+V4)/(DX*DX)
dV6/dT=G(U6,V6)+DV*(V7-2*V6+V5)/(DX*DX)
dV7/dT=G(U7,V7)+DV*(V8-2*V7+V6)/(DX*DX)
dV8/dT=G(U8,V8)+DV*(V9-2*V8+V7)/(DX*DX)
dV9/dT=G(U9,V9)+DV*(V10-2*V9+V8)/(DX*DX)
dV10/dT=G(U10,V10)+DV*(V11-2*V10+V9)/(DX*DX)
dV11/dT=G(U11,V11)+DV*(V12-2*V11+V10)/(DX*DX)
dV12/dT=G(U12,V12)+DV*(V13-2*V12+V11)/(DX*DX)
dV13/dT=G(U13,V13)+DV*(V14-2*V13+V12)/(DX*DX)
dV14/dT=G(U14,V14)+DV*(V15-2*V14+V13)/(DX*DX)
dV15/dT=G(U15,V15)+DV*(V16-2*V15+V14)/(DX*DX)
dV16/dT=G(U16,V16)+DV*(V17-2*V16+V15)/(DX*DX)
dV17/dT=G(U17,V17)+DV*(V18-2*V17+V16)/(DX*DX)
dV18/dT=G(U18,V18)+DV*(V19-2*V18+V17)/(DX*DX)
dV19/dT=G(U19,V19)+DV*(V20-2*V19+V18)/(DX*DX)
dV20/dT=G(U20,V20)+DV*(V21-2*V20+V19)/(DX*DX)
dV21/dT=G(U21,V21)+DV*(V22-2*V21+V20)/(DX*DX)
dV22/dT=G(U22,V22)+DV*(V23-2*V22+V21)/(DX*DX)
dV23/dT=G(U23,V23)+DV*(V24-2*V23+V22)/(DX*DX)
dV24/dT=G(U24,V24)+DV*(V25-2*V24+V23)/(DX*DX)
dV25/dT=G(U25,V25)+DV*(V26-2*V25+V24)/(DX*DX)
dV26/dT=G(U26,V26)+DV*(V27-2*V26+V25)/(DX*DX)
dV27/dT=G(U27,V27)+DV*(V28-2*V27+V26)/(DX*DX)
dV28/dT=G(U28,V28)+DV*(V29-2*V28+V27)/(DX*DX)
dV29/dT=G(U29,V29)+DV*(V30-2*V29+V28)/(DX*DX)
dV30/dT=G(U30,V30)+DV*(V31-2*V30+V29)/(DX*DX)
dV31/dT=G(U31,V31)+DV*(V32-2*V31+V30)/(DX*DX)
dV32/dT=G(U32,V32)+DV*(V33-2*V32+V31)/(DX*DX)
dV33/dT=G(U33,V33)+DV*(V34-2*V33+V32)/(DX*DX)
dV34/dT=G(U34,V34)+DV*(V35-2*V34+V33)/(DX*DX)
dV35/dT=G(U35,V35)+DV*(V36-2*V35+V34)/(DX*DX)
dV36/dT=G(U36,V36)+DV*(V37-2*V36+V35)/(DX*DX)
dV37/dT=G(U37,V37)+DV*(V38-2*V37+V36)/(DX*DX)
dV38/dT=G(U38,V38)+DV*(V39-2*V38+V37)/(DX*DX)
dV39/dT=G(U39,V39)+DV*(V40-2*V39+V38)/(DX*DX)
dV40/dT=G(U40,V40)+DV*(V41-2*V40+V39)/(DX*DX)
dV41/dT=G(U41,V41)+DV*(V42-2*V41+V40)/(DX*DX)
dV42/dT=G(U42,V42)+DV*(V43-2*V42+V41)/(DX*DX)
dV43/dT=G(U43,V43)+DV*(V44-2*V43+V42)/(DX*DX)
dV44/dT=G(U44,V44)+DV*(V45-2*V44+V43)/(DX*DX)
dV45/dT=G(U45,V45)+DV*(V46-2*V45+V44)/(DX*DX)
dV46/dT=G(U46,V46)+DV*(V47-2*V46+V45)/(DX*DX)
dV47/dT=G(U47,V47)+DV*(V48-2*V47+V46)/(DX*DX)
dV48/dT=G(U48,V48)+DV*(V49-2*V48+V47)/(DX*DX)
dV49/dT=G(U49,V49)+DV*(V50-2*V49+V48)/(DX*DX)
dV50/dT=G(U50,V50)+DV*(V51-2*V50+V49)/(DX*DX)
dV51/dT=G(U51,V51)+DV*(V52-2*V51+V50)/(DX*DX)
dV52/dT=G(U52,V52)+DV*(V53-2*V52+V51)/(DX*DX)
dV53/dT=G(U53,V53)+DV*(V54-2*V53+V52)/(DX*DX)
dV54/dT=G(U54,V54)+DV*(V55-2*V54+V53)/(DX*DX)
dV55/dT=G(U55,V55)+DV*(V56-2*V55+V54)/(DX*DX)
dV56/dT=G(U56,V56)+DV*(V57-2*V56+V55)/(DX*DX)
dV57/dT=G(U57,V57)+DV*(V58-2*V57+V56)/(DX*DX)
dV58/dT=G(U58,V58)+DV*(V59-2*V58+V57)/(DX*DX)
dV59/dT=G(U59,V59)+DV*(V60-2*V59+V58)/(DX*DX)
dV60/dT=G(U60,V60)+DV*(V61-2*V60+V59)/(DX*DX)
dV61/dT=G(U61,V61)+DV*(V62-2*V61+V60)/(DX*DX)
dV62/dT=G(U62,V62)+DV*(V63-2*V62+V61)/(DX*DX)
dV63/dT=G(U63,V63)+DV*(V64-2*V63+V62)/(DX*DX)
dV64/dT=G(U64,V64)+DV*(V65-2*V64+V63)/(DX*DX)
dV65/dT=G(U65,V65)+DV*(V66-2*V65+V64)/(DX*DX)
dV66/dT=G(U66,V66)+DV*(V67-2*V66+V65)/(DX*DX)
dV67/dT=G(U67,V67)+DV*(V68-2*V67+V66)/(DX*DX)
dV68/dT=G(U68,V68)+DV*(V69-2*V68+V67)/(DX*DX)
dV69/dT=G(U69,V69)+DV*(V70-2*V69+V68)/(DX*DX)
dV70/dT=G(U70,V70)+DV*(V71-2*V70+V69)/(DX*DX)
dV71/dT=G(U71,V71)+DV*(V72-2*V71+V70)/(DX*DX)
dV72/dT=G(U72,V72)+DV*(V73-2*V72+V71)/(DX*DX)
dV73/dT=G(U73,V73)+DV*(V74-2*V73+V72)/(DX*DX)
dV74/dT=G(U74,V74)+DV*(V75-2*V74+V73)/(DX*DX)
dV75/dT=G(U75,V75)+DV*(V76-2*V75+V74)/(DX*DX)
dV76/dT=G(U76,V76)+DV*(V77-2*V76+V75)/(DX*DX)
dV77/dT=G(U77,V77)+DV*(V78-2*V77+V76)/(DX*DX)
dV78/dT=G(U78,V78)+DV*(V79-2*V78+V77)/(DX*DX)
dV79/dT=G(U79,V79)+DV*(V80-2*V79+V78)/(DX*DX)
dV80/dT=G(U80,V80)+DV*(V81-2*V80+V79)/(DX*DX)
dV81/dT=G(U81,V81)+DV*(V82-2*V81+V80)/(DX*DX)
dV82/dT=G(U82,V82)+DV*(V83-2*V82+V81)/(DX*DX)
dV83/dT=G(U83,V83)+DV*(V84-2*V83+V82)/(DX*DX)
dV84/dT=G(U84,V84)+DV*(V85-2*V84+V83)/(DX*DX)
dV85/dT=G(U85,V85)+DV*(V86-2*V85+V84)/(DX*DX)
dV86/dT=G(U86,V86)+DV*(V87-2*V86+V85)/(DX*DX)
dV87/dT=G(U87,V87)+DV*(V88-2*V87+V86)/(DX*DX)
dV88/dT=G(U88,V88)+DV*(V89-2*V88+V87)/(DX*DX)
dV89/dT=G(U89,V89)+DV*(V90-2*V89+V88)/(DX*DX)
dV90/dT=G(U90,V90)+DV*(V91-2*V90+V89)/(DX*DX)
dV91/dT=G(U91,V91)+DV*(V92-2*V91+V90)/(DX*DX)
dV92/dT=G(U92,V92)+DV*(V93-2*V92+V91)/(DX*DX)
dV93/dT=G(U93,V93)+DV*(V94-2*V93+V92)/(DX*DX)
dV94/dT=G(U94,V94)+DV*(V95-2*V94+V93)/(DX*DX)
dV95/dT=G(U95,V95)+DV*(V96-2*V95+V94)/(DX*DX)
dV96/dT=G(U96,V96)+DV*(V97-2*V96+V95)/(DX*DX)
dV97/dT=G(U97,V97)+DV*(V98-2*V97+V96)/(DX*DX)
dV98/dT=G(U98,V98)+DV*(V99-2*V98+V97)/(DX*DX)
dV99/dT=G(U99,V99)+DV*(V100-2*V99+V98)/(DX*DX)
dV100/dT=G(U100,V100)+DV*(V101-2*V100+V99)/(DX*DX)

where ...
U0 = DIR*UHI+NEUM*U1+P*U100   
U101 = DIR*ULO+NEUM*U100+P*U1   
V0 = DIR*VHI+NEUM*V1+P*V100   
V101 = DIR*VLO+NEUM*V100+P*V1   

User-defined functions:
F(U,V) = A-U-BETA*H(U)-V  
G(U,V) = GAMMA*H(SIGMA*U)-V  
H(X) = X*EXP(-KAPPA*X)  
