# Supplementary material for: Acetylcholine waves and dopamine release in the striatum
Source: Nat Commun. 2023 Oct 27;14:6852. doi: 10.1038/s41467-023-42311-5 (PMC10611775; doi:10.1038/s41467-023-42311-5)
Supplement: Supplementary file 6 — Supplementary Code [file 41467_2023_42311_MOESM6_ESM.zip › Code/ode files/TuringAChDANicOrig.ode]

# reaction terms
f(u,v)=A-u-beta*h(u)-v
g(u,v)=gamma*h(sigma*u)-v

#p A=4.2, beta=10, sigma=.75, kappa=1.5, gamma=4.7
# next one gives a wave were the base state wins
#p A=4.3, beta=15.5, sigma=.1, kappa=1.5, gamma=5
# if we change beta to 13.5 then we get a wave where excited wins

#if you use the next one and switch between Du=0.02 to 0.015 you go from 
# receding waves to receding pulse Turing mechanism
p A=4.3, beta=16.15, sigma=.1, kappa=1.5, gamma=5

# spatial parameters
par  Du=.02,Dv=1,dx=.2

p p=0,dir=0,neum=1
p uhi=0,ulo=0,vhi=0,vlo=0

# equations
u0=dir*uhi+neum*u1+p*u100
u[1..100]'=f(u[j],v[j]) + Du*(u[j+1]-2*u[j]+u[j-1])/(dx*dx)
u101=dir*ulo+neum*u100+p*u1
#
v0=dir*vhi+neum*v1+p*v100
v[1..100]'=g(u[j],v[j]) + Dv*(v[j+1]-2*v[j]+v[j-1])/(dx*dx)
v101=dir*vlo+neum*v100+p*v1

# functions
h(x)=x*exp(-kappa*x)

# initial data
#init u[1..100]=.05*w
#init u[1..95]=2.5
init u[1..5]=2.5
init u[96..100]=2.5
#init u[86..100]=.7
#init u[96..100]=0.5
#init u[86..100]=0.5
init v[1..5]=.2
init v[96..100]=.2
#init v[91..100]=.2


# numerical stuff
@ meth=cvode,atol=1e-5,tol=1e-6,total=400,dt=.25,xhi=150
@ but=quit:fq

done
