# Supplementary material for: Acetylcholine waves and dopamine release in the striatum
Source: Nat Commun. 2023 Oct 27;14:6852. doi: 10.1038/s41467-023-42311-5 (PMC10611775; doi:10.1038/s41467-023-42311-5)
Supplement: Supplementary file 6 — Supplementary Code [file 41467_2023_42311_MOESM6_ESM.zip › Code/ode files/TuringAChDA.ode]

# reaction terms
f(u,v)=u*(1-u)*(u-a)-v
g(u,v)=b*u-v

p a=0.25, b=.14

# spatial parameters
par  Du=.02, Dv=1, dx=.2

# determine type of BC: neum is zero flux, p is periodic, dir is set value
p p=0,dir=0,neum=1

p ule=0,uri=0,vle=0,vri=0

# equations
u0=dir*ule+neum*u1+p*u200
u[1..200]'=f(u[j],v[j]) + Du*(u[j+1]-2*u[j]+u[j-1])/(dx*dx)
u201=dir*uri+neum*u200+p*u1
#
v0=dir*vle+neum*v1+p*v200
v[1..200]'=g(u[j],v[j]) + Dv*(v[j+1]-2*v[j]+v[j-1])/(dx*dx)
v201=dir*vri+neum*v200+p*v1


# initial data
#init u[1..200]=.5*ran(1)
init u[1..190]=.74


init v[1..200]=.04


# numerical stuff
@ meth=cvode,atol=1e-5,tol=1e-6,total=800,dt=.25,xhi=800
@ but=quit:fq

done
