# Supplementary material for: Acetylcholine waves and dopamine release in the striatum
Source: Nat Commun. 2023 Oct 27;14:6852. doi: 10.1038/s41467-023-42311-5 (PMC10611775; doi:10.1038/s41467-023-42311-5)
Supplement: Supplementary file 6 — Supplementary Code [file 41467_2023_42311_MOESM6_ESM.zip › Code/ode files/TuringAChDANic1.ode]

# reaction terms
f(u,v)=u*(1-u)*(u-s)+a^2*(1-u)-v
g(u,v)=b*u*(1-u)-v

p s=0.5
p a=0.125, b=.25

# spatial parameters
par  Du=.02,Dv=1,dx=.2

p p=0,dir=0,neum=1
p uhi=0,ulo=0,vhi=0,vlo=0

# equations
u0=dir*uhi+neum*u1+p*u100
u[1..100]'=f(u[j],v[j]) + Du*(u[j+1]-2*u[j]+u[j-1])/(dx*dx)
u101=dir*ulo+neum*u100+p*u1
#
v0=dir*vhi+neum*v1+p*v100
v[1..100]'=g(u[j],v[j]) + Dv*(v[j+1]-2*v[j]+v[j-1])/(dx*dx)
v101=dir*vlo+neum*v100+p*v1


# initial data
#init u[1..100]=.05*w
init u[1..5]=.8
#init u[46..55]=.94
init u[86..100]=.0
#init u[66..100]=.1
#init v[1..70]=.01

init v[90..100]=.12


# numerical stuff
@ meth=cvode,atol=1e-5,tol=1e-6,total=800,dt=.25,xhi=150
@ but=quit:fq

done
