# Supplementary material for: Acetylcholine waves and dopamine release in the striatum
Source: Nat Commun. 2023 Oct 27;14:6852. doi: 10.1038/s41467-023-42311-5 (PMC10611775; doi:10.1038/s41467-023-42311-5)
Supplement: Supplementary file 6 — Supplementary Code [file 41467_2023_42311_MOESM6_ESM.zip › Code/ode files/TuringAChDANicOrigwActive.ode]

# reaction terms
f(u,v)=A-u-beta*h(u)-v -Ig*heav(t-N*taup)
g(u,v)=gamma*h(sigma*u)-v

p delt=2, N=3, Ig=0.3
p A=4.2, beta=12, sigma=.75, kappa=1.5, gamma=4.7
# THIS GIVE A WAVE THAT STARTS BY INPUT BUT THEN REVERSES DUE TO Ig
# if you set Ig=0.2 the wave freezes
# if you set r[49..51]=50 you also get a wave but if you only set r[50]=50
# it dies off but slowly

# if you reduce delt to 1 then you can an activation that dies out
# the TuringAChDANicOrigwActive.ode.set file has different ic. and delt 3


# spatial parameters
par  Du=.01,Dv=1,dx=.2

p p=0,dir=0,neum=1
p uhi=0,ulo=0,vhi=0,vlo=0

p r[1..48]=0
p r[49..51]=100
p r[52..100]=0


# equations
taup'=0
u0=dir*uhi+neum*u1+p*u100
u[1..100]'=f(u[j],v[j]) + Du*(u[j+1]-2*u[j]+u[j-1])/(dx*dx)
u101=dir*ulo+neum*u100+p*u1
#
v0=dir*vhi+neum*v1+p*v100
v[1..100]'=g(u[j],v[j]) + Dv*(v[j+1]-2*v[j]+v[j-1])/(dx*dx)+r[j]*pulse(t-taup)
v101=dir*vlo+neum*v100+p*v1

# functions
h(x)=x*exp(-kappa*x)
pulse(t)=heav(t)*heav(delt-t)

# initial data
init taup=30

#init u[1..100]=.05*w
#init u[1..95]=2.5
#init u[1..5]=2.5
init u[1..100]=3.6
#init u[86..100]=.7
#init u[96..100]=0.5
#init u[86..100]=0.5
#init v[1..5]=.2
init v[1..100]=.3
#init v[91..100]=.2

# numerical stuff
@ meth=cvode,atol=1e-5,tol=1e-6,total=150,dt=.25,xhi=150
@ but=quit:fq

done
