# Supplementary material for: Acetylcholine waves and dopamine release in the striatum
Source: Nat Commun. 2023 Oct 27;14:6852. doi: 10.1038/s41467-023-42311-5 (PMC10611775; doi:10.1038/s41467-023-42311-5)
Supplement: Supplementary file 6 — Supplementary Code [file 41467_2023_42311_MOESM6_ESM.zip › Code/ode files/AChDANic1.ode]

# reaction terms

f(u,v)=u*(1-u)*(u-c)+a^2*(1-u)-v
g(u,v)=b*u*(1-u)-v

p a=0.2, b=.25, c=.3

# equations
u'=f(u,v) 
v'=g(u,v) 

# initial data
init u=1, v=1


@ but=quit:fq
@ xp=u, yp=v, xhi=1.1, xlo=-.1,yhi=.275, ylo=-.025


done
