# Supplementary material for: Acetylcholine waves and dopamine release in the striatum
Source: Nat Commun. 2023 Oct 27;14:6852. doi: 10.1038/s41467-023-42311-5 (PMC10611775; doi:10.1038/s41467-023-42311-5)
Supplement: Supplementary file 6 — Supplementary Code [file 41467_2023_42311_MOESM6_ESM.zip › Code/ode files/AChDANic.ode]

# reaction terms

f(u,v)=A-u-beta*h(u)-v
g(u,v)=gamma*h(sigma*u)-v

p A=4, beta=10, sigma=.6, kappa=1.5, gamma=5

# equations
u'=f(u,v) 
v'=g(u,v) 

# initial data
init u=1, v=1

# functions
h(x)=x*exp(-kappa*x)

@ but=quit:fq
@ xp=u, yp=v, xhi=6, xlo=-.1,yhi=4, ylo=-.1


done
