# Supplementary material for: Acetylcholine waves and dopamine release in the striatum
Source: Nat Commun. 2023 Oct 27;14:6852. doi: 10.1038/s41467-023-42311-5 (PMC10611775; doi:10.1038/s41467-023-42311-5)
Supplement: Supplementary file 6 — Supplementary Code [file 41467_2023_42311_MOESM6_ESM.zip › Code/ode files/TuringAChDANicOrigwActive1.ode]

# reaction terms
f(u,v)=A-u-beta*h(u)-v
g(u,v)=gamma*h(sigma*u)-v

p delt=2
p A=4.3, beta=12, sigma=.75, kappa=1.5, gamma=4.7

# for A=4.3
#if q[50]=10 you get a decaying perturbation
#if q[50]=20 you get a bidirectional wave


# for A=4.2
#if q[49..51]=50 you get a bidirectional wave
#if q[50]=50 you get a decaying perturbation
#if q[50]=75 you get a standing wave (smaller amplitude than traveling one)


# spatial parameters
par  Du=.01,Dv=1,dx=.2

p p=0,dir=0,neum=1
p uhi=0,ulo=0,vhi=0,vlo=0

p q[1..48]=0
p q[49..51]=20
p q[52..100]=0

p r[1..100]=0


# equations
tauq'=0
taur'=0
u0=dir*uhi+neum*u1+p*u100
u[1..100]'=f(u[j],v[j]) + Du*(u[j+1]-2*u[j]+u[j-1])/(dx*dx)+q[j]*pulse(t-tauq)
u101=dir*ulo+neum*u100+p*u1
#
v0=dir*vhi+neum*v1+p*v100
v[1..100]'=g(u[j],v[j]) + Dv*(v[j+1]-2*v[j]+v[j-1])/(dx*dx)+r[j]*pulse(t-taur)
v101=dir*vlo+neum*v100+p*v1

# functions
h(x)=x*exp(-kappa*x)
pulse(t)=heav(t)*heav(delt-t)

# initial data
init tauq=5
init taur=30

init u[1..100]=0.5
init v[1..100]=1

# numerical stuff
@ meth=cvode,atol=1e-5,tol=1e-6,total=150,dt=.25,xhi=150
@ but=quit:fq

done
