# Supplementary material for: Acetylcholine waves and dopamine release in the striatum
Source: Nat Commun. 2023 Oct 27;14:6852. doi: 10.1038/s41467-023-42311-5 (PMC10611775; doi:10.1038/s41467-023-42311-5)
Supplement: Supplementary file 6 — Supplementary Code [file 41467_2023_42311_MOESM6_ESM.zip › Code/Fig5b_S3a/TuringAChDANicOrig.ode.set]

## Set file for TuringAChDANicOrig.ode on Thu Dec 30 10:43:20 2021
200   Number of equations and auxiliaries
15   Number of parameters
# Numerical stuff
1    nout
40    nullcline mesh
10   CVode
50  total
0.25  DeltaT
0  T0
0  Transient
100  Bound
1e-12  DtMin
1  DtMax
1e-06  Tolerance
1e-05  Abs. Tolerance
0  Max Delay
100   Eigenvector iterates
0.001  Eigenvector tolerance
0.001  Newton tolerance
0  Poincare plane
1e-05  Boundary value tolerance
1e-05  Boundary value epsilon
20   Boundary value iterates
0   Poincare None
1   Poincare variable
1   Poincare sign
0   Stop on Section
0   Delay flag
50  Current time
50  Last Time
0   MyStart
1   INFLAG
# Delays
0.0
0.0
0.0
0.0
0.0
0.0
0.0
0.0
0.0
0.0
0.0
0.0
0.0
0.0
0.0
0.0
0.0
0.0
0.0
0.0
0.0
0.0
0.0
0.0
0.0
0.0
0.0
0.0
0.0
0.0
0.0
0.0
0.0
0.0
0.0
0.0
0.0
0.0
0.0
0.0
0.0
0.0
0.0
0.0
0.0
0.0
0.0
0.0
0.0
0.0
0.0
0.0
0.0
0.0
0.0
0.0
0.0
0.0
0.0
0.0
0.0
0.0
0.0
0.0
0.0
0.0
0.0
0.0
0.0
0.0
0.0
0.0
0.0
0.0
0.0
0.0
0.0
0.0
0.0
0.0
0.0
0.0
0.0
0.0
0.0
0.0
0.0
0.0
0.0
0.0
0.0
0.0
0.0
0.0
0.0
0.0
0.0
0.0
0.0
0.0
0.0
0.0
0.0
0.0
0.0
0.0
0.0
0.0
0.0
0.0
0.0
0.0
0.0
0.0
0.0
0.0
0.0
0.0
0.0
0.0
0.0
0.0
0.0
0.0
0.0
0.0
0.0
0.0
0.0
0.0
0.0
0.0
0.0
0.0
0.0
0.0
0.0
0.0
0.0
0.0
0.0
0.0
0.0
0.0
0.0
0.0
0.0
0.0
0.0
0.0
0.0
0.0
0.0
0.0
0.0
0.0
0.0
0.0
0.0
0.0
0.0
0.0
0.0
0.0
0.0
0.0
0.0
0.0
0.0
0.0
0.0
0.0
0.0
0.0
0.0
0.0
0.0
0.0
0.0
0.0
0.0
0.0
0.0
0.0
0.0
0.0
0.0
0.0
0.0
0.0
0.0
0.0
0.0
0.0
0.0
0.0
0.0
0.0
0.0
0.0
# Bndry conds
0
0
0
0
0
0
0
0
0
0
0
0
0
0
0
0
0
0
0
0
0
0
0
0
0
0
0
0
0
0
0
0
0
0
0
0
0
0
0
0
0
0
0
0
0
0
0
0
0
0
0
0
0
0
0
0
0
0
0
0
0
0
0
0
0
0
0
0
0
0
0
0
0
0
0
0
0
0
0
0
0
0
0
0
0
0
0
0
0
0
0
0
0
0
0
0
0
0
0
0
0
0
0
0
0
0
0
0
0
0
0
0
0
0
0
0
0
0
0
0
0
0
0
0
0
0
0
0
0
0
0
0
0
0
0
0
0
0
0
0
0
0
0
0
0
0
0
0
0
0
0
0
0
0
0
0
0
0
0
0
0
0
0
0
0
0
0
0
0
0
0
0
0
0
0
0
0
0
0
0
0
0
0
0
0
0
0
0
0
0
0
0
0
0
0
0
0
0
0
0
# Old ICs
0.2685886323451996  U1
0.2685887515544891  U2
0.2685889601707458  U3
0.2685892879962921  U4
0.2685897648334503  U5
0.2685903608798981  U6
0.2685911655426025  U7
0.2685921788215637  U8
0.2685934603214264  U9
0.2685950696468353  U10
0.2685970366001129  U11
0.2685995101928711  U12
0.2686025500297546  U13
0.2686063349246979  U14
0.2686110138893127  U15
0.2686168253421783  U16
0.2686240077018738  U17
0.2686328887939453  U18
0.2686439156532288  U19
0.2686575949192047  U20
0.2686745524406433  U21
0.2686956226825714  U22
0.2687217891216278  U23
0.2687543034553528  U24
0.2687947452068329  U25
0.2688449919223785  U26
0.2689074873924255  U27
0.268985241651535  U28
0.2690819799900055  U29
0.2692022621631622  U30
0.2693518996238708  U31
0.2695379555225372  U32
0.2697692513465881  U33
0.2700567245483398  U34
0.2704139053821564  U35
0.270857572555542  U36
0.2714084982872009  U37
0.2720924913883209  U38
0.2729415595531464  U39
0.2739956974983215  U40
0.2753054797649384  U41
0.2769489884376526  U42
0.2792733609676361  U43
0.2869070172309875  U44
0.3745640516281128  U45
1.557964444160461  U46
2.789363145828247  U47
3.252306461334229  U48
3.428077697753906  U49
3.511806726455688  U50
3.56377387046814  U51
3.601955890655518  U52
3.63217568397522  U53
3.656776905059814  U54
3.677021503448486  U55
3.693758964538574  U56
3.707630634307861  U57
3.719144821166992  U58
3.728712558746338  U59
3.736669778823853  U60
3.74329137802124  U61
3.748804569244385  U62
3.75339674949646  U63
3.757223129272461  U64
3.760412216186523  U65
3.763070821762085  U66
3.765287399291992  U67
3.767136096954346  U68
3.768677949905396  U69
3.769963979721069  U70
3.771036863327026  U71
3.771931886672974  U72
3.77267861366272  U73
3.773301839828491  U74
3.773821830749512  U75
3.774255752563477  U76
3.774617910385132  U77
3.774919986724854  U78
3.775172233581543  U79
3.77538275718689  U80
3.775558233261108  U81
3.775704860687256  U82
3.775826930999756  U83
3.775928974151611  U84
3.776013851165771  U85
3.776084661483765  U86
3.776143789291382  U87
3.776192903518677  U88
3.776233673095703  U89
3.776267528533936  U90
3.77629566192627  U91
3.776318788528442  U92
3.776337623596191  U93
3.776353120803833  U94
3.776365518569946  U95
3.776375293731689  U96
3.776382684707642  U97
3.776387929916382  U98
3.776391506195068  U99
3.776393175125122  U100
0.6999940276145935  V1
0.6999931335449219  V2
0.6999914646148682  V3
0.6999887824058533  V4
0.6999850273132324  V5
0.6999800801277161  V6
0.6999736428260803  V7
0.6999654769897461  V8
0.6999552249908447  V9
0.699942409992218  V10
0.6999263763427734  V11
0.6999065279960632  V12
0.699881911277771  V13
0.699851393699646  V14
0.6998135447502136  V15
0.6997666358947754  V16
0.6997085213661194  V17
0.6996364593505859  V18
0.6995470523834229  V19
0.6994361281394958  V20
0.6992983818054199  V21
0.6991272568702698  V22
0.6989147067070007  V23
0.6986504793167114  V24
0.6983219981193542  V25
0.6979137063026428  V26
0.697405993938446  V27
0.6967747807502747  V28
0.6959902048110962  V29
0.6950151324272156  V30
0.6938038468360901  V31
0.6922996640205383  V32
0.690432608127594  V33
0.6881163120269775  V34
0.6852445006370544  V35
0.6816859245300293  V36
0.6772792935371399  V37
0.6718259453773499  V38
0.665081799030304  V39
0.6567467451095581  V40
0.6464524269104004  V41
0.6337466239929199  V42
0.6180732846260071  V43
0.5987306237220764  V44
0.574526846408844  V45
0.5393081903457642  V46
0.4885286092758179  V47
0.4410934150218964  V48
0.4002023637294769  V49
0.3656804859638214  V50
0.3367260098457336  V51
0.3124983012676239  V52
0.2922457456588745  V53
0.2753244638442993  V54
0.2611903250217438  V55
0.2493861466646194  V56
0.2395287603139877  V57
0.2312975376844406  V58
0.2244244366884232  V59
0.2186854928731918  V60
0.2138936668634415  V61
0.2098927050828934  V62
0.2065522074699402  V63
0.2037632167339325  V64
0.2014347910881042  V65
0.1994909793138504  V66
0.1978683322668076  V67
0.1965138614177704  V68
0.1953833252191544  V69
0.1944397389888763  V70
0.1936522424221039  V71
0.1929950416088104  V72
0.1924466043710709  V73
0.1919889450073242  V74
0.1916070431470871  V75
0.1912883818149567  V76
0.1910224854946136  V77
0.1908006072044373  V78
0.1906154751777649  V79
0.1904610097408295  V80
0.1903321295976639  V81
0.1902246028184891  V82
0.1901349127292633  V83
0.190060093998909  V84
0.1899977177381516  V85
0.189945712685585  V86
0.1899023801088333  V87
0.1898663192987442  V88
0.1898363381624222  V89
0.1898114532232285  V90
0.1897908598184586  V91
0.1897738724946976  V92
0.1897599399089813  V93
0.1897486001253128  V94
0.1897395104169846  V95
0.1897323280572891  V96
0.189726859331131  V97
0.1897228956222534  V98
0.1897203326225281  V99
0.1897190660238266  V100
# Ending  ICs
0.2686028310169264  U1
0.2686028340752693  U2
0.2686028403319638  U3
0.2686028500734025  U4
0.2686028637454075  U5
0.2686028819735578  U6
0.2686029055917445  U7
0.2686029356802951  U8
0.2686029736154593  U9
0.2686030211325933  U10
0.2686030804060386  U11
0.2686031541495002  U12
0.2686032457417216  U13
0.268603359383487  U14
0.2686035002935009  U15
0.2686036749525905  U16
0.268603891408017  U17
0.2686041596525878  U18
0.2686044920968597  U19
0.2686049041571694  U20
0.2686054149877279  U21
0.2686060483917889  U22
0.2686068339552525  U23
0.2686078084563392  U24
0.2686090176175828  U25
0.2686105182818844  U26
0.268612381113351  U27
0.2686146939469065  U28
0.2686175659391253  U29
0.2686211327075756  U30
0.2686255626885481  U31
0.2686310649951327  U32
0.268637899121296  U33
0.2686463869154894  U34
0.2686569273425625  U35
0.2686700146692265  U36
0.2686862608507289  U37
0.2687064230705945  U38
0.2687314375984957  U39
0.2687624613927405  U40
0.268800923195302  U41
0.2688485862640417  U42
0.268907625378459  U43
0.2689807213669801  U44
0.26907117716727  U45
0.2691830603873185  U46
0.2693213785403504  U47
0.2694922946639626  U48
0.2697033930325896  U49
0.2699640073333574  U50
0.270285627299045  U51
0.2706824048100366  U52
0.2711717875136989  U53
0.27177531807865  U54
0.2725196531172618  U55
0.2734379017795931  U56
0.2745718208988045  U57
0.2759819888672848  U58
0.2778763710952472  U59
0.2825519878958683  U60
0.3231093169195165  U61
0.830312125647103  U62
2.514274123268399  U63
3.159233131814906  U64
3.389923143075904  U65
3.49106968096667  U66
3.549461097360715  U67
3.590659054644528  U68
3.622687164055117  U69
3.648553282899069  U70
3.669745290144026  U71
3.687210799614731  U72
3.70164704791063  U73
3.713600292734769  U74
3.723509602402549  U75
3.731731947760772  U76
3.738559331399847  U77
3.744231545214478  U78
3.748946059236752  U79
3.752865841138083  U80
3.756125612167412  U81
3.758836892145515  U82
3.761092092145712  U83
3.762967850079745  U84
3.764527759324478  U85
3.765824607442461  U86
3.766902217237019  U87
3.767796963458306  U88
3.768539023843902  U89
3.769153411730593  U90
3.769660828428127  U91
3.770078366332878  U92
3.770420087960382  U93
3.770697501376771  U94
3.770919948671554  U95
3.771094920954001  U96
3.77122831072855  U97
3.771324610297187  U98
3.771387062956549  U99
3.771417772129223  U100
0.6998983689242744  V1
0.6998983442125013  V2
0.6998982936585586  V3
0.6998982149500209  V4
0.6998981044867459  V5
0.6998979572161569  V6
0.6998977664017327  V7
0.6998975233137655  V8
0.6998972168277251  V9
0.6998968329111313  V10
0.6998963539744489  V11
0.699895758054939  V12
0.6998950177943004  V13
0.6998940991609338  V14
0.6998929598552981  V15
0.6998915473215217  V16
0.6998897962694963  V17
0.6998876255882669  V18
0.6998849345025979  V19
0.6998815977889027  V20
0.6998774598227213  V21
0.6998723271757739  V22
0.6998659594140231  V23
0.6998580576664131  V24
0.6998482504336376  V25
0.6998360759833784  V26
0.6998209605279676  V27
0.6998021911963432  V28
0.6997788825871125  V29
0.6997499354145346  V30
0.6997139854233304  V31
0.699669340338133  V32
0.6996139021130137  V33
0.6995450711364969  V34
0.6994596283044527  V35
0.699353589968966  V36
0.6992220296710768  V37
0.6990588592261764  V38
0.6988565600990301  V39
0.6986058540136753  V40
0.6982952993093533  V41
0.6979107965787581  V42
0.6974349834946435  V43
0.696846494309604  V44
0.6961190541250184  V45
0.6952203714036768  V46
0.6941107839166164  V47
0.6927416026955062  V48
0.6910530846625159  V49
0.6889719462444417  V50
0.6864083059799809  V51
0.6832519117264949  V52
0.6793674636466168  V53
0.6745887807366215  V54
0.6687114657352637  V55
0.6614835875721237  V56
0.6525937049075201  V57
0.6416552489849248  V58
0.628185374262183  V59
0.6115675449977805  V60
0.5908597822946503  V61
0.5625955291594109  V62
0.5114649147542064  V63
0.4606941556551669  V64
0.4164148962525051  V65
0.3789539544261426  V66
0.3475622364842209  V67
0.3213505731098655  V68
0.2994991310608692  V69
0.2812976384869197  V70
0.2661434476445237  V71
0.2535296402518982  V72
0.2430317029313294  V73
0.2342950686811003  V74
0.2270240994350068  V75
0.2209725743566149  V76
0.2159355849159814  V77
0.2117426855232584  V78
0.2082521376235244  V79
0.2053460916764242  V80
0.2029265654265721  V81
0.2009120935201689  V82
0.1992349403598449  V83
0.1978387838683762  V84
0.1966767920080529  V85
0.1957100263201327  V86
0.194906117452873  V87
0.1942381667749765  V88
0.1936838358969115  V89
0.1932245924247791  V90
0.1928450857220174  V91
0.1925326310112963  V92
0.1922767839539541  V93
0.1920689910214885  V94
0.1919023036303323  V95
0.1917711462393834  V96
0.1916711304877886  V97
0.1915989090449043  V98
0.1915520642120494  V99
0.191529027505576  V100
# Parameters
4.2  A
18  beta
0.75  sigma
1.5  kappa
4.7  gamma
0.02  Du
1  Dv
0.2  dx
0  p
0  dir
1  neum
0  uhi
0  ulo
0  vhi
0  vlo
# Graphics
0.7071097251469876  rm
-0.4999999999826661  rm
0.4999958366025516  rm
0.7071038372138505  rm
0.5000041633974482  rm
-0.4999999999826661  rm
0  rm
0.7071038372138505  rm
0.7071097251469876  rm
0    
25    
1    
1    
0    
0    
1    
1    
1    
0    
0    
1    
1    
1    
0    
0    
1    
1    
1    
0    
0    
1    
1    
1    
0    
0    
1    
1    
1    
0    
0    
1    
1    
1    
0    
0    
1    
1    
1    
0    
0    
1    
1    
1    
0    
0    
1    
1    
1    
0    
-1000   
1000   
0    
0   3DFlag
1   Timeflag
0   Colorflag
0   Type
1  color scale
0   minscale
150   xmax
0   xmin
3.923460006713867   ymax
0   ymin
12   zmax
-12   zmin
75   
0.01333333333333333   
1.961730003356934   
0.5097541447032921   
0   
0.08333333333333333   
45   Theta
45   Phi
0    xshft
0    yshft
0    zshft
0   xlo
0   ylo
0   
-1   
150   xhi
3.923460006713867   yhi
150   
1   
# Transpose variables etc
U1
2   n columns
1   n rows
1   row skip
1   col skip
1   row 0
# Coupling stuff for H funs
0
0
0
0
0
0
0
0
0
0
0
0
0
0
0
0
0
0
0
0
0
0
0
0
0
0
0
0
0
0
0
0
0
0
0
0
0
0
0
0
0
0
0
0
0
0
0
0
0
0
0
0
0
0
0
0
0
0
0
0
0
0
0
0
0
0
0
0
0
0
0
0
0
0
0
0
0
0
0
0
0
0
0
0
0
0
0
0
0
0
0
0
0
0
0
0
0
0
0
0
0
0
0
0
0
0
0
0
0
0
0
0
0
0
0
0
0
0
0
0
0
0
0
0
0
0
0
0
0
0
0
0
0
0
0
0
0
0
0
0
0
0
0
0
0
0
0
0
0
0
0
0
0
0
0
0
0
0
0
0
0
0
0
0
0
0
0
0
0
0
0
0
0
0
0
0
0
0
0
0
0
0
0
0
0
0
0
0
0
0
0
0
0
0
0
0
0
0
0
0
# Array plot stuff
u1
200   NCols
1   Row 1
50   NRows
4   RowSkip
0.1  Zmin
3  Zmax
# Torus information 
0    Torus flag 1=ON
6.283185307179586  Torus period
# Range information
A
-1   eq-range stab col
0   shoot flag 1=on
10   eq-range steps
0  eq_range low
1  eq_range high
U1
U1
20   Range steps
0   Cycle color 1=on
1   Reset data 1=on
1   Use old I.C.s 1=yes
0  Par1 low
0  Par2 low
1  Par1 high
1  Par2 high
A
0   BVP side
0   color cycle flag 1=on
10   BVP range steps
0  BVP range low
1  BVP range high
RHS etc ...
dU1/dT=F(U1,V1)+DU*(U2-2*U1+U0)/(DX*DX)
dU2/dT=F(U2,V2)+DU*(U3-2*U2+U1)/(DX*DX)
dU3/dT=F(U3,V3)+DU*(U4-2*U3+U2)/(DX*DX)
dU4/dT=F(U4,V4)+DU*(U5-2*U4+U3)/(DX*DX)
dU5/dT=F(U5,V5)+DU*(U6-2*U5+U4)/(DX*DX)
dU6/dT=F(U6,V6)+DU*(U7-2*U6+U5)/(DX*DX)
dU7/dT=F(U7,V7)+DU*(U8-2*U7+U6)/(DX*DX)
dU8/dT=F(U8,V8)+DU*(U9-2*U8+U7)/(DX*DX)
dU9/dT=F(U9,V9)+DU*(U10-2*U9+U8)/(DX*DX)
dU10/dT=F(U10,V10)+DU*(U11-2*U10+U9)/(DX*DX)
dU11/dT=F(U11,V11)+DU*(U12-2*U11+U10)/(DX*DX)
dU12/dT=F(U12,V12)+DU*(U13-2*U12+U11)/(DX*DX)
dU13/dT=F(U13,V13)+DU*(U14-2*U13+U12)/(DX*DX)
dU14/dT=F(U14,V14)+DU*(U15-2*U14+U13)/(DX*DX)
dU15/dT=F(U15,V15)+DU*(U16-2*U15+U14)/(DX*DX)
dU16/dT=F(U16,V16)+DU*(U17-2*U16+U15)/(DX*DX)
dU17/dT=F(U17,V17)+DU*(U18-2*U17+U16)/(DX*DX)
dU18/dT=F(U18,V18)+DU*(U19-2*U18+U17)/(DX*DX)
dU19/dT=F(U19,V19)+DU*(U20-2*U19+U18)/(DX*DX)
dU20/dT=F(U20,V20)+DU*(U21-2*U20+U19)/(DX*DX)
dU21/dT=F(U21,V21)+DU*(U22-2*U21+U20)/(DX*DX)
dU22/dT=F(U22,V22)+DU*(U23-2*U22+U21)/(DX*DX)
dU23/dT=F(U23,V23)+DU*(U24-2*U23+U22)/(DX*DX)
dU24/dT=F(U24,V24)+DU*(U25-2*U24+U23)/(DX*DX)
dU25/dT=F(U25,V25)+DU*(U26-2*U25+U24)/(DX*DX)
dU26/dT=F(U26,V26)+DU*(U27-2*U26+U25)/(DX*DX)
dU27/dT=F(U27,V27)+DU*(U28-2*U27+U26)/(DX*DX)
dU28/dT=F(U28,V28)+DU*(U29-2*U28+U27)/(DX*DX)
dU29/dT=F(U29,V29)+DU*(U30-2*U29+U28)/(DX*DX)
dU30/dT=F(U30,V30)+DU*(U31-2*U30+U29)/(DX*DX)
dU31/dT=F(U31,V31)+DU*(U32-2*U31+U30)/(DX*DX)
dU32/dT=F(U32,V32)+DU*(U33-2*U32+U31)/(DX*DX)
dU33/dT=F(U33,V33)+DU*(U34-2*U33+U32)/(DX*DX)
dU34/dT=F(U34,V34)+DU*(U35-2*U34+U33)/(DX*DX)
dU35/dT=F(U35,V35)+DU*(U36-2*U35+U34)/(DX*DX)
dU36/dT=F(U36,V36)+DU*(U37-2*U36+U35)/(DX*DX)
dU37/dT=F(U37,V37)+DU*(U38-2*U37+U36)/(DX*DX)
dU38/dT=F(U38,V38)+DU*(U39-2*U38+U37)/(DX*DX)
dU39/dT=F(U39,V39)+DU*(U40-2*U39+U38)/(DX*DX)
dU40/dT=F(U40,V40)+DU*(U41-2*U40+U39)/(DX*DX)
dU41/dT=F(U41,V41)+DU*(U42-2*U41+U40)/(DX*DX)
dU42/dT=F(U42,V42)+DU*(U43-2*U42+U41)/(DX*DX)
dU43/dT=F(U43,V43)+DU*(U44-2*U43+U42)/(DX*DX)
dU44/dT=F(U44,V44)+DU*(U45-2*U44+U43)/(DX*DX)
dU45/dT=F(U45,V45)+DU*(U46-2*U45+U44)/(DX*DX)
dU46/dT=F(U46,V46)+DU*(U47-2*U46+U45)/(DX*DX)
dU47/dT=F(U47,V47)+DU*(U48-2*U47+U46)/(DX*DX)
dU48/dT=F(U48,V48)+DU*(U49-2*U48+U47)/(DX*DX)
dU49/dT=F(U49,V49)+DU*(U50-2*U49+U48)/(DX*DX)
dU50/dT=F(U50,V50)+DU*(U51-2*U50+U49)/(DX*DX)
dU51/dT=F(U51,V51)+DU*(U52-2*U51+U50)/(DX*DX)
dU52/dT=F(U52,V52)+DU*(U53-2*U52+U51)/(DX*DX)
dU53/dT=F(U53,V53)+DU*(U54-2*U53+U52)/(DX*DX)
dU54/dT=F(U54,V54)+DU*(U55-2*U54+U53)/(DX*DX)
dU55/dT=F(U55,V55)+DU*(U56-2*U55+U54)/(DX*DX)
dU56/dT=F(U56,V56)+DU*(U57-2*U56+U55)/(DX*DX)
dU57/dT=F(U57,V57)+DU*(U58-2*U57+U56)/(DX*DX)
dU58/dT=F(U58,V58)+DU*(U59-2*U58+U57)/(DX*DX)
dU59/dT=F(U59,V59)+DU*(U60-2*U59+U58)/(DX*DX)
dU60/dT=F(U60,V60)+DU*(U61-2*U60+U59)/(DX*DX)
dU61/dT=F(U61,V61)+DU*(U62-2*U61+U60)/(DX*DX)
dU62/dT=F(U62,V62)+DU*(U63-2*U62+U61)/(DX*DX)
dU63/dT=F(U63,V63)+DU*(U64-2*U63+U62)/(DX*DX)
dU64/dT=F(U64,V64)+DU*(U65-2*U64+U63)/(DX*DX)
dU65/dT=F(U65,V65)+DU*(U66-2*U65+U64)/(DX*DX)
dU66/dT=F(U66,V66)+DU*(U67-2*U66+U65)/(DX*DX)
dU67/dT=F(U67,V67)+DU*(U68-2*U67+U66)/(DX*DX)
dU68/dT=F(U68,V68)+DU*(U69-2*U68+U67)/(DX*DX)
dU69/dT=F(U69,V69)+DU*(U70-2*U69+U68)/(DX*DX)
dU70/dT=F(U70,V70)+DU*(U71-2*U70+U69)/(DX*DX)
dU71/dT=F(U71,V71)+DU*(U72-2*U71+U70)/(DX*DX)
dU72/dT=F(U72,V72)+DU*(U73-2*U72+U71)/(DX*DX)
dU73/dT=F(U73,V73)+DU*(U74-2*U73+U72)/(DX*DX)
dU74/dT=F(U74,V74)+DU*(U75-2*U74+U73)/(DX*DX)
dU75/dT=F(U75,V75)+DU*(U76-2*U75+U74)/(DX*DX)
dU76/dT=F(U76,V76)+DU*(U77-2*U76+U75)/(DX*DX)
dU77/dT=F(U77,V77)+DU*(U78-2*U77+U76)/(DX*DX)
dU78/dT=F(U78,V78)+DU*(U79-2*U78+U77)/(DX*DX)
dU79/dT=F(U79,V79)+DU*(U80-2*U79+U78)/(DX*DX)
dU80/dT=F(U80,V80)+DU*(U81-2*U80+U79)/(DX*DX)
dU81/dT=F(U81,V81)+DU*(U82-2*U81+U80)/(DX*DX)
dU82/dT=F(U82,V82)+DU*(U83-2*U82+U81)/(DX*DX)
dU83/dT=F(U83,V83)+DU*(U84-2*U83+U82)/(DX*DX)
dU84/dT=F(U84,V84)+DU*(U85-2*U84+U83)/(DX*DX)
dU85/dT=F(U85,V85)+DU*(U86-2*U85+U84)/(DX*DX)
dU86/dT=F(U86,V86)+DU*(U87-2*U86+U85)/(DX*DX)
dU87/dT=F(U87,V87)+DU*(U88-2*U87+U86)/(DX*DX)
dU88/dT=F(U88,V88)+DU*(U89-2*U88+U87)/(DX*DX)
dU89/dT=F(U89,V89)+DU*(U90-2*U89+U88)/(DX*DX)
dU90/dT=F(U90,V90)+DU*(U91-2*U90+U89)/(DX*DX)
dU91/dT=F(U91,V91)+DU*(U92-2*U91+U90)/(DX*DX)
dU92/dT=F(U92,V92)+DU*(U93-2*U92+U91)/(DX*DX)
dU93/dT=F(U93,V93)+DU*(U94-2*U93+U92)/(DX*DX)
dU94/dT=F(U94,V94)+DU*(U95-2*U94+U93)/(DX*DX)
dU95/dT=F(U95,V95)+DU*(U96-2*U95+U94)/(DX*DX)
dU96/dT=F(U96,V96)+DU*(U97-2*U96+U95)/(DX*DX)
dU97/dT=F(U97,V97)+DU*(U98-2*U97+U96)/(DX*DX)
dU98/dT=F(U98,V98)+DU*(U99-2*U98+U97)/(DX*DX)
dU99/dT=F(U99,V99)+DU*(U100-2*U99+U98)/(DX*DX)
dU100/dT=F(U100,V100)+DU*(U101-2*U100+U99)/(DX*DX)
dV1/dT=G(U1,V1)+DV*(V2-2*V1+V0)/(DX*DX)
dV2/dT=G(U2,V2)+DV*(V3-2*V2+V1)/(DX*DX)
dV3/dT=G(U3,V3)+DV*(V4-2*V3+V2)/(DX*DX)
dV4/dT=G(U4,V4)+DV*(V5-2*V4+V3)/(DX*DX)
dV5/dT=G(U5,V5)+DV*(V6-2*V5+V4)/(DX*DX)
dV6/dT=G(U6,V6)+DV*(V7-2*V6+V5)/(DX*DX)
dV7/dT=G(U7,V7)+DV*(V8-2*V7+V6)/(DX*DX)
dV8/dT=G(U8,V8)+DV*(V9-2*V8+V7)/(DX*DX)
dV9/dT=G(U9,V9)+DV*(V10-2*V9+V8)/(DX*DX)
dV10/dT=G(U10,V10)+DV*(V11-2*V10+V9)/(DX*DX)
dV11/dT=G(U11,V11)+DV*(V12-2*V11+V10)/(DX*DX)
dV12/dT=G(U12,V12)+DV*(V13-2*V12+V11)/(DX*DX)
dV13/dT=G(U13,V13)+DV*(V14-2*V13+V12)/(DX*DX)
dV14/dT=G(U14,V14)+DV*(V15-2*V14+V13)/(DX*DX)
dV15/dT=G(U15,V15)+DV*(V16-2*V15+V14)/(DX*DX)
dV16/dT=G(U16,V16)+DV*(V17-2*V16+V15)/(DX*DX)
dV17/dT=G(U17,V17)+DV*(V18-2*V17+V16)/(DX*DX)
dV18/dT=G(U18,V18)+DV*(V19-2*V18+V17)/(DX*DX)
dV19/dT=G(U19,V19)+DV*(V20-2*V19+V18)/(DX*DX)
dV20/dT=G(U20,V20)+DV*(V21-2*V20+V19)/(DX*DX)
dV21/dT=G(U21,V21)+DV*(V22-2*V21+V20)/(DX*DX)
dV22/dT=G(U22,V22)+DV*(V23-2*V22+V21)/(DX*DX)
dV23/dT=G(U23,V23)+DV*(V24-2*V23+V22)/(DX*DX)
dV24/dT=G(U24,V24)+DV*(V25-2*V24+V23)/(DX*DX)
dV25/dT=G(U25,V25)+DV*(V26-2*V25+V24)/(DX*DX)
dV26/dT=G(U26,V26)+DV*(V27-2*V26+V25)/(DX*DX)
dV27/dT=G(U27,V27)+DV*(V28-2*V27+V26)/(DX*DX)
dV28/dT=G(U28,V28)+DV*(V29-2*V28+V27)/(DX*DX)
dV29/dT=G(U29,V29)+DV*(V30-2*V29+V28)/(DX*DX)
dV30/dT=G(U30,V30)+DV*(V31-2*V30+V29)/(DX*DX)
dV31/dT=G(U31,V31)+DV*(V32-2*V31+V30)/(DX*DX)
dV32/dT=G(U32,V32)+DV*(V33-2*V32+V31)/(DX*DX)
dV33/dT=G(U33,V33)+DV*(V34-2*V33+V32)/(DX*DX)
dV34/dT=G(U34,V34)+DV*(V35-2*V34+V33)/(DX*DX)
dV35/dT=G(U35,V35)+DV*(V36-2*V35+V34)/(DX*DX)
dV36/dT=G(U36,V36)+DV*(V37-2*V36+V35)/(DX*DX)
dV37/dT=G(U37,V37)+DV*(V38-2*V37+V36)/(DX*DX)
dV38/dT=G(U38,V38)+DV*(V39-2*V38+V37)/(DX*DX)
dV39/dT=G(U39,V39)+DV*(V40-2*V39+V38)/(DX*DX)
dV40/dT=G(U40,V40)+DV*(V41-2*V40+V39)/(DX*DX)
dV41/dT=G(U41,V41)+DV*(V42-2*V41+V40)/(DX*DX)
dV42/dT=G(U42,V42)+DV*(V43-2*V42+V41)/(DX*DX)
dV43/dT=G(U43,V43)+DV*(V44-2*V43+V42)/(DX*DX)
dV44/dT=G(U44,V44)+DV*(V45-2*V44+V43)/(DX*DX)
dV45/dT=G(U45,V45)+DV*(V46-2*V45+V44)/(DX*DX)
dV46/dT=G(U46,V46)+DV*(V47-2*V46+V45)/(DX*DX)
dV47/dT=G(U47,V47)+DV*(V48-2*V47+V46)/(DX*DX)
dV48/dT=G(U48,V48)+DV*(V49-2*V48+V47)/(DX*DX)
dV49/dT=G(U49,V49)+DV*(V50-2*V49+V48)/(DX*DX)
dV50/dT=G(U50,V50)+DV*(V51-2*V50+V49)/(DX*DX)
dV51/dT=G(U51,V51)+DV*(V52-2*V51+V50)/(DX*DX)
dV52/dT=G(U52,V52)+DV*(V53-2*V52+V51)/(DX*DX)
dV53/dT=G(U53,V53)+DV*(V54-2*V53+V52)/(DX*DX)
dV54/dT=G(U54,V54)+DV*(V55-2*V54+V53)/(DX*DX)
dV55/dT=G(U55,V55)+DV*(V56-2*V55+V54)/(DX*DX)
dV56/dT=G(U56,V56)+DV*(V57-2*V56+V55)/(DX*DX)
dV57/dT=G(U57,V57)+DV*(V58-2*V57+V56)/(DX*DX)
dV58/dT=G(U58,V58)+DV*(V59-2*V58+V57)/(DX*DX)
dV59/dT=G(U59,V59)+DV*(V60-2*V59+V58)/(DX*DX)
dV60/dT=G(U60,V60)+DV*(V61-2*V60+V59)/(DX*DX)
dV61/dT=G(U61,V61)+DV*(V62-2*V61+V60)/(DX*DX)
dV62/dT=G(U62,V62)+DV*(V63-2*V62+V61)/(DX*DX)
dV63/dT=G(U63,V63)+DV*(V64-2*V63+V62)/(DX*DX)
dV64/dT=G(U64,V64)+DV*(V65-2*V64+V63)/(DX*DX)
dV65/dT=G(U65,V65)+DV*(V66-2*V65+V64)/(DX*DX)
dV66/dT=G(U66,V66)+DV*(V67-2*V66+V65)/(DX*DX)
dV67/dT=G(U67,V67)+DV*(V68-2*V67+V66)/(DX*DX)
dV68/dT=G(U68,V68)+DV*(V69-2*V68+V67)/(DX*DX)
dV69/dT=G(U69,V69)+DV*(V70-2*V69+V68)/(DX*DX)
dV70/dT=G(U70,V70)+DV*(V71-2*V70+V69)/(DX*DX)
dV71/dT=G(U71,V71)+DV*(V72-2*V71+V70)/(DX*DX)
dV72/dT=G(U72,V72)+DV*(V73-2*V72+V71)/(DX*DX)
dV73/dT=G(U73,V73)+DV*(V74-2*V73+V72)/(DX*DX)
dV74/dT=G(U74,V74)+DV*(V75-2*V74+V73)/(DX*DX)
dV75/dT=G(U75,V75)+DV*(V76-2*V75+V74)/(DX*DX)
dV76/dT=G(U76,V76)+DV*(V77-2*V76+V75)/(DX*DX)
dV77/dT=G(U77,V77)+DV*(V78-2*V77+V76)/(DX*DX)
dV78/dT=G(U78,V78)+DV*(V79-2*V78+V77)/(DX*DX)
dV79/dT=G(U79,V79)+DV*(V80-2*V79+V78)/(DX*DX)
dV80/dT=G(U80,V80)+DV*(V81-2*V80+V79)/(DX*DX)
dV81/dT=G(U81,V81)+DV*(V82-2*V81+V80)/(DX*DX)
dV82/dT=G(U82,V82)+DV*(V83-2*V82+V81)/(DX*DX)
dV83/dT=G(U83,V83)+DV*(V84-2*V83+V82)/(DX*DX)
dV84/dT=G(U84,V84)+DV*(V85-2*V84+V83)/(DX*DX)
dV85/dT=G(U85,V85)+DV*(V86-2*V85+V84)/(DX*DX)
dV86/dT=G(U86,V86)+DV*(V87-2*V86+V85)/(DX*DX)
dV87/dT=G(U87,V87)+DV*(V88-2*V87+V86)/(DX*DX)
dV88/dT=G(U88,V88)+DV*(V89-2*V88+V87)/(DX*DX)
dV89/dT=G(U89,V89)+DV*(V90-2*V89+V88)/(DX*DX)
dV90/dT=G(U90,V90)+DV*(V91-2*V90+V89)/(DX*DX)
dV91/dT=G(U91,V91)+DV*(V92-2*V91+V90)/(DX*DX)
dV92/dT=G(U92,V92)+DV*(V93-2*V92+V91)/(DX*DX)
dV93/dT=G(U93,V93)+DV*(V94-2*V93+V92)/(DX*DX)
dV94/dT=G(U94,V94)+DV*(V95-2*V94+V93)/(DX*DX)
dV95/dT=G(U95,V95)+DV*(V96-2*V95+V94)/(DX*DX)
dV96/dT=G(U96,V96)+DV*(V97-2*V96+V95)/(DX*DX)
dV97/dT=G(U97,V97)+DV*(V98-2*V97+V96)/(DX*DX)
dV98/dT=G(U98,V98)+DV*(V99-2*V98+V97)/(DX*DX)
dV99/dT=G(U99,V99)+DV*(V100-2*V99+V98)/(DX*DX)
dV100/dT=G(U100,V100)+DV*(V101-2*V100+V99)/(DX*DX)

where ...
U0 = DIR*UHI+NEUM*U1+P*U100   
U101 = DIR*ULO+NEUM*U100+P*U1   
V0 = DIR*VHI+NEUM*V1+P*V100   
V101 = DIR*VLO+NEUM*V100+P*V1   

User-defined functions:
F(U,V) = A-U-BETA*H(U)-V  
G(U,V) = GAMMA*H(SIGMA*U)-V  
H(X) = X*EXP(-KAPPA*X)  
