# Supplementary material for: Acetylcholine waves and dopamine release in the striatum
Source: Nat Commun. 2023 Oct 27;14:6852. doi: 10.1038/s41467-023-42311-5 (PMC10611775; doi:10.1038/s41467-023-42311-5)
Supplement: Supplementary file 6 — Supplementary Code [file 41467_2023_42311_MOESM6_ESM.zip › Code/Fig5a_S3a/TuringAChDANicOrig.ode.set]

## Set file for TuringAChDANicOrig.ode on Thu Dec 30 10:26:49 2021
200   Number of equations and auxiliaries
15   Number of parameters
# Numerical stuff
1    nout
40    nullcline mesh
10   CVode
50  total
0.25  DeltaT
0  T0
0  Transient
100  Bound
1e-12  DtMin
1  DtMax
1e-06  Tolerance
1e-05  Abs. Tolerance
0  Max Delay
100   Eigenvector iterates
0.001  Eigenvector tolerance
0.001  Newton tolerance
0  Poincare plane
1e-05  Boundary value tolerance
1e-05  Boundary value epsilon
20   Boundary value iterates
0   Poincare None
1   Poincare variable
1   Poincare sign
0   Stop on Section
0   Delay flag
50  Current time
50  Last Time
0   MyStart
1   INFLAG
# Delays
0.0
0.0
0.0
0.0
0.0
0.0
0.0
0.0
0.0
0.0
0.0
0.0
0.0
0.0
0.0
0.0
0.0
0.0
0.0
0.0
0.0
0.0
0.0
0.0
0.0
0.0
0.0
0.0
0.0
0.0
0.0
0.0
0.0
0.0
0.0
0.0
0.0
0.0
0.0
0.0
0.0
0.0
0.0
0.0
0.0
0.0
0.0
0.0
0.0
0.0
0.0
0.0
0.0
0.0
0.0
0.0
0.0
0.0
0.0
0.0
0.0
0.0
0.0
0.0
0.0
0.0
0.0
0.0
0.0
0.0
0.0
0.0
0.0
0.0
0.0
0.0
0.0
0.0
0.0
0.0
0.0
0.0
0.0
0.0
0.0
0.0
0.0
0.0
0.0
0.0
0.0
0.0
0.0
0.0
0.0
0.0
0.0
0.0
0.0
0.0
0.0
0.0
0.0
0.0
0.0
0.0
0.0
0.0
0.0
0.0
0.0
0.0
0.0
0.0
0.0
0.0
0.0
0.0
0.0
0.0
0.0
0.0
0.0
0.0
0.0
0.0
0.0
0.0
0.0
0.0
0.0
0.0
0.0
0.0
0.0
0.0
0.0
0.0
0.0
0.0
0.0
0.0
0.0
0.0
0.0
0.0
0.0
0.0
0.0
0.0
0.0
0.0
0.0
0.0
0.0
0.0
0.0
0.0
0.0
0.0
0.0
0.0
0.0
0.0
0.0
0.0
0.0
0.0
0.0
0.0
0.0
0.0
0.0
0.0
0.0
0.0
0.0
0.0
0.0
0.0
0.0
0.0
0.0
0.0
0.0
0.0
0.0
0.0
0.0
0.0
0.0
0.0
0.0
0.0
0.0
0.0
0.0
0.0
0.0
0.0
# Bndry conds
0
0
0
0
0
0
0
0
0
0
0
0
0
0
0
0
0
0
0
0
0
0
0
0
0
0
0
0
0
0
0
0
0
0
0
0
0
0
0
0
0
0
0
0
0
0
0
0
0
0
0
0
0
0
0
0
0
0
0
0
0
0
0
0
0
0
0
0
0
0
0
0
0
0
0
0
0
0
0
0
0
0
0
0
0
0
0
0
0
0
0
0
0
0
0
0
0
0
0
0
0
0
0
0
0
0
0
0
0
0
0
0
0
0
0
0
0
0
0
0
0
0
0
0
0
0
0
0
0
0
0
0
0
0
0
0
0
0
0
0
0
0
0
0
0
0
0
0
0
0
0
0
0
0
0
0
0
0
0
0
0
0
0
0
0
0
0
0
0
0
0
0
0
0
0
0
0
0
0
0
0
0
0
0
0
0
0
0
0
0
0
0
0
0
0
0
0
0
0
0
# Old ICs
3.922113418579102  U1
3.922077178955078  U2
3.922003507614136  U3
3.921890735626221  U4
3.921735763549805  U5
3.921534061431885  U6
3.9212806224823  U7
3.920968532562256  U8
3.920589208602905  U9
3.920132398605347  U10
3.919585943222046  U11
3.918935060501099  U12
3.918162107467651  U13
3.917246103286743  U14
3.916162490844727  U15
3.914881944656372  U16
3.913369655609131  U17
3.911584854125977  U18
3.909479141235352  U19
3.906995296478271  U20
3.90406608581543  U21
3.900611400604248  U22
3.896537065505981  U23
3.891732215881348  U24
3.886064529418945  U25
3.879378080368042  U26
3.871487617492676  U27
3.862172365188599  U28
3.851169586181641  U29
3.838162422180176  U30
3.82276725769043  U31
3.804511785507202  U32
3.782801151275635  U33
3.756861925125122  U34
3.72564959526062  U35
3.687674283981323  U36
3.640643358230591  U37
3.580882549285889  U38
3.502215623855591  U39
3.394009113311768  U40
3.238076210021973  U41
3.004938840866089  U42
2.654081344604492  U43
2.156812906265259  U44
1.582552790641785  U45
1.145294785499573  U46
0.9212794303894043  U47
0.8180280923843384  U48
0.764502227306366  U49
0.7320508360862732  U50
0.7102221846580505  U51
0.6947007775306702  U52
0.6833282709121704  U53
0.6748450994491577  U54
0.66844242811203  U55
0.6635701656341553  U56
0.65984046459198  U57
0.6569728851318359  U58
0.6547608375549316  U59
0.6530503034591675  U60
0.6517249345779419  U61
0.6506966352462769  U62
0.6498978137969971  U63
0.6492767930030823  U64
0.6487936973571777  U65
0.6484176516532898  U66
0.6481248140335083  U67
0.6478967070579529  U68
0.6477190256118774  U69
0.6475805044174194  U70
0.6474725604057312  U71
0.6473884582519531  U72
0.6473228931427002  U73
0.6472717523574829  U74
0.6472318768501282  U75
0.6472008228302002  U76
0.6471765637397766  U77
0.6471576690673828  U78
0.6471429467201233  U79
0.6471314430236816  U80
0.6471225023269653  U81
0.6471155285835266  U82
0.6471101045608521  U83
0.6471058130264282  U84
0.6471025347709656  U85
0.6470999121665955  U86
0.6470979452133179  U87
0.6470963358879089  U88
0.6470951437950134  U89
0.647094190120697  U90
0.6470934748649597  U91
0.647092878818512  U92
0.6470924019813538  U93
0.6470921039581299  U94
0.647091805934906  U95
0.6470916271209717  U96
0.6470915079116821  U97
0.6470913887023926  U98
0.6470913290977478  U99
0.647091269493103  U100
0.1684318333864212  V1
0.1684581488370895  V2
0.1685114651918411  V3
0.1685932278633118  V4
0.1687056571245193  V5
0.1688517481088638  V6
0.1690354645252228  V7
0.1692617386579514  V8
0.1695366650819778  V9
0.1698676496744156  V10
0.1702636033296585  V11
0.1707351952791214  V12
0.171295091509819  V13
0.1719583719968796  V14
0.1727428734302521  V15
0.1736697107553482  V16
0.1747637838125229  V17
0.1760544925928116  V18
0.1775765269994736  V19
0.17937071621418  V20
0.181485190987587  V21
0.1839766353368759  V22
0.1869117468595505  V23
0.1903690099716187  V24
0.1944407671689987  V25
0.1992355734109879  V26
0.2048809826374054  V27
0.2115268558263779  V28
0.2193491011857986  V29
0.2285540103912354  V30
0.2393832951784134  V31
0.252119779586792  V32
0.2670937776565552  V33
0.2846900224685669  V34
0.3053551018238068  V35
0.3296041190624237  V36
0.3580267131328583  V37
0.3912866115570068  V38
0.4301111996173859  V39
0.4752556383609772  V40
0.527413010597229  V41
0.5870059728622437  V42
0.6537236571311951  V43
0.7255557179450989  V44
0.7973091602325439  V45
0.8612219095230103  V46
0.9132863879203796  V47
0.9543893933296204  V48
0.9866036772727966  V49
1.011800646781921  V50
1.031490206718445  V51
1.046866893768311  V52
1.058870434761047  V53
1.068238139152527  V54
1.075547337532043  V55
1.081249475479126  V56
1.085697412490845  V57
1.089166760444641  V58
1.091872572898865  V59
1.093982934951782  V60
1.09562873840332  V61
1.096912264823914  V62
1.097913146018982  V63
1.098693609237671  V64
1.099302291870117  V65
1.099776983261108  V66
1.100147128105164  V67
1.100435733795166  V68
1.100660800933838  V69
1.100836396217346  V70
1.10097324848175  V71
1.101079940795898  V72
1.101163148880005  V73
1.101227998733521  V74
1.10127866268158  V75
1.101318120956421  V76
1.101348876953125  V77
1.101372838020325  V78
1.101391553878784  V79
1.101406216621399  V80
1.101417541503906  V81
1.101426482200623  V82
1.101433396339417  V83
1.101438760757446  V84
1.101442933082581  V85
1.101446270942688  V86
1.101448774337769  V87
1.101450800895691  V88
1.101452350616455  V89
1.101453542709351  V90
1.101454496383667  V91
1.101455211639404  V92
1.101455807685852  V93
1.101456165313721  V94
1.101456522941589  V95
1.101456761360168  V96
1.101456999778748  V97
1.101457118988037  V98
1.101457238197327  V99
1.101457238197327  V100
# Ending  ICs
3.923457352516184  U1
3.923457284011612  U2
3.923457145156523  U3
3.923456932209282  U4
3.92345663943175  U5
3.923456258934646  U6
3.92345578046498  U7
3.923455191129754  U8
3.923454475048552  U9
3.923453612925615  U10
3.923452581529895  U11
3.923451353069054  U12
3.92344989444056  U13
3.923448166339684  U14
3.923446122200376  U15
3.923443706940456  U16
3.923440855477332  U17
3.923437490974219  U18
3.923433522769617  U19
3.923428843934241  U20
3.923423328389552  U21
3.923416827510247  U22
3.923409166119123  U23
3.923400137766374  U24
3.92338949916607  U25
3.923376963639863  U26
3.923362193391144  U27
3.923344790401409  U28
3.923324285703349  U29
3.923300126741409  U30
3.923271662478969  U31
3.923238125850431  U32
3.923198613084817  U33
3.923152059342959  U34
3.923097210010739  U35
3.923032586873357  U36
3.922956448257087  U37
3.922866742061636  U38
3.922761050413506  U39
3.922636524443439  U40
3.922489807422697  U41
3.922316944176249  U42
3.922113274316876  U43
3.921873306402345  U44
3.921590569595505  U45
3.921257438789361  U46
3.920864928427993  U47
3.920402449387921  U48
3.919857522257205  U49
3.919215439129566  U50
3.918458864579806  U51
3.917567364757349  U52
3.916516851468454  U53
3.915278925640726  U54
3.913820101581975  U55
3.912100889836125  U56
3.910074712036365  U57
3.907686615728882  U58
3.904871750352805  U59
3.901553556896685  U60
3.897641612374856  U61
3.893029054759557  U62
3.887589491844023  U63
3.881173264041433  U64
3.873602877506679  U65
3.8646673330966  U66
3.854114915041595  U67
3.841643704552956  U68
3.826888517073188  U69
3.809401869811531  U70
3.788624450862056  U71
3.76383641577209  U72
3.73407278076178  U73
3.697970793600252  U74
3.653488427124333  U75
3.597381840332963  U76
3.524245690028784  U77
3.424809444543377  U78
3.283140799525075  U79
3.072901493619861  U80
2.755663840737917  U81
2.295101460779577  U82
1.723236558816261  U83
1.233322680028603  U84
0.9623750353318503  U85
0.8376484673784702  U86
0.7755118726478611  U87
0.7391774852915151  U88
0.7152566051871582  U89
0.6984550274993604  U90
0.6862490861564872  U91
0.6772162508073786  U92
0.6704635770701139  U93
0.6653945066746701  U94
0.6615958293045248  U95
0.6587756311880538  U96
0.6567264235641505  U97
0.6553021650346611  U98
0.6544036235861257  U99
0.6539691335887536  U100
0.1674572734809302  V1
0.1674573231646623  V2
0.1674574238709143  V3
0.1674575783133368  V4
0.1674577906535654  V5
0.1674580666133603  V6
0.1674584136287845  V7
0.1674588410505765  V8
0.1674593603961146  V9
0.1674599856597637  V10
0.1674607336899667  V11
0.1674616246432399  V12
0.1674626825273082  V13
0.1674639358480118  V14
0.1674654183774173  V15
0.167467170063829  V16
0.1674692381082197  V17
0.1674716782360851  V18
0.1674745561989905  V19
0.1674779495462656  V20
0.1674819497145835  V21
0.1674866644917218  V22
0.1674922209208838  V23
0.1674987687238271  V24
0.1675064843350192  V25
0.167515575655498  V26
0.167526287654501  V27
0.1675389089697512  V28
0.1675537796841853  V29
0.1675713004885792  V30
0.167591943476835  V31
0.1676162648646359  V32
0.1676449199739338  V33
0.1676786808866874  V34
0.1677184572430631  V35
0.1677653207438506  V36
0.167820534016399  V37
0.1678855846206002  V38
0.167962225109451  V39
0.1680525202211826  V40
0.1681589024711637  V41
0.1682842376368008  V42
0.1684319018934118  V43
0.1686058726704634  V44
0.1688108356637529  V45
0.1690523108695765  V46
0.1693368010127036  V47
0.1696719663339643  V48
0.1700668304004083  V49
0.1705320224186463  V50
0.1710800624901398  V51
0.1717256973688625  V52
0.1724862955932082  V53
0.1733823123951047  V54
0.1744378365735806  V55
0.1756812335947961  V56
0.1771459015864635  V57
0.1788711596748654  V58
0.1809032913114465  V59
0.1832967688950919  V60
0.1861156901500539  V61
0.1894354613855673  V62
0.1933447679263894  V63
0.1979478775884762  V64
0.2033673288963244  V65
0.2097470614159215  V66
0.2172560503644703  V67
0.2260925101320472  V68
0.2364887287968794  V69
0.2487165829137857  V70
0.2630937486323895  V71
0.2799905513380093  V72
0.2998372409601231  V73
0.3231311609768097  V74
0.350442624705014  V75
0.3824169632581544  V76
0.419767398424265  V77
0.4632474459463304  V78
0.5135787155102145  V79
0.5712817178120776  V80
0.6362958905846618  V81
0.7071665863427089  V82
0.779625353853772  V83
0.8461338320865621  V84
0.9011942004568995  V85
0.9448403963981448  V86
0.979069154531388  V87
1.005834773256314  V88
1.0267331768583  V89
1.043028998472872  V90
1.055716539403893  V91
1.065574162880969  V92
1.073208867096304  V93
1.079091980223063  V94
1.083587353718492  V95
1.086973370685988  V96
1.089459909588697  V97
1.091201197476102  V98
1.092305287061408  V99
1.092840711528733  V100
# Parameters
4.2  A
10  beta
0.75  sigma
1.5  kappa
4.7  gamma
0.02  Du
1  Dv
0.2  dx
0  p
0  dir
1  neum
0  uhi
0  ulo
0  vhi
0  vlo
# Graphics
0.7071097251469876  rm
-0.4999999999826661  rm
0.4999958366025516  rm
0.7071038372138505  rm
0.5000041633974482  rm
-0.4999999999826661  rm
0  rm
0.7071038372138505  rm
0.7071097251469876  rm
0    
25    
1    
1    
0    
0    
1    
1    
1    
0    
0    
1    
1    
1    
0    
0    
1    
1    
1    
0    
0    
1    
1    
1    
0    
0    
1    
1    
1    
0    
0    
1    
1    
1    
0    
0    
1    
1    
1    
0    
0    
1    
1    
1    
0    
0    
1    
1    
1    
0    
-1000   
1000   
0    
0   3DFlag
1   Timeflag
0   Colorflag
0   Type
1  color scale
0   minscale
150   xmax
0   xmin
3.923460006713867   ymax
0   ymin
12   zmax
-12   zmin
75   
0.01333333333333333   
1.961730003356934   
0.5097541447032921   
0   
0.08333333333333333   
45   Theta
45   Phi
0    xshft
0    yshft
0    zshft
0   xlo
0   ylo
0   
-1   
150   xhi
3.923460006713867   yhi
150   
1   
# Transpose variables etc
U1
2   n columns
1   n rows
1   row skip
1   col skip
1   row 0
# Coupling stuff for H funs
0
0
0
0
0
0
0
0
0
0
0
0
0
0
0
0
0
0
0
0
0
0
0
0
0
0
0
0
0
0
0
0
0
0
0
0
0
0
0
0
0
0
0
0
0
0
0
0
0
0
0
0
0
0
0
0
0
0
0
0
0
0
0
0
0
0
0
0
0
0
0
0
0
0
0
0
0
0
0
0
0
0
0
0
0
0
0
0
0
0
0
0
0
0
0
0
0
0
0
0
0
0
0
0
0
0
0
0
0
0
0
0
0
0
0
0
0
0
0
0
0
0
0
0
0
0
0
0
0
0
0
0
0
0
0
0
0
0
0
0
0
0
0
0
0
0
0
0
0
0
0
0
0
0
0
0
0
0
0
0
0
0
0
0
0
0
0
0
0
0
0
0
0
0
0
0
0
0
0
0
0
0
0
0
0
0
0
0
0
0
0
0
0
0
0
0
0
0
0
0
# Array plot stuff
u1
200   NCols
1   Row 1
50   NRows
4   RowSkip
0.1  Zmin
3  Zmax
# Torus information 
0    Torus flag 1=ON
6.283185307179586  Torus period
# Range information
A
-1   eq-range stab col
0   shoot flag 1=on
10   eq-range steps
0  eq_range low
1  eq_range high
U1
U1
20   Range steps
0   Cycle color 1=on
1   Reset data 1=on
1   Use old I.C.s 1=yes
0  Par1 low
0  Par2 low
1  Par1 high
1  Par2 high
A
0   BVP side
0   color cycle flag 1=on
10   BVP range steps
0  BVP range low
1  BVP range high
RHS etc ...
dU1/dT=F(U1,V1)+DU*(U2-2*U1+U0)/(DX*DX)
dU2/dT=F(U2,V2)+DU*(U3-2*U2+U1)/(DX*DX)
dU3/dT=F(U3,V3)+DU*(U4-2*U3+U2)/(DX*DX)
dU4/dT=F(U4,V4)+DU*(U5-2*U4+U3)/(DX*DX)
dU5/dT=F(U5,V5)+DU*(U6-2*U5+U4)/(DX*DX)
dU6/dT=F(U6,V6)+DU*(U7-2*U6+U5)/(DX*DX)
dU7/dT=F(U7,V7)+DU*(U8-2*U7+U6)/(DX*DX)
dU8/dT=F(U8,V8)+DU*(U9-2*U8+U7)/(DX*DX)
dU9/dT=F(U9,V9)+DU*(U10-2*U9+U8)/(DX*DX)
dU10/dT=F(U10,V10)+DU*(U11-2*U10+U9)/(DX*DX)
dU11/dT=F(U11,V11)+DU*(U12-2*U11+U10)/(DX*DX)
dU12/dT=F(U12,V12)+DU*(U13-2*U12+U11)/(DX*DX)
dU13/dT=F(U13,V13)+DU*(U14-2*U13+U12)/(DX*DX)
dU14/dT=F(U14,V14)+DU*(U15-2*U14+U13)/(DX*DX)
dU15/dT=F(U15,V15)+DU*(U16-2*U15+U14)/(DX*DX)
dU16/dT=F(U16,V16)+DU*(U17-2*U16+U15)/(DX*DX)
dU17/dT=F(U17,V17)+DU*(U18-2*U17+U16)/(DX*DX)
dU18/dT=F(U18,V18)+DU*(U19-2*U18+U17)/(DX*DX)
dU19/dT=F(U19,V19)+DU*(U20-2*U19+U18)/(DX*DX)
dU20/dT=F(U20,V20)+DU*(U21-2*U20+U19)/(DX*DX)
dU21/dT=F(U21,V21)+DU*(U22-2*U21+U20)/(DX*DX)
dU22/dT=F(U22,V22)+DU*(U23-2*U22+U21)/(DX*DX)
dU23/dT=F(U23,V23)+DU*(U24-2*U23+U22)/(DX*DX)
dU24/dT=F(U24,V24)+DU*(U25-2*U24+U23)/(DX*DX)
dU25/dT=F(U25,V25)+DU*(U26-2*U25+U24)/(DX*DX)
dU26/dT=F(U26,V26)+DU*(U27-2*U26+U25)/(DX*DX)
dU27/dT=F(U27,V27)+DU*(U28-2*U27+U26)/(DX*DX)
dU28/dT=F(U28,V28)+DU*(U29-2*U28+U27)/(DX*DX)
dU29/dT=F(U29,V29)+DU*(U30-2*U29+U28)/(DX*DX)
dU30/dT=F(U30,V30)+DU*(U31-2*U30+U29)/(DX*DX)
dU31/dT=F(U31,V31)+DU*(U32-2*U31+U30)/(DX*DX)
dU32/dT=F(U32,V32)+DU*(U33-2*U32+U31)/(DX*DX)
dU33/dT=F(U33,V33)+DU*(U34-2*U33+U32)/(DX*DX)
dU34/dT=F(U34,V34)+DU*(U35-2*U34+U33)/(DX*DX)
dU35/dT=F(U35,V35)+DU*(U36-2*U35+U34)/(DX*DX)
dU36/dT=F(U36,V36)+DU*(U37-2*U36+U35)/(DX*DX)
dU37/dT=F(U37,V37)+DU*(U38-2*U37+U36)/(DX*DX)
dU38/dT=F(U38,V38)+DU*(U39-2*U38+U37)/(DX*DX)
dU39/dT=F(U39,V39)+DU*(U40-2*U39+U38)/(DX*DX)
dU40/dT=F(U40,V40)+DU*(U41-2*U40+U39)/(DX*DX)
dU41/dT=F(U41,V41)+DU*(U42-2*U41+U40)/(DX*DX)
dU42/dT=F(U42,V42)+DU*(U43-2*U42+U41)/(DX*DX)
dU43/dT=F(U43,V43)+DU*(U44-2*U43+U42)/(DX*DX)
dU44/dT=F(U44,V44)+DU*(U45-2*U44+U43)/(DX*DX)
dU45/dT=F(U45,V45)+DU*(U46-2*U45+U44)/(DX*DX)
dU46/dT=F(U46,V46)+DU*(U47-2*U46+U45)/(DX*DX)
dU47/dT=F(U47,V47)+DU*(U48-2*U47+U46)/(DX*DX)
dU48/dT=F(U48,V48)+DU*(U49-2*U48+U47)/(DX*DX)
dU49/dT=F(U49,V49)+DU*(U50-2*U49+U48)/(DX*DX)
dU50/dT=F(U50,V50)+DU*(U51-2*U50+U49)/(DX*DX)
dU51/dT=F(U51,V51)+DU*(U52-2*U51+U50)/(DX*DX)
dU52/dT=F(U52,V52)+DU*(U53-2*U52+U51)/(DX*DX)
dU53/dT=F(U53,V53)+DU*(U54-2*U53+U52)/(DX*DX)
dU54/dT=F(U54,V54)+DU*(U55-2*U54+U53)/(DX*DX)
dU55/dT=F(U55,V55)+DU*(U56-2*U55+U54)/(DX*DX)
dU56/dT=F(U56,V56)+DU*(U57-2*U56+U55)/(DX*DX)
dU57/dT=F(U57,V57)+DU*(U58-2*U57+U56)/(DX*DX)
dU58/dT=F(U58,V58)+DU*(U59-2*U58+U57)/(DX*DX)
dU59/dT=F(U59,V59)+DU*(U60-2*U59+U58)/(DX*DX)
dU60/dT=F(U60,V60)+DU*(U61-2*U60+U59)/(DX*DX)
dU61/dT=F(U61,V61)+DU*(U62-2*U61+U60)/(DX*DX)
dU62/dT=F(U62,V62)+DU*(U63-2*U62+U61)/(DX*DX)
dU63/dT=F(U63,V63)+DU*(U64-2*U63+U62)/(DX*DX)
dU64/dT=F(U64,V64)+DU*(U65-2*U64+U63)/(DX*DX)
dU65/dT=F(U65,V65)+DU*(U66-2*U65+U64)/(DX*DX)
dU66/dT=F(U66,V66)+DU*(U67-2*U66+U65)/(DX*DX)
dU67/dT=F(U67,V67)+DU*(U68-2*U67+U66)/(DX*DX)
dU68/dT=F(U68,V68)+DU*(U69-2*U68+U67)/(DX*DX)
dU69/dT=F(U69,V69)+DU*(U70-2*U69+U68)/(DX*DX)
dU70/dT=F(U70,V70)+DU*(U71-2*U70+U69)/(DX*DX)
dU71/dT=F(U71,V71)+DU*(U72-2*U71+U70)/(DX*DX)
dU72/dT=F(U72,V72)+DU*(U73-2*U72+U71)/(DX*DX)
dU73/dT=F(U73,V73)+DU*(U74-2*U73+U72)/(DX*DX)
dU74/dT=F(U74,V74)+DU*(U75-2*U74+U73)/(DX*DX)
dU75/dT=F(U75,V75)+DU*(U76-2*U75+U74)/(DX*DX)
dU76/dT=F(U76,V76)+DU*(U77-2*U76+U75)/(DX*DX)
dU77/dT=F(U77,V77)+DU*(U78-2*U77+U76)/(DX*DX)
dU78/dT=F(U78,V78)+DU*(U79-2*U78+U77)/(DX*DX)
dU79/dT=F(U79,V79)+DU*(U80-2*U79+U78)/(DX*DX)
dU80/dT=F(U80,V80)+DU*(U81-2*U80+U79)/(DX*DX)
dU81/dT=F(U81,V81)+DU*(U82-2*U81+U80)/(DX*DX)
dU82/dT=F(U82,V82)+DU*(U83-2*U82+U81)/(DX*DX)
dU83/dT=F(U83,V83)+DU*(U84-2*U83+U82)/(DX*DX)
dU84/dT=F(U84,V84)+DU*(U85-2*U84+U83)/(DX*DX)
dU85/dT=F(U85,V85)+DU*(U86-2*U85+U84)/(DX*DX)
dU86/dT=F(U86,V86)+DU*(U87-2*U86+U85)/(DX*DX)
dU87/dT=F(U87,V87)+DU*(U88-2*U87+U86)/(DX*DX)
dU88/dT=F(U88,V88)+DU*(U89-2*U88+U87)/(DX*DX)
dU89/dT=F(U89,V89)+DU*(U90-2*U89+U88)/(DX*DX)
dU90/dT=F(U90,V90)+DU*(U91-2*U90+U89)/(DX*DX)
dU91/dT=F(U91,V91)+DU*(U92-2*U91+U90)/(DX*DX)
dU92/dT=F(U92,V92)+DU*(U93-2*U92+U91)/(DX*DX)
dU93/dT=F(U93,V93)+DU*(U94-2*U93+U92)/(DX*DX)
dU94/dT=F(U94,V94)+DU*(U95-2*U94+U93)/(DX*DX)
dU95/dT=F(U95,V95)+DU*(U96-2*U95+U94)/(DX*DX)
dU96/dT=F(U96,V96)+DU*(U97-2*U96+U95)/(DX*DX)
dU97/dT=F(U97,V97)+DU*(U98-2*U97+U96)/(DX*DX)
dU98/dT=F(U98,V98)+DU*(U99-2*U98+U97)/(DX*DX)
dU99/dT=F(U99,V99)+DU*(U100-2*U99+U98)/(DX*DX)
dU100/dT=F(U100,V100)+DU*(U101-2*U100+U99)/(DX*DX)
dV1/dT=G(U1,V1)+DV*(V2-2*V1+V0)/(DX*DX)
dV2/dT=G(U2,V2)+DV*(V3-2*V2+V1)/(DX*DX)
dV3/dT=G(U3,V3)+DV*(V4-2*V3+V2)/(DX*DX)
dV4/dT=G(U4,V4)+DV*(V5-2*V4+V3)/(DX*DX)
dV5/dT=G(U5,V5)+DV*(V6-2*V5+V4)/(DX*DX)
dV6/dT=G(U6,V6)+DV*(V7-2*V6+V5)/(DX*DX)
dV7/dT=G(U7,V7)+DV*(V8-2*V7+V6)/(DX*DX)
dV8/dT=G(U8,V8)+DV*(V9-2*V8+V7)/(DX*DX)
dV9/dT=G(U9,V9)+DV*(V10-2*V9+V8)/(DX*DX)
dV10/dT=G(U10,V10)+DV*(V11-2*V10+V9)/(DX*DX)
dV11/dT=G(U11,V11)+DV*(V12-2*V11+V10)/(DX*DX)
dV12/dT=G(U12,V12)+DV*(V13-2*V12+V11)/(DX*DX)
dV13/dT=G(U13,V13)+DV*(V14-2*V13+V12)/(DX*DX)
dV14/dT=G(U14,V14)+DV*(V15-2*V14+V13)/(DX*DX)
dV15/dT=G(U15,V15)+DV*(V16-2*V15+V14)/(DX*DX)
dV16/dT=G(U16,V16)+DV*(V17-2*V16+V15)/(DX*DX)
dV17/dT=G(U17,V17)+DV*(V18-2*V17+V16)/(DX*DX)
dV18/dT=G(U18,V18)+DV*(V19-2*V18+V17)/(DX*DX)
dV19/dT=G(U19,V19)+DV*(V20-2*V19+V18)/(DX*DX)
dV20/dT=G(U20,V20)+DV*(V21-2*V20+V19)/(DX*DX)
dV21/dT=G(U21,V21)+DV*(V22-2*V21+V20)/(DX*DX)
dV22/dT=G(U22,V22)+DV*(V23-2*V22+V21)/(DX*DX)
dV23/dT=G(U23,V23)+DV*(V24-2*V23+V22)/(DX*DX)
dV24/dT=G(U24,V24)+DV*(V25-2*V24+V23)/(DX*DX)
dV25/dT=G(U25,V25)+DV*(V26-2*V25+V24)/(DX*DX)
dV26/dT=G(U26,V26)+DV*(V27-2*V26+V25)/(DX*DX)
dV27/dT=G(U27,V27)+DV*(V28-2*V27+V26)/(DX*DX)
dV28/dT=G(U28,V28)+DV*(V29-2*V28+V27)/(DX*DX)
dV29/dT=G(U29,V29)+DV*(V30-2*V29+V28)/(DX*DX)
dV30/dT=G(U30,V30)+DV*(V31-2*V30+V29)/(DX*DX)
dV31/dT=G(U31,V31)+DV*(V32-2*V31+V30)/(DX*DX)
dV32/dT=G(U32,V32)+DV*(V33-2*V32+V31)/(DX*DX)
dV33/dT=G(U33,V33)+DV*(V34-2*V33+V32)/(DX*DX)
dV34/dT=G(U34,V34)+DV*(V35-2*V34+V33)/(DX*DX)
dV35/dT=G(U35,V35)+DV*(V36-2*V35+V34)/(DX*DX)
dV36/dT=G(U36,V36)+DV*(V37-2*V36+V35)/(DX*DX)
dV37/dT=G(U37,V37)+DV*(V38-2*V37+V36)/(DX*DX)
dV38/dT=G(U38,V38)+DV*(V39-2*V38+V37)/(DX*DX)
dV39/dT=G(U39,V39)+DV*(V40-2*V39+V38)/(DX*DX)
dV40/dT=G(U40,V40)+DV*(V41-2*V40+V39)/(DX*DX)
dV41/dT=G(U41,V41)+DV*(V42-2*V41+V40)/(DX*DX)
dV42/dT=G(U42,V42)+DV*(V43-2*V42+V41)/(DX*DX)
dV43/dT=G(U43,V43)+DV*(V44-2*V43+V42)/(DX*DX)
dV44/dT=G(U44,V44)+DV*(V45-2*V44+V43)/(DX*DX)
dV45/dT=G(U45,V45)+DV*(V46-2*V45+V44)/(DX*DX)
dV46/dT=G(U46,V46)+DV*(V47-2*V46+V45)/(DX*DX)
dV47/dT=G(U47,V47)+DV*(V48-2*V47+V46)/(DX*DX)
dV48/dT=G(U48,V48)+DV*(V49-2*V48+V47)/(DX*DX)
dV49/dT=G(U49,V49)+DV*(V50-2*V49+V48)/(DX*DX)
dV50/dT=G(U50,V50)+DV*(V51-2*V50+V49)/(DX*DX)
dV51/dT=G(U51,V51)+DV*(V52-2*V51+V50)/(DX*DX)
dV52/dT=G(U52,V52)+DV*(V53-2*V52+V51)/(DX*DX)
dV53/dT=G(U53,V53)+DV*(V54-2*V53+V52)/(DX*DX)
dV54/dT=G(U54,V54)+DV*(V55-2*V54+V53)/(DX*DX)
dV55/dT=G(U55,V55)+DV*(V56-2*V55+V54)/(DX*DX)
dV56/dT=G(U56,V56)+DV*(V57-2*V56+V55)/(DX*DX)
dV57/dT=G(U57,V57)+DV*(V58-2*V57+V56)/(DX*DX)
dV58/dT=G(U58,V58)+DV*(V59-2*V58+V57)/(DX*DX)
dV59/dT=G(U59,V59)+DV*(V60-2*V59+V58)/(DX*DX)
dV60/dT=G(U60,V60)+DV*(V61-2*V60+V59)/(DX*DX)
dV61/dT=G(U61,V61)+DV*(V62-2*V61+V60)/(DX*DX)
dV62/dT=G(U62,V62)+DV*(V63-2*V62+V61)/(DX*DX)
dV63/dT=G(U63,V63)+DV*(V64-2*V63+V62)/(DX*DX)
dV64/dT=G(U64,V64)+DV*(V65-2*V64+V63)/(DX*DX)
dV65/dT=G(U65,V65)+DV*(V66-2*V65+V64)/(DX*DX)
dV66/dT=G(U66,V66)+DV*(V67-2*V66+V65)/(DX*DX)
dV67/dT=G(U67,V67)+DV*(V68-2*V67+V66)/(DX*DX)
dV68/dT=G(U68,V68)+DV*(V69-2*V68+V67)/(DX*DX)
dV69/dT=G(U69,V69)+DV*(V70-2*V69+V68)/(DX*DX)
dV70/dT=G(U70,V70)+DV*(V71-2*V70+V69)/(DX*DX)
dV71/dT=G(U71,V71)+DV*(V72-2*V71+V70)/(DX*DX)
dV72/dT=G(U72,V72)+DV*(V73-2*V72+V71)/(DX*DX)
dV73/dT=G(U73,V73)+DV*(V74-2*V73+V72)/(DX*DX)
dV74/dT=G(U74,V74)+DV*(V75-2*V74+V73)/(DX*DX)
dV75/dT=G(U75,V75)+DV*(V76-2*V75+V74)/(DX*DX)
dV76/dT=G(U76,V76)+DV*(V77-2*V76+V75)/(DX*DX)
dV77/dT=G(U77,V77)+DV*(V78-2*V77+V76)/(DX*DX)
dV78/dT=G(U78,V78)+DV*(V79-2*V78+V77)/(DX*DX)
dV79/dT=G(U79,V79)+DV*(V80-2*V79+V78)/(DX*DX)
dV80/dT=G(U80,V80)+DV*(V81-2*V80+V79)/(DX*DX)
dV81/dT=G(U81,V81)+DV*(V82-2*V81+V80)/(DX*DX)
dV82/dT=G(U82,V82)+DV*(V83-2*V82+V81)/(DX*DX)
dV83/dT=G(U83,V83)+DV*(V84-2*V83+V82)/(DX*DX)
dV84/dT=G(U84,V84)+DV*(V85-2*V84+V83)/(DX*DX)
dV85/dT=G(U85,V85)+DV*(V86-2*V85+V84)/(DX*DX)
dV86/dT=G(U86,V86)+DV*(V87-2*V86+V85)/(DX*DX)
dV87/dT=G(U87,V87)+DV*(V88-2*V87+V86)/(DX*DX)
dV88/dT=G(U88,V88)+DV*(V89-2*V88+V87)/(DX*DX)
dV89/dT=G(U89,V89)+DV*(V90-2*V89+V88)/(DX*DX)
dV90/dT=G(U90,V90)+DV*(V91-2*V90+V89)/(DX*DX)
dV91/dT=G(U91,V91)+DV*(V92-2*V91+V90)/(DX*DX)
dV92/dT=G(U92,V92)+DV*(V93-2*V92+V91)/(DX*DX)
dV93/dT=G(U93,V93)+DV*(V94-2*V93+V92)/(DX*DX)
dV94/dT=G(U94,V94)+DV*(V95-2*V94+V93)/(DX*DX)
dV95/dT=G(U95,V95)+DV*(V96-2*V95+V94)/(DX*DX)
dV96/dT=G(U96,V96)+DV*(V97-2*V96+V95)/(DX*DX)
dV97/dT=G(U97,V97)+DV*(V98-2*V97+V96)/(DX*DX)
dV98/dT=G(U98,V98)+DV*(V99-2*V98+V97)/(DX*DX)
dV99/dT=G(U99,V99)+DV*(V100-2*V99+V98)/(DX*DX)
dV100/dT=G(U100,V100)+DV*(V101-2*V100+V99)/(DX*DX)

where ...
U0 = DIR*UHI+NEUM*U1+P*U100   
U101 = DIR*ULO+NEUM*U100+P*U1   
V0 = DIR*VHI+NEUM*V1+P*V100   
V101 = DIR*VLO+NEUM*V100+P*V1   

User-defined functions:
F(U,V) = A-U-BETA*H(U)-V  
G(U,V) = GAMMA*H(SIGMA*U)-V  
H(X) = X*EXP(-KAPPA*X)  
