# Supplementary material for: Acetylcholine waves and dopamine release in the striatum
Source: Nat Commun. 2023 Oct 27;14:6852. doi: 10.1038/s41467-023-42311-5 (PMC10611775; doi:10.1038/s41467-023-42311-5)
Supplement: Supplementary file 6 — Supplementary Code [file 41467_2023_42311_MOESM6_ESM.zip › Code/Fig7_S5/TuringAChDANic1.ode.set]

## Set file for TuringAChDANic1.ode on Sun Jan  2 22:35:56 2022
200   Number of equations and auxiliaries
13   Number of parameters
# Numerical stuff
1    nout
40    nullcline mesh
10   CVode
450  total
0.25  DeltaT
0  T0
0  Transient
100  Bound
1e-12  DtMin
1  DtMax
1e-06  Tolerance
1e-05  Abs. Tolerance
0  Max Delay
100   Eigenvector iterates
0.001  Eigenvector tolerance
0.001  Newton tolerance
0  Poincare plane
1e-05  Boundary value tolerance
1e-05  Boundary value epsilon
20   Boundary value iterates
0   Poincare None
1   Poincare variable
1   Poincare sign
0   Stop on Section
0   Delay flag
450  Current time
450  Last Time
0   MyStart
1   INFLAG
# Delays
0.0
0.0
0.0
0.0
0.0
0.0
0.0
0.0
0.0
0.0
0.0
0.0
0.0
0.0
0.0
0.0
0.0
0.0
0.0
0.0
0.0
0.0
0.0
0.0
0.0
0.0
0.0
0.0
0.0
0.0
0.0
0.0
0.0
0.0
0.0
0.0
0.0
0.0
0.0
0.0
0.0
0.0
0.0
0.0
0.0
0.0
0.0
0.0
0.0
0.0
0.0
0.0
0.0
0.0
0.0
0.0
0.0
0.0
0.0
0.0
0.0
0.0
0.0
0.0
0.0
0.0
0.0
0.0
0.0
0.0
0.0
0.0
0.0
0.0
0.0
0.0
0.0
0.0
0.0
0.0
0.0
0.0
0.0
0.0
0.0
0.0
0.0
0.0
0.0
0.0
0.0
0.0
0.0
0.0
0.0
0.0
0.0
0.0
0.0
0.0
0.0
0.0
0.0
0.0
0.0
0.0
0.0
0.0
0.0
0.0
0.0
0.0
0.0
0.0
0.0
0.0
0.0
0.0
0.0
0.0
0.0
0.0
0.0
0.0
0.0
0.0
0.0
0.0
0.0
0.0
0.0
0.0
0.0
0.0
0.0
0.0
0.0
0.0
0.0
0.0
0.0
0.0
0.0
0.0
0.0
0.0
0.0
0.0
0.0
0.0
0.0
0.0
0.0
0.0
0.0
0.0
0.0
0.0
0.0
0.0
0.0
0.0
0.0
0.0
0.0
0.0
0.0
0.0
0.0
0.0
0.0
0.0
0.0
0.0
0.0
0.0
0.0
0.0
0.0
0.0
0.0
0.0
0.0
0.0
0.0
0.0
0.0
0.0
0.0
0.0
0.0
0.0
0.0
0.0
0.0
0.0
0.0
0.0
0.0
0.0
# Bndry conds
0
0
0
0
0
0
0
0
0
0
0
0
0
0
0
0
0
0
0
0
0
0
0
0
0
0
0
0
0
0
0
0
0
0
0
0
0
0
0
0
0
0
0
0
0
0
0
0
0
0
0
0
0
0
0
0
0
0
0
0
0
0
0
0
0
0
0
0
0
0
0
0
0
0
0
0
0
0
0
0
0
0
0
0
0
0
0
0
0
0
0
0
0
0
0
0
0
0
0
0
0
0
0
0
0
0
0
0
0
0
0
0
0
0
0
0
0
0
0
0
0
0
0
0
0
0
0
0
0
0
0
0
0
0
0
0
0
0
0
0
0
0
0
0
0
0
0
0
0
0
0
0
0
0
0
0
0
0
0
0
0
0
0
0
0
0
0
0
0
0
0
0
0
0
0
0
0
0
0
0
0
0
0
0
0
0
0
0
0
0
0
0
0
0
0
0
0
0
0
0
# Old ICs
0.2114367634057999  U1
0.2119001150131226  U2
0.2126294821500778  U3
0.2133463025093079  U4
0.2138354331254959  U5
0.2140231728553772  U6
0.2139614224433899  U7
0.2137595266103745  U8
0.2135206758975983  U9
0.2133107781410217  U10
0.213157057762146  U11
0.2130606025457382  U12
0.2130101174116135  U13
0.2129914611577988  U14
0.2129922658205032  U15
0.2130033820867538  U16
0.2130188196897507  U17
0.213034987449646  U18
0.2130499482154846  U19
0.2130628377199173  U20
0.2130733877420425  U21
0.2130817174911499  U22
0.2130880653858185  U23
0.2130927741527557  U24
0.2130961418151855  U25
0.2130984961986542  U26
0.2131000459194183  U27
0.2131010144948959  U28
0.2131015807390213  U29
0.2131018489599228  U30
0.2131019234657288  U31
0.213101863861084  U32
0.2131017297506332  U33
0.2131015658378601  U34
0.2131013870239258  U35
0.2131011933088303  U36
0.2131010293960571  U37
0.213100865483284  U38
0.2131007164716721  U39
0.2131005972623825  U40
0.2131004929542542  U41
0.213100403547287  U42
0.2131003439426422  U43
0.2131002694368362  U44
0.2131002247333527  U45
0.2131001800298691  U46
0.2131001502275467  U47
0.2131001204252243  U48
0.2131000757217407  U49
0.2131000459194183  U50
0.2131000161170959  U51
0.2130999714136124  U52
0.2130999118089676  U53
0.2130998373031616  U54
0.2130997478961945  U55
0.2130996137857437  U56
0.2130994647741318  U57
0.2130992561578751  U58
0.2130989879369736  U59
0.2130986601114273  U60
0.2130982428789139  U61
0.2130977064371109  U62
0.2130970656871796  U63
0.2130962610244751  U64
0.2130953073501587  U65
0.2130941599607468  U66
0.2130928039550781  U67
0.213091254234314  U68
0.2130895107984543  U69
0.2130876183509827  U70
0.2130856215953827  U71
0.2130836546421051  U72
0.2130819112062454  U73
0.2130806893110275  U74
0.213080421090126  U75
0.2130817174911499  U76
0.2130853831768036  U77
0.2130925506353378  U78
0.2131046205759048  U79
0.2131234258413315  U80
0.2131511270999908  U81
0.2131902277469635  U82
0.213243380188942  U83
0.2133129388093948  U84
0.2134000957012177  U85
0.2135028839111328  U86
0.2136123180389404  U87
0.213704913854599  U88
0.2137313336133957  U89
0.2136053293943405  U90
0.2132105082273483  U91
0.2124555706977844  U92
0.2113955318927765  U93
0.2103580236434937  U94
0.2099099159240723  U95
0.210541158914566  U96
0.2122391313314438  U97
0.2143905460834503  U98
0.2161965668201447  U99
0.2171593755483627  U100
0.07283246517181396  V1
0.07284613698720932  V2
0.07286938279867172  V3
0.07289581745862961  V4
0.07291935384273529  V5
0.072936050593853  V6
0.07294471561908722  V7
0.07294629514217377  V8
0.07294287532567978  V9
0.07293666899204254  V10
0.07292952388525009  V11
0.07292266190052032  V12
0.07291677594184875  V13
0.07291211932897568  V14
0.07290869206190109  V15
0.07290634512901306  V16
0.07290488481521606  V17
0.07290410250425339  V18
0.07290381193161011  V19
0.07290384918451309  V20
0.07290408760309219  V21
0.07290445268154144  V22
0.07290486246347427  V23
0.0729052871465683  V24
0.07290568202733994  V25
0.07290604710578918  V26
0.07290636748075485  V27
0.07290664315223694  V28
0.07290686666965485  V29
0.07290705293416977  V30
0.07290720194578171  V31
0.07290732115507126  V32
0.07290741056203842  V33
0.07290747761726379  V34
0.07290752977132797  V35
0.07290756702423096  V36
0.07290758937597275  V37
0.07290761172771454  V38
0.07290761917829514  V39
0.07290762662887573  V40
0.07290762662887573  V41
0.07290762662887573  V42
0.07290761917829514  V43
0.07290761172771454  V44
0.07290760427713394  V45
0.07290759682655334  V46
0.07290758937597275  V47
0.07290757447481155  V48
0.07290756702423096  V49
0.07290755212306976  V50
0.07290752977132797  V51
0.07290751487016678  V52
0.07290749251842499  V53
0.0729074701666832  V54
0.07290744036436081  V55
0.07290741056203842  V56
0.07290737330913544  V57
0.07290732860565186  V58
0.07290729135274887  V59
0.07290723919868469  V60
0.07290719449520111  V61
0.07290714234113693  V62
0.07290709763765335  V63
0.07290705293416977  V64
0.07290702313184738  V65
0.07290700823068619  V66
0.07290702313184738  V67
0.07290708273649216  V68
0.07290719449520111  V69
0.07290738075971603  V70
0.07290766388177872  V71
0.07290807366371155  V72
0.07290864735841751  V73
0.07290942221879959  V74
0.07291043549776077  V75
0.07291172444820404  V76
0.07291333377361298  V77
0.07291527837514877  V78
0.07291758060455322  V79
0.07292020320892334  V80
0.07292307168245316  V81
0.07292602956295013  V82
0.07292881608009338  V83
0.07293102145195007  V84
0.07293205708265305  V85
0.07293111830949783  V86
0.07292715460062027  V87
0.07291892915964127  V88
0.07290519773960114  V89
0.07288515567779541  V90
0.07285924255847931  V91
0.07283033430576324  V92
0.07280480116605759  V93
0.07279224693775177  V94
0.07280260324478149  V95
0.07284082472324371  V96
0.07290209829807281  V97
0.07297182828187943  V98
0.07303135097026825  V99
0.07306517660617828  V100
# Ending  ICs
0.9999971973515313  U1
0.9999971907982426  U2
0.9999971777205019  U3
0.9999971581761511  U4
0.9999971322521696  U5
0.9999971000649939  U6
0.9999970617610527  U7
0.9999970175172893  U8
0.9999969675420742  U9
0.9999969120761145  U10
0.9999968513937827  U11
0.9999967858045637  U12
0.9999967156546543  U13
0.9999966413288724  U14
0.9999965632523641  U15
0.9999964818924053  U16
0.9999963977597077  U17
0.9999963114093736  U18
0.9999962234407089  U19
0.9999961344964221  U20
0.9999960452601057  U21
0.9999959564527232  U22
0.9999958688276466  U23
0.9999957831643871  U24
0.9999957002612656  U25
0.9999956209230276  U26
0.9999955459488967  U27
0.9999954761911626  U28
0.9999954117179283  U29
0.9999953496689384  U30
0.9999953308441033  U31
0.9999950563135069  U32
0.9999951847777062  U33
0.9999950815519617  U34
0.9999950241230871  U35
0.999995255239128  U36
0.9999952097636305  U37
0.9999952120578464  U38
0.9999952147602468  U39
0.9999952071867372  U40
0.9999952428616238  U41
0.9999952591992909  U42
0.9999953479484567  U43
0.9999954135086512  U44
0.9999954857298488  U45
0.9999955658952326  U46
0.9999956527685964  U47
0.9999957457223309  U48
0.9999958441487113  U49
0.9999959474217061  U50
0.9999960549142484  U51
0.9999961660049373  U52
0.9999962800822514  U53
0.9999963965488149  U54
0.999996514825197  U55
0.9999966343532932  U56
0.9999967545999604  U57
0.9999968750594804  U58
0.9999969952564656  U59
0.9999971147475527  U60
0.999997233122917  U61
0.9999973500073075  U62
0.9999974650602336  U63
0.9999975779759994  U64
0.9999976884830459  U65
0.9999977963430479  U66
0.9999979013495902  U67
0.999998003326644  U68
0.9999981021268571  U69
0.9999981976297007  U70
0.9999982897394518  U71
0.9999983783832549  U72
0.9999984635090853  U73
0.999998545083729  U74
0.9999986230908602  U75
0.9999986975291111  U76
0.9999987684102813  U77
0.9999988357575531  U78
0.9999988996038819  U79
0.9999989599903911  U80
0.999999016964932  U81
0.9999990705807045  U82
0.9999991208949973  U83
0.999999167968007  U84
0.9999992118617386  U85
0.9999992526390379  U86
0.9999992903626677  U87
0.9999993250944978  U88
0.9999993568947477  U89
0.9999993858213283  U90
0.9999994119292402  U91
0.9999994352700391  U92
0.9999994558913686  U93
0.9999994738365495  U94
0.9999994891442252  U95
0.999999501848059  U96
0.9999995119764788  U97
0.9999995195524705  U98
0.9999995245934143  U99
0.9999995271109627  U100
1.770727055554144e-06  V1
1.774366833927222e-06  V2
1.78162737906796e-06  V3
1.792470436379502e-06  V4
1.806837808567741e-06  V5
1.824650642547165e-06  V6
1.845808291961691e-06  V7
1.870187247428711e-06  V8
1.897639941931371e-06  V9
1.927993746783743e-06  V10
1.961050553413076e-06  V11
1.996586647495181e-06  V12
2.034353692622956e-06  V13
2.07408069667903e-06  V14
2.115477259034034e-06  V15
2.158238097708208e-06  V16
2.202048400001158e-06  V17
2.246589833759496e-06  V18
2.291546672890219e-06  V19
2.336610485158741e-06  V20
2.381483166460471e-06  V21
2.425877086580258e-06  V22
2.46951258429682e-06  V23
2.51211278121496e-06  V24
2.553397612012144e-06  V25
2.593080173856968e-06  V26
2.630866355240735e-06  V27
2.666461681709786e-06  V28
2.699584935149074e-06  V29
2.729970119029306e-06  V30
2.757318209195777e-06  V31
2.781966793276033e-06  V32
2.799866593831973e-06  V33
2.813549524460306e-06  V34
2.821520553580889e-06  V35
2.822887229479685e-06  V36
2.821437460574772e-06  V37
2.816219668755733e-06  V38
2.806999254331562e-06  V39
2.793466851278746e-06  V40
2.775043486008661e-06  V41
2.751759911029138e-06  V42
2.723196834882572e-06  V43
2.690023999516669e-06  V44
2.652411970348145e-06  V45
2.610550919871901e-06  V46
2.56468724891705e-06  V47
2.515112018006595e-06  V48
2.462153786850738e-06  V49
2.406167395682505e-06  V50
2.347521146263832e-06  V51
2.286584851136886e-06  V52
2.223720886124014e-06  V53
2.159277345117547e-06  V54
2.093584527040487e-06  V55
2.026953468847658e-06  V56
1.959675828173644e-06  V57
1.892024920954037e-06  V58
1.824256619838235e-06  V59
1.756610790507442e-06  V60
1.689311764807896e-06  V61
1.622569068341028e-06  V62
1.556577590429719e-06  V63
1.491517734347214e-06  V64
1.427555066203921e-06  V65
1.364840550000377e-06  V66
1.303510236828293e-06  V67
1.243685413392337e-06  V68
1.185472865396705e-06  V69
1.128965179127996e-06  V70
1.074241223139706e-06  V71
1.02136684356076e-06  V72
9.703955402124526e-07  V73
9.213693301073089e-07  V74
8.74319657158218e-07  V75
8.292682644534022e-07  V76
7.862281443355142e-07  V77
7.452045107916949e-07  V78
7.06195657180185e-07  V79
6.691939219222765e-07  V80
6.341864766336936e-07  V81
6.011562085513016e-07  V82
5.700824594186765e-07  V83
5.4094175628479e-07  V84
5.137085205267253e-07  V85
4.883556762508376e-07  V86
4.648552342028866e-07  V87
4.43178834333286e-07  V88
4.23298239925713e-07  V89
4.05185782413328e-07  V90
3.888147594959521e-07  V91
3.741598052594797e-07  V92
3.611972142135531e-07  V93
3.49905224898199e-07  V94
3.40264265782515e-07  V95
3.322571738601816e-07  V96
3.258693764116927e-07  V97
3.210890369580003e-07  V98
3.179071774445151e-07  V99
3.163177637398162e-07  V100
# Parameters
0.2  s
0.3  a
0.435  b
0.006  Du
1  Dv
0.2  dx
0  p
0  dir
1  neum
0  uhi
0  ulo
0  vhi
0  vlo
# Graphics
0.7071097251469876  rm
-0.4999999999826661  rm
0.4999958366025516  rm
0.7071038372138505  rm
0.5000041633974482  rm
-0.4999999999826661  rm
0  rm
0.7071038372138505  rm
0.7071097251469876  rm
0    
1    
1    
1    
0    
0    
1    
1    
1    
0    
0    
1    
1    
1    
0    
0    
1    
1    
1    
0    
0    
1    
1    
1    
0    
0    
1    
1    
1    
0    
0    
1    
1    
1    
0    
0    
1    
1    
1    
0    
0    
1    
1    
1    
0    
0    
1    
1    
1    
0    
-1000   
1000   
0    
0   3DFlag
1   Timeflag
0   Colorflag
0   Type
1  color scale
0   minscale
150   xmax
0   xmin
1   ymax
-1   ymin
12   zmax
-12   zmin
75   
0.01333333333333333   
0   
1   
0   
0.08333333333333333   
45   Theta
45   Phi
0    xshft
0    yshft
0    zshft
0   xlo
-1   ylo
0   
-1   
150   xhi
1   yhi
150   
1   
# Transpose variables etc
U1
2   n columns
1   n rows
1   row skip
1   col skip
1   row 0
# Coupling stuff for H funs
0
0
0
0
0
0
0
0
0
0
0
0
0
0
0
0
0
0
0
0
0
0
0
0
0
0
0
0
0
0
0
0
0
0
0
0
0
0
0
0
0
0
0
0
0
0
0
0
0
0
0
0
0
0
0
0
0
0
0
0
0
0
0
0
0
0
0
0
0
0
0
0
0
0
0
0
0
0
0
0
0
0
0
0
0
0
0
0
0
0
0
0
0
0
0
0
0
0
0
0
0
0
0
0
0
0
0
0
0
0
0
0
0
0
0
0
0
0
0
0
0
0
0
0
0
0
0
0
0
0
0
0
0
0
0
0
0
0
0
0
0
0
0
0
0
0
0
0
0
0
0
0
0
0
0
0
0
0
0
0
0
0
0
0
0
0
0
0
0
0
0
0
0
0
0
0
0
0
0
0
0
0
0
0
0
0
0
0
0
0
0
0
0
0
0
0
0
0
0
0
# Array plot stuff
u1
200   NCols
1   Row 1
450   NRows
4   RowSkip
0  Zmin
1  Zmax
# Torus information 
0    Torus flag 1=ON
6.283185307179586  Torus period
# Range information
s
-1   eq-range stab col
0   shoot flag 1=on
10   eq-range steps
0  eq_range low
1  eq_range high
U1
U1
20   Range steps
0   Cycle color 1=on
1   Reset data 1=on
1   Use old I.C.s 1=yes
0  Par1 low
0  Par2 low
1  Par1 high
1  Par2 high
s
0   BVP side
0   color cycle flag 1=on
10   BVP range steps
0  BVP range low
1  BVP range high
RHS etc ...
dU1/dT=F(U1,V1)+DU*(U2-2*U1+U0)/(DX*DX)
dU2/dT=F(U2,V2)+DU*(U3-2*U2+U1)/(DX*DX)
dU3/dT=F(U3,V3)+DU*(U4-2*U3+U2)/(DX*DX)
dU4/dT=F(U4,V4)+DU*(U5-2*U4+U3)/(DX*DX)
dU5/dT=F(U5,V5)+DU*(U6-2*U5+U4)/(DX*DX)
dU6/dT=F(U6,V6)+DU*(U7-2*U6+U5)/(DX*DX)
dU7/dT=F(U7,V7)+DU*(U8-2*U7+U6)/(DX*DX)
dU8/dT=F(U8,V8)+DU*(U9-2*U8+U7)/(DX*DX)
dU9/dT=F(U9,V9)+DU*(U10-2*U9+U8)/(DX*DX)
dU10/dT=F(U10,V10)+DU*(U11-2*U10+U9)/(DX*DX)
dU11/dT=F(U11,V11)+DU*(U12-2*U11+U10)/(DX*DX)
dU12/dT=F(U12,V12)+DU*(U13-2*U12+U11)/(DX*DX)
dU13/dT=F(U13,V13)+DU*(U14-2*U13+U12)/(DX*DX)
dU14/dT=F(U14,V14)+DU*(U15-2*U14+U13)/(DX*DX)
dU15/dT=F(U15,V15)+DU*(U16-2*U15+U14)/(DX*DX)
dU16/dT=F(U16,V16)+DU*(U17-2*U16+U15)/(DX*DX)
dU17/dT=F(U17,V17)+DU*(U18-2*U17+U16)/(DX*DX)
dU18/dT=F(U18,V18)+DU*(U19-2*U18+U17)/(DX*DX)
dU19/dT=F(U19,V19)+DU*(U20-2*U19+U18)/(DX*DX)
dU20/dT=F(U20,V20)+DU*(U21-2*U20+U19)/(DX*DX)
dU21/dT=F(U21,V21)+DU*(U22-2*U21+U20)/(DX*DX)
dU22/dT=F(U22,V22)+DU*(U23-2*U22+U21)/(DX*DX)
dU23/dT=F(U23,V23)+DU*(U24-2*U23+U22)/(DX*DX)
dU24/dT=F(U24,V24)+DU*(U25-2*U24+U23)/(DX*DX)
dU25/dT=F(U25,V25)+DU*(U26-2*U25+U24)/(DX*DX)
dU26/dT=F(U26,V26)+DU*(U27-2*U26+U25)/(DX*DX)
dU27/dT=F(U27,V27)+DU*(U28-2*U27+U26)/(DX*DX)
dU28/dT=F(U28,V28)+DU*(U29-2*U28+U27)/(DX*DX)
dU29/dT=F(U29,V29)+DU*(U30-2*U29+U28)/(DX*DX)
dU30/dT=F(U30,V30)+DU*(U31-2*U30+U29)/(DX*DX)
dU31/dT=F(U31,V31)+DU*(U32-2*U31+U30)/(DX*DX)
dU32/dT=F(U32,V32)+DU*(U33-2*U32+U31)/(DX*DX)
dU33/dT=F(U33,V33)+DU*(U34-2*U33+U32)/(DX*DX)
dU34/dT=F(U34,V34)+DU*(U35-2*U34+U33)/(DX*DX)
dU35/dT=F(U35,V35)+DU*(U36-2*U35+U34)/(DX*DX)
dU36/dT=F(U36,V36)+DU*(U37-2*U36+U35)/(DX*DX)
dU37/dT=F(U37,V37)+DU*(U38-2*U37+U36)/(DX*DX)
dU38/dT=F(U38,V38)+DU*(U39-2*U38+U37)/(DX*DX)
dU39/dT=F(U39,V39)+DU*(U40-2*U39+U38)/(DX*DX)
dU40/dT=F(U40,V40)+DU*(U41-2*U40+U39)/(DX*DX)
dU41/dT=F(U41,V41)+DU*(U42-2*U41+U40)/(DX*DX)
dU42/dT=F(U42,V42)+DU*(U43-2*U42+U41)/(DX*DX)
dU43/dT=F(U43,V43)+DU*(U44-2*U43+U42)/(DX*DX)
dU44/dT=F(U44,V44)+DU*(U45-2*U44+U43)/(DX*DX)
dU45/dT=F(U45,V45)+DU*(U46-2*U45+U44)/(DX*DX)
dU46/dT=F(U46,V46)+DU*(U47-2*U46+U45)/(DX*DX)
dU47/dT=F(U47,V47)+DU*(U48-2*U47+U46)/(DX*DX)
dU48/dT=F(U48,V48)+DU*(U49-2*U48+U47)/(DX*DX)
dU49/dT=F(U49,V49)+DU*(U50-2*U49+U48)/(DX*DX)
dU50/dT=F(U50,V50)+DU*(U51-2*U50+U49)/(DX*DX)
dU51/dT=F(U51,V51)+DU*(U52-2*U51+U50)/(DX*DX)
dU52/dT=F(U52,V52)+DU*(U53-2*U52+U51)/(DX*DX)
dU53/dT=F(U53,V53)+DU*(U54-2*U53+U52)/(DX*DX)
dU54/dT=F(U54,V54)+DU*(U55-2*U54+U53)/(DX*DX)
dU55/dT=F(U55,V55)+DU*(U56-2*U55+U54)/(DX*DX)
dU56/dT=F(U56,V56)+DU*(U57-2*U56+U55)/(DX*DX)
dU57/dT=F(U57,V57)+DU*(U58-2*U57+U56)/(DX*DX)
dU58/dT=F(U58,V58)+DU*(U59-2*U58+U57)/(DX*DX)
dU59/dT=F(U59,V59)+DU*(U60-2*U59+U58)/(DX*DX)
dU60/dT=F(U60,V60)+DU*(U61-2*U60+U59)/(DX*DX)
dU61/dT=F(U61,V61)+DU*(U62-2*U61+U60)/(DX*DX)
dU62/dT=F(U62,V62)+DU*(U63-2*U62+U61)/(DX*DX)
dU63/dT=F(U63,V63)+DU*(U64-2*U63+U62)/(DX*DX)
dU64/dT=F(U64,V64)+DU*(U65-2*U64+U63)/(DX*DX)
dU65/dT=F(U65,V65)+DU*(U66-2*U65+U64)/(DX*DX)
dU66/dT=F(U66,V66)+DU*(U67-2*U66+U65)/(DX*DX)
dU67/dT=F(U67,V67)+DU*(U68-2*U67+U66)/(DX*DX)
dU68/dT=F(U68,V68)+DU*(U69-2*U68+U67)/(DX*DX)
dU69/dT=F(U69,V69)+DU*(U70-2*U69+U68)/(DX*DX)
dU70/dT=F(U70,V70)+DU*(U71-2*U70+U69)/(DX*DX)
dU71/dT=F(U71,V71)+DU*(U72-2*U71+U70)/(DX*DX)
dU72/dT=F(U72,V72)+DU*(U73-2*U72+U71)/(DX*DX)
dU73/dT=F(U73,V73)+DU*(U74-2*U73+U72)/(DX*DX)
dU74/dT=F(U74,V74)+DU*(U75-2*U74+U73)/(DX*DX)
dU75/dT=F(U75,V75)+DU*(U76-2*U75+U74)/(DX*DX)
dU76/dT=F(U76,V76)+DU*(U77-2*U76+U75)/(DX*DX)
dU77/dT=F(U77,V77)+DU*(U78-2*U77+U76)/(DX*DX)
dU78/dT=F(U78,V78)+DU*(U79-2*U78+U77)/(DX*DX)
dU79/dT=F(U79,V79)+DU*(U80-2*U79+U78)/(DX*DX)
dU80/dT=F(U80,V80)+DU*(U81-2*U80+U79)/(DX*DX)
dU81/dT=F(U81,V81)+DU*(U82-2*U81+U80)/(DX*DX)
dU82/dT=F(U82,V82)+DU*(U83-2*U82+U81)/(DX*DX)
dU83/dT=F(U83,V83)+DU*(U84-2*U83+U82)/(DX*DX)
dU84/dT=F(U84,V84)+DU*(U85-2*U84+U83)/(DX*DX)
dU85/dT=F(U85,V85)+DU*(U86-2*U85+U84)/(DX*DX)
dU86/dT=F(U86,V86)+DU*(U87-2*U86+U85)/(DX*DX)
dU87/dT=F(U87,V87)+DU*(U88-2*U87+U86)/(DX*DX)
dU88/dT=F(U88,V88)+DU*(U89-2*U88+U87)/(DX*DX)
dU89/dT=F(U89,V89)+DU*(U90-2*U89+U88)/(DX*DX)
dU90/dT=F(U90,V90)+DU*(U91-2*U90+U89)/(DX*DX)
dU91/dT=F(U91,V91)+DU*(U92-2*U91+U90)/(DX*DX)
dU92/dT=F(U92,V92)+DU*(U93-2*U92+U91)/(DX*DX)
dU93/dT=F(U93,V93)+DU*(U94-2*U93+U92)/(DX*DX)
dU94/dT=F(U94,V94)+DU*(U95-2*U94+U93)/(DX*DX)
dU95/dT=F(U95,V95)+DU*(U96-2*U95+U94)/(DX*DX)
dU96/dT=F(U96,V96)+DU*(U97-2*U96+U95)/(DX*DX)
dU97/dT=F(U97,V97)+DU*(U98-2*U97+U96)/(DX*DX)
dU98/dT=F(U98,V98)+DU*(U99-2*U98+U97)/(DX*DX)
dU99/dT=F(U99,V99)+DU*(U100-2*U99+U98)/(DX*DX)
dU100/dT=F(U100,V100)+DU*(U101-2*U100+U99)/(DX*DX)
dV1/dT=G(U1,V1)+DV*(V2-2*V1+V0)/(DX*DX)
dV2/dT=G(U2,V2)+DV*(V3-2*V2+V1)/(DX*DX)
dV3/dT=G(U3,V3)+DV*(V4-2*V3+V2)/(DX*DX)
dV4/dT=G(U4,V4)+DV*(V5-2*V4+V3)/(DX*DX)
dV5/dT=G(U5,V5)+DV*(V6-2*V5+V4)/(DX*DX)
dV6/dT=G(U6,V6)+DV*(V7-2*V6+V5)/(DX*DX)
dV7/dT=G(U7,V7)+DV*(V8-2*V7+V6)/(DX*DX)
dV8/dT=G(U8,V8)+DV*(V9-2*V8+V7)/(DX*DX)
dV9/dT=G(U9,V9)+DV*(V10-2*V9+V8)/(DX*DX)
dV10/dT=G(U10,V10)+DV*(V11-2*V10+V9)/(DX*DX)
dV11/dT=G(U11,V11)+DV*(V12-2*V11+V10)/(DX*DX)
dV12/dT=G(U12,V12)+DV*(V13-2*V12+V11)/(DX*DX)
dV13/dT=G(U13,V13)+DV*(V14-2*V13+V12)/(DX*DX)
dV14/dT=G(U14,V14)+DV*(V15-2*V14+V13)/(DX*DX)
dV15/dT=G(U15,V15)+DV*(V16-2*V15+V14)/(DX*DX)
dV16/dT=G(U16,V16)+DV*(V17-2*V16+V15)/(DX*DX)
dV17/dT=G(U17,V17)+DV*(V18-2*V17+V16)/(DX*DX)
dV18/dT=G(U18,V18)+DV*(V19-2*V18+V17)/(DX*DX)
dV19/dT=G(U19,V19)+DV*(V20-2*V19+V18)/(DX*DX)
dV20/dT=G(U20,V20)+DV*(V21-2*V20+V19)/(DX*DX)
dV21/dT=G(U21,V21)+DV*(V22-2*V21+V20)/(DX*DX)
dV22/dT=G(U22,V22)+DV*(V23-2*V22+V21)/(DX*DX)
dV23/dT=G(U23,V23)+DV*(V24-2*V23+V22)/(DX*DX)
dV24/dT=G(U24,V24)+DV*(V25-2*V24+V23)/(DX*DX)
dV25/dT=G(U25,V25)+DV*(V26-2*V25+V24)/(DX*DX)
dV26/dT=G(U26,V26)+DV*(V27-2*V26+V25)/(DX*DX)
dV27/dT=G(U27,V27)+DV*(V28-2*V27+V26)/(DX*DX)
dV28/dT=G(U28,V28)+DV*(V29-2*V28+V27)/(DX*DX)
dV29/dT=G(U29,V29)+DV*(V30-2*V29+V28)/(DX*DX)
dV30/dT=G(U30,V30)+DV*(V31-2*V30+V29)/(DX*DX)
dV31/dT=G(U31,V31)+DV*(V32-2*V31+V30)/(DX*DX)
dV32/dT=G(U32,V32)+DV*(V33-2*V32+V31)/(DX*DX)
dV33/dT=G(U33,V33)+DV*(V34-2*V33+V32)/(DX*DX)
dV34/dT=G(U34,V34)+DV*(V35-2*V34+V33)/(DX*DX)
dV35/dT=G(U35,V35)+DV*(V36-2*V35+V34)/(DX*DX)
dV36/dT=G(U36,V36)+DV*(V37-2*V36+V35)/(DX*DX)
dV37/dT=G(U37,V37)+DV*(V38-2*V37+V36)/(DX*DX)
dV38/dT=G(U38,V38)+DV*(V39-2*V38+V37)/(DX*DX)
dV39/dT=G(U39,V39)+DV*(V40-2*V39+V38)/(DX*DX)
dV40/dT=G(U40,V40)+DV*(V41-2*V40+V39)/(DX*DX)
dV41/dT=G(U41,V41)+DV*(V42-2*V41+V40)/(DX*DX)
dV42/dT=G(U42,V42)+DV*(V43-2*V42+V41)/(DX*DX)
dV43/dT=G(U43,V43)+DV*(V44-2*V43+V42)/(DX*DX)
dV44/dT=G(U44,V44)+DV*(V45-2*V44+V43)/(DX*DX)
dV45/dT=G(U45,V45)+DV*(V46-2*V45+V44)/(DX*DX)
dV46/dT=G(U46,V46)+DV*(V47-2*V46+V45)/(DX*DX)
dV47/dT=G(U47,V47)+DV*(V48-2*V47+V46)/(DX*DX)
dV48/dT=G(U48,V48)+DV*(V49-2*V48+V47)/(DX*DX)
dV49/dT=G(U49,V49)+DV*(V50-2*V49+V48)/(DX*DX)
dV50/dT=G(U50,V50)+DV*(V51-2*V50+V49)/(DX*DX)
dV51/dT=G(U51,V51)+DV*(V52-2*V51+V50)/(DX*DX)
dV52/dT=G(U52,V52)+DV*(V53-2*V52+V51)/(DX*DX)
dV53/dT=G(U53,V53)+DV*(V54-2*V53+V52)/(DX*DX)
dV54/dT=G(U54,V54)+DV*(V55-2*V54+V53)/(DX*DX)
dV55/dT=G(U55,V55)+DV*(V56-2*V55+V54)/(DX*DX)
dV56/dT=G(U56,V56)+DV*(V57-2*V56+V55)/(DX*DX)
dV57/dT=G(U57,V57)+DV*(V58-2*V57+V56)/(DX*DX)
dV58/dT=G(U58,V58)+DV*(V59-2*V58+V57)/(DX*DX)
dV59/dT=G(U59,V59)+DV*(V60-2*V59+V58)/(DX*DX)
dV60/dT=G(U60,V60)+DV*(V61-2*V60+V59)/(DX*DX)
dV61/dT=G(U61,V61)+DV*(V62-2*V61+V60)/(DX*DX)
dV62/dT=G(U62,V62)+DV*(V63-2*V62+V61)/(DX*DX)
dV63/dT=G(U63,V63)+DV*(V64-2*V63+V62)/(DX*DX)
dV64/dT=G(U64,V64)+DV*(V65-2*V64+V63)/(DX*DX)
dV65/dT=G(U65,V65)+DV*(V66-2*V65+V64)/(DX*DX)
dV66/dT=G(U66,V66)+DV*(V67-2*V66+V65)/(DX*DX)
dV67/dT=G(U67,V67)+DV*(V68-2*V67+V66)/(DX*DX)
dV68/dT=G(U68,V68)+DV*(V69-2*V68+V67)/(DX*DX)
dV69/dT=G(U69,V69)+DV*(V70-2*V69+V68)/(DX*DX)
dV70/dT=G(U70,V70)+DV*(V71-2*V70+V69)/(DX*DX)
dV71/dT=G(U71,V71)+DV*(V72-2*V71+V70)/(DX*DX)
dV72/dT=G(U72,V72)+DV*(V73-2*V72+V71)/(DX*DX)
dV73/dT=G(U73,V73)+DV*(V74-2*V73+V72)/(DX*DX)
dV74/dT=G(U74,V74)+DV*(V75-2*V74+V73)/(DX*DX)
dV75/dT=G(U75,V75)+DV*(V76-2*V75+V74)/(DX*DX)
dV76/dT=G(U76,V76)+DV*(V77-2*V76+V75)/(DX*DX)
dV77/dT=G(U77,V77)+DV*(V78-2*V77+V76)/(DX*DX)
dV78/dT=G(U78,V78)+DV*(V79-2*V78+V77)/(DX*DX)
dV79/dT=G(U79,V79)+DV*(V80-2*V79+V78)/(DX*DX)
dV80/dT=G(U80,V80)+DV*(V81-2*V80+V79)/(DX*DX)
dV81/dT=G(U81,V81)+DV*(V82-2*V81+V80)/(DX*DX)
dV82/dT=G(U82,V82)+DV*(V83-2*V82+V81)/(DX*DX)
dV83/dT=G(U83,V83)+DV*(V84-2*V83+V82)/(DX*DX)
dV84/dT=G(U84,V84)+DV*(V85-2*V84+V83)/(DX*DX)
dV85/dT=G(U85,V85)+DV*(V86-2*V85+V84)/(DX*DX)
dV86/dT=G(U86,V86)+DV*(V87-2*V86+V85)/(DX*DX)
dV87/dT=G(U87,V87)+DV*(V88-2*V87+V86)/(DX*DX)
dV88/dT=G(U88,V88)+DV*(V89-2*V88+V87)/(DX*DX)
dV89/dT=G(U89,V89)+DV*(V90-2*V89+V88)/(DX*DX)
dV90/dT=G(U90,V90)+DV*(V91-2*V90+V89)/(DX*DX)
dV91/dT=G(U91,V91)+DV*(V92-2*V91+V90)/(DX*DX)
dV92/dT=G(U92,V92)+DV*(V93-2*V92+V91)/(DX*DX)
dV93/dT=G(U93,V93)+DV*(V94-2*V93+V92)/(DX*DX)
dV94/dT=G(U94,V94)+DV*(V95-2*V94+V93)/(DX*DX)
dV95/dT=G(U95,V95)+DV*(V96-2*V95+V94)/(DX*DX)
dV96/dT=G(U96,V96)+DV*(V97-2*V96+V95)/(DX*DX)
dV97/dT=G(U97,V97)+DV*(V98-2*V97+V96)/(DX*DX)
dV98/dT=G(U98,V98)+DV*(V99-2*V98+V97)/(DX*DX)
dV99/dT=G(U99,V99)+DV*(V100-2*V99+V98)/(DX*DX)
dV100/dT=G(U100,V100)+DV*(V101-2*V100+V99)/(DX*DX)

where ...
U0 = DIR*UHI+NEUM*U1+P*U100   
U101 = DIR*ULO+NEUM*U100+P*U1   
V0 = DIR*VHI+NEUM*V1+P*V100   
V101 = DIR*VLO+NEUM*V100+P*V1   

User-defined functions:
F(U,V) = U*(1-U)*(U-S)+A^2*(1-U)-V  
G(U,V) = B*U*(1-U)-V  
