# Supplementary material for: Acetylcholine waves and dopamine release in the striatum
Source: Nat Commun. 2023 Oct 27;14:6852. doi: 10.1038/s41467-023-42311-5 (PMC10611775; doi:10.1038/s41467-023-42311-5)
Supplement: Supplementary file 6 — Supplementary Code [file 41467_2023_42311_MOESM6_ESM.zip › Code/Fig8a_S7/TuringAChDANicOrig.ode.set]

## Set file for TuringAChDANicOrig.ode on Wed Jan  5 19:59:07 2022
200   Number of equations and auxiliaries
15   Number of parameters
# Numerical stuff
1    nout
40    nullcline mesh
10   CVode
50  total
0.25  DeltaT
0  T0
0  Transient
100  Bound
1e-12  DtMin
1  DtMax
1e-06  Tolerance
1e-05  Abs. Tolerance
0  Max Delay
100   Eigenvector iterates
0.001  Eigenvector tolerance
0.001  Newton tolerance
0  Poincare plane
1e-05  Boundary value tolerance
1e-05  Boundary value epsilon
20   Boundary value iterates
0   Poincare None
1   Poincare variable
1   Poincare sign
0   Stop on Section
0   Delay flag
50  Current time
50  Last Time
0   MyStart
1   INFLAG
# Delays
0.0
0.0
0.0
0.0
0.0
0.0
0.0
0.0
0.0
0.0
0.0
0.0
0.0
0.0
0.0
0.0
0.0
0.0
0.0
0.0
0.0
0.0
0.0
0.0
0.0
0.0
0.0
0.0
0.0
0.0
0.0
0.0
0.0
0.0
0.0
0.0
0.0
0.0
0.0
0.0
0.0
0.0
0.0
0.0
0.0
0.0
0.0
0.0
0.0
0.0
0.0
0.0
0.0
0.0
0.0
0.0
0.0
0.0
0.0
0.0
0.0
0.0
0.0
0.0
0.0
0.0
0.0
0.0
0.0
0.0
0.0
0.0
0.0
0.0
0.0
0.0
0.0
0.0
0.0
0.0
0.0
0.0
0.0
0.0
0.0
0.0
0.0
0.0
0.0
0.0
0.0
0.0
0.0
0.0
0.0
0.0
0.0
0.0
0.0
0.0
0.0
0.0
0.0
0.0
0.0
0.0
0.0
0.0
0.0
0.0
0.0
0.0
0.0
0.0
0.0
0.0
0.0
0.0
0.0
0.0
0.0
0.0
0.0
0.0
0.0
0.0
0.0
0.0
0.0
0.0
0.0
0.0
0.0
0.0
0.0
0.0
0.0
0.0
0.0
0.0
0.0
0.0
0.0
0.0
0.0
0.0
0.0
0.0
0.0
0.0
0.0
0.0
0.0
0.0
0.0
0.0
0.0
0.0
0.0
0.0
0.0
0.0
0.0
0.0
0.0
0.0
0.0
0.0
0.0
0.0
0.0
0.0
0.0
0.0
0.0
0.0
0.0
0.0
0.0
0.0
0.0
0.0
0.0
0.0
0.0
0.0
0.0
0.0
0.0
0.0
0.0
0.0
0.0
0.0
0.0
0.0
0.0
0.0
0.0
0.0
# Bndry conds
0
0
0
0
0
0
0
0
0
0
0
0
0
0
0
0
0
0
0
0
0
0
0
0
0
0
0
0
0
0
0
0
0
0
0
0
0
0
0
0
0
0
0
0
0
0
0
0
0
0
0
0
0
0
0
0
0
0
0
0
0
0
0
0
0
0
0
0
0
0
0
0
0
0
0
0
0
0
0
0
0
0
0
0
0
0
0
0
0
0
0
0
0
0
0
0
0
0
0
0
0
0
0
0
0
0
0
0
0
0
0
0
0
0
0
0
0
0
0
0
0
0
0
0
0
0
0
0
0
0
0
0
0
0
0
0
0
0
0
0
0
0
0
0
0
0
0
0
0
0
0
0
0
0
0
0
0
0
0
0
0
0
0
0
0
0
0
0
0
0
0
0
0
0
0
0
0
0
0
0
0
0
0
0
0
0
0
0
0
0
0
0
0
0
0
0
0
0
0
0
# Old ICs
0.697292149066925  U1
0.6972920894622803  U2
0.6972920298576355  U3
0.6972919702529907  U4
0.6972918510437012  U5
0.6972916722297668  U6
0.697291374206543  U7
0.6972910761833191  U8
0.6972905993461609  U9
0.6972900629043579  U10
0.6972892880439758  U11
0.6972882747650146  U12
0.6972869634628296  U13
0.6972852945327759  U14
0.6972830295562744  U15
0.6972801685333252  U16
0.6972763538360596  U17
0.6972713470458984  U18
0.6972649097442627  U19
0.6972564458847046  U20
0.6972453594207764  U21
0.6972309350967407  U22
0.6972121596336365  U23
0.6971876621246338  U24
0.6971557140350342  U25
0.6971141695976257  U26
0.6970601677894592  U27
0.6969900131225586  U28
0.6968989372253418  U29
0.6967809200286865  U30
0.6966283321380615  U31
0.6964312195777893  U32
0.6961773633956909  U33
0.69585120677948  U34
0.6954334378242493  U35
0.6949003338813782  U36
0.6942231059074402  U37
0.6933673024177551  U38
0.6922925710678101  U39
0.6909536123275757  U40
0.6893014907836914  U41
0.687288224697113  U42
0.6848745942115784  U43
0.682045578956604  U44
0.6788370013237  U45
0.6753835678100586  U46
0.6720025539398193  U47
0.6693410873413086  U48
0.6686341166496277  U49
0.6721466779708862  U50
0.6839017868041992  U51
0.7107503414154053  U52
0.7635360956192017  U53
0.8571476340293884  U54
1.006682157516479  U55
1.217666029930115  U56
1.476404547691345  U57
1.753220081329346  U58
2.017429113388062  U59
2.248830318450928  U60
2.439324617385864  U61
2.589237928390503  U62
2.703220129013062  U63
2.787434816360474  U64
2.848018407821655  U65
2.890392065048218  U66
2.919054746627808  U67
2.937602996826172  U68
2.948842525482178  U69
2.954909086227417  U70
2.957367181777954  U71
2.957377672195435  U72
2.95582127571106  U73
2.95334267616272  U74
2.950382947921753  U75
2.947237253189087  U76
2.94410228729248  U77
2.941105604171753  U78
2.938323974609375  U79
2.935798406600952  U80
2.933544158935547  U81
2.931560039520264  U82
2.929833889007568  U83
2.928347110748291  U84
2.927077770233154  U85
2.926002025604248  U86
2.925096988677979  U87
2.924340724945068  U88
2.923712491989136  U89
2.92319393157959  U90
2.922768354415894  U91
2.92242169380188  U92
2.922141551971436  U93
2.921917200088501  U94
2.921740055084229  U95
2.921602725982666  U96
2.921499490737915  U97
2.921425819396973  U98
2.921378374099731  U99
2.921355247497559  U100
0.2951811850070953  V1
0.2951812148094177  V2
0.2951812446117401  V3
0.2951813042163849  V4
0.2951813936233521  V5
0.2951814830303192  V6
0.2951816618442535  V7
0.2951818406581879  V8
0.2951821088790894  V9
0.295182466506958  V10
0.2951829433441162  V11
0.295183539390564  V12
0.2951843440532684  V13
0.295185387134552  V14
0.2951867282390594  V15
0.2951885163784027  V16
0.295190840959549  V17
0.2951938807964325  V18
0.2951978445053101  V19
0.2952030301094055  V20
0.2952098250389099  V21
0.2952187061309814  V22
0.2952303290367126  V23
0.295245498418808  V24
0.2952653169631958  V25
0.2952912449836731  V26
0.2953250706195831  V27
0.2953692972660065  V28
0.2954270541667938  V29
0.2955024540424347  V30
0.2956008911132812  V31
0.2957293391227722  V32
0.2958968579769135  V33
0.2961152791976929  V34
0.2963998913764954  V35
0.2967705428600311  V36
0.2972528636455536  V37
0.2978799939155579  V38
0.2986945807933807  V39
0.2997515201568604  V40
0.3011210858821869  V41
0.3028931319713593  V42
0.3051818609237671  V43
0.3081319332122803  V44
0.3119252920150757  V45
0.3167891800403595  V46
0.3230045139789581  V47
0.3309139013290405  V48
0.3409273028373718  V49
0.3535214364528656  V50
0.3692258596420288  V51
0.3885842561721802  V52
0.4120734632015228  V53
0.4399636387825012  V54
0.4721251428127289  V55
0.507854163646698  V56
0.5458664894104004  V57
0.5845512747764587  V58
0.6223555207252502  V59
0.6580632328987122  V60
0.6908835768699646  V61
0.7204079627990723  V62
0.7465184330940247  V63
0.7692945003509521  V64
0.7889384627342224  V65
0.8057204484939575  V66
0.8199408650398254  V67
0.8319048881530762  V68
0.8419064283370972  V69
0.850217878818512  V70
0.8570858240127563  V71
0.8627312779426575  V72
0.8673495650291443  V73
0.8711106181144714  V74
0.8741599321365356  V75
0.8766211271286011  V76
0.878598690032959  V77
0.8801805377006531  V78
0.8814400434494019  V79
0.8824382424354553  V80
0.8832256197929382  V81
0.8838436007499695  V82
0.8843261003494263  V83
0.8847008347511292  V84
0.8849900960922241  V85
0.8852120637893677  V86
0.8853812217712402  V87
0.885509192943573  V88
0.8856052160263062  V89
0.8856766223907471  V90
0.885729193687439  V91
0.8857674598693848  V92
0.885794997215271  V93
0.8858144879341125  V94
0.8858280181884766  V95
0.8858373165130615  V96
0.8858434557914734  V97
0.8858473896980286  V98
0.8858497142791748  V99
0.885850727558136  V100
# Ending  ICs
0.6930508010588586  U1
0.6927905557122774  U2
0.6922593329521263  U3
0.6914361648655298  U4
0.6902910790125627  U5
0.688787603897322  U6
0.6868875307744723  U7
0.6845596307559474  U8
0.6817952448467886  U9
0.6786357967005351  U10
0.6752210665131317  U11
0.6718738124930539  U12
0.6692481421978812  U13
0.6685886422165549  U14
0.6721754689077617  U15
0.6840549078517948  U16
0.7111122993064353  U17
0.7642347294093564  U18
0.8583454311899639  U19
1.008524341051323  U20
1.220177418022336  U21
1.479386788661172  U22
1.756273494878671  U23
2.020171542777081  U24
2.251098082717796  U25
2.441132597806266  U26
2.590653361091268  U27
2.704307200455355  U28
2.788244055046265  U29
2.848592495581491  U30
2.890775656500702  U31
2.919293636329066  U32
2.937733867687504  U33
2.948881090714451  U34
2.954857834445206  U35
2.957259165129803  U36
2.957264337671912  U37
2.955726122321934  U38
2.953266312718562  U39
2.950318726722347  U40
2.947177253106665  U41
2.944047605671825  U42
2.941059379782035  U43
2.938287246785575  U44
2.935769964140362  U45
2.933522333656465  U46
2.931543050333651  U47
2.929820292058828  U48
2.928335797080991  U49
2.927067815469381  U50
2.925993201338606  U51
2.925088851318431  U52
2.924332650695537  U53
2.923704053839816  U54
2.923184398017103  U55
2.922757027940536  U56
2.922407290881072  U57
2.922122447782226  U58
2.921891533976876  U59
2.921705193602026  U60
2.921555504387956  U61
2.921435803880756  U62
2.921340524070126  U63
2.921265038483237  U64
2.921205523790231  U65
2.921158836607204  U66
2.921122405292138  U67
2.921094135970749  U68
2.921072331703424  U69
2.921055623540075  U70
2.921042912155528  U71
2.921033318777284  U72
2.92102614418328  U73
2.921020834640826  U74
2.921016953765435  U75
2.921014159390562  U76
2.921012184649954  U77
2.92101082257938  U78
2.921009913641496  U79
2.921009335665421  U80
2.921008995770682  U81
2.921008823913787  U82
2.921008767755278  U83
2.921008788596308  U84
2.921008858177466  U85
2.921008956169537  U86
2.921009068216955  U87
2.921009184420605  U88
2.921009298168222  U89
2.921009405238382  U90
2.921009503118702  U91
2.921009590490837  U92
2.921009666844538  U93
2.921009732190986  U94
2.921009786851916  U95
2.92100983130623  U96
2.921009866079893  U97
2.921009891668217  U98
2.921009908482362  U99
2.921009916814008  U100
0.2980029037905025  V1
0.2982011546192235  V2
0.2986109853424789  V3
0.2992598441249802  V4
0.3001909073332825  V5
0.3014655633485407  V6
0.303166847363621  V7
0.3054039119852539  V8
0.3083176038163454  V9
0.3120871580652528  V10
0.3169378845773333  V11
0.323149432177235  V12
0.3310636628237025  V13
0.3410901313202042  V14
0.353705304619274  V15
0.3694384920536106  V16
0.3888326703361124  V17
0.4123630610938627  V18
0.4402966099095541  V19
0.4724984747784123  V20
0.5082583579043833  V21
0.5462863115387323  V22
0.5849699954223716  V23
0.6227589198181797  V24
0.6584408691923872  V25
0.6912282512445989  V26
0.7207156365946651  V27
0.7467876942235305  V28
0.7695263345888411  V29
0.7891355663072228  V30
0.8058864204144967  V31
0.8200790697525414  V32
0.8320180871164783  V33
0.8419969434744333  V34
0.8502887934311834  V35
0.8571415770498322  V36
0.8627760364528023  V37
0.8673860640742078  V38
0.8711406488020752  V39
0.8741845602367733  V40
0.87664094796624  V41
0.8786144222250726  V42
0.8801929036667276  V43
0.88144973352718  V44
0.8824457971064825  V45
0.883231404272356  V46
0.883847926143176  V47
0.8843292193674612  V48
0.8847028595781257  V49
0.8849912017901972  V50
0.8852122851641971  V51
0.8853805994806699  V52
0.8855077301351405  V53
0.8856028974998446  V54
0.8856734052665047  V55
0.8857250110188424  V56
0.8857622308743982  V57
0.8857885886420875  V58
0.8858068186035414  V59
0.8858190297744387  V60
0.8858268383560332  V61
0.8858314740578557  V62
0.8858338650648693  V63
0.8858347056324356  V64
0.8858345096133756  V65
0.8858336526432716  V66
0.8858324052219954  V67
0.8858309585200573  V68
0.8858294443971466  V69
0.8858279508373684  V70
0.8858265337723509  V71
0.8858252260718623  V72
0.8858240443250489  V73
0.885822993908054  V74
0.8858220727306321  V75
0.8858212739711743  V76
0.8858205880427681  V77
0.8858200039795135  V78
0.8858195103898373  V79
0.8858190960898901  V80
0.885818750503602  V81
0.8858184638951786  V82
0.8858182274836066  V83
0.8858180334761782  V84
0.8858178750483563  V85
0.8858177462899013  V86
0.8858176421315547  V87
0.8858175582623432  V88
0.885817491044412  V89
0.8858174374299697  V90
0.8858173948832414  V91
0.8858173613091157  V92
0.8858173349893333  V93
0.8858173145264926  V94
0.885817298795779  V95
0.885817286904107  V96
0.8858172781562483  V97
0.8858172720274823  V98
0.8858172681423244  V99
0.8858172662589414  V100
# Parameters
4.3  A
13.5  beta
0.1  sigma
1.5  kappa
4.7  gamma
0.2  Du
1  Dv
0.2  dx
0  p
0  dir
1  neum
0  uhi
0  ulo
0  vhi
0  vlo
# Graphics
0.7071097251469876  rm
-0.4999999999826661  rm
0.4999958366025516  rm
0.7071038372138505  rm
0.5000041633974482  rm
-0.4999999999826661  rm
0  rm
0.7071038372138505  rm
0.7071097251469876  rm
0    
25    
1    
1    
0    
0    
1    
1    
1    
0    
0    
1    
1    
1    
0    
0    
1    
1    
1    
0    
0    
1    
1    
1    
0    
0    
1    
1    
1    
0    
0    
1    
1    
1    
0    
0    
1    
1    
1    
0    
0    
1    
1    
1    
0    
0    
1    
1    
1    
0    
-1000   
1000   
0    
0   3DFlag
1   Timeflag
0   Colorflag
0   Type
1  color scale
0   minscale
150   xmax
0   xmin
3.923460006713867   ymax
0   ymin
12   zmax
-12   zmin
75   
0.01333333333333333   
1.961730003356934   
0.5097541447032921   
0   
0.08333333333333333   
45   Theta
45   Phi
0    xshft
0    yshft
0    zshft
0   xlo
0   ylo
0   
-1   
150   xhi
3.923460006713867   yhi
150   
1   
# Transpose variables etc
U1
2   n columns
1   n rows
1   row skip
1   col skip
1   row 0
# Coupling stuff for H funs
0
0
0
0
0
0
0
0
0
0
0
0
0
0
0
0
0
0
0
0
0
0
0
0
0
0
0
0
0
0
0
0
0
0
0
0
0
0
0
0
0
0
0
0
0
0
0
0
0
0
0
0
0
0
0
0
0
0
0
0
0
0
0
0
0
0
0
0
0
0
0
0
0
0
0
0
0
0
0
0
0
0
0
0
0
0
0
0
0
0
0
0
0
0
0
0
0
0
0
0
0
0
0
0
0
0
0
0
0
0
0
0
0
0
0
0
0
0
0
0
0
0
0
0
0
0
0
0
0
0
0
0
0
0
0
0
0
0
0
0
0
0
0
0
0
0
0
0
0
0
0
0
0
0
0
0
0
0
0
0
0
0
0
0
0
0
0
0
0
0
0
0
0
0
0
0
0
0
0
0
0
0
0
0
0
0
0
0
0
0
0
0
0
0
0
0
0
0
0
0
# Array plot stuff
u1
100   NCols
1   Row 1
50   NRows
4   RowSkip
0.1  Zmin
3  Zmax
# Torus information 
0    Torus flag 1=ON
6.283185307179586  Torus period
# Range information
A
-1   eq-range stab col
0   shoot flag 1=on
10   eq-range steps
0  eq_range low
1  eq_range high
U1
U1
20   Range steps
0   Cycle color 1=on
1   Reset data 1=on
1   Use old I.C.s 1=yes
0  Par1 low
0  Par2 low
1  Par1 high
1  Par2 high
A
0   BVP side
0   color cycle flag 1=on
10   BVP range steps
0  BVP range low
1  BVP range high
RHS etc ...
dU1/dT=F(U1,V1)+DU*(U2-2*U1+U0)/(DX*DX)
dU2/dT=F(U2,V2)+DU*(U3-2*U2+U1)/(DX*DX)
dU3/dT=F(U3,V3)+DU*(U4-2*U3+U2)/(DX*DX)
dU4/dT=F(U4,V4)+DU*(U5-2*U4+U3)/(DX*DX)
dU5/dT=F(U5,V5)+DU*(U6-2*U5+U4)/(DX*DX)
dU6/dT=F(U6,V6)+DU*(U7-2*U6+U5)/(DX*DX)
dU7/dT=F(U7,V7)+DU*(U8-2*U7+U6)/(DX*DX)
dU8/dT=F(U8,V8)+DU*(U9-2*U8+U7)/(DX*DX)
dU9/dT=F(U9,V9)+DU*(U10-2*U9+U8)/(DX*DX)
dU10/dT=F(U10,V10)+DU*(U11-2*U10+U9)/(DX*DX)
dU11/dT=F(U11,V11)+DU*(U12-2*U11+U10)/(DX*DX)
dU12/dT=F(U12,V12)+DU*(U13-2*U12+U11)/(DX*DX)
dU13/dT=F(U13,V13)+DU*(U14-2*U13+U12)/(DX*DX)
dU14/dT=F(U14,V14)+DU*(U15-2*U14+U13)/(DX*DX)
dU15/dT=F(U15,V15)+DU*(U16-2*U15+U14)/(DX*DX)
dU16/dT=F(U16,V16)+DU*(U17-2*U16+U15)/(DX*DX)
dU17/dT=F(U17,V17)+DU*(U18-2*U17+U16)/(DX*DX)
dU18/dT=F(U18,V18)+DU*(U19-2*U18+U17)/(DX*DX)
dU19/dT=F(U19,V19)+DU*(U20-2*U19+U18)/(DX*DX)
dU20/dT=F(U20,V20)+DU*(U21-2*U20+U19)/(DX*DX)
dU21/dT=F(U21,V21)+DU*(U22-2*U21+U20)/(DX*DX)
dU22/dT=F(U22,V22)+DU*(U23-2*U22+U21)/(DX*DX)
dU23/dT=F(U23,V23)+DU*(U24-2*U23+U22)/(DX*DX)
dU24/dT=F(U24,V24)+DU*(U25-2*U24+U23)/(DX*DX)
dU25/dT=F(U25,V25)+DU*(U26-2*U25+U24)/(DX*DX)
dU26/dT=F(U26,V26)+DU*(U27-2*U26+U25)/(DX*DX)
dU27/dT=F(U27,V27)+DU*(U28-2*U27+U26)/(DX*DX)
dU28/dT=F(U28,V28)+DU*(U29-2*U28+U27)/(DX*DX)
dU29/dT=F(U29,V29)+DU*(U30-2*U29+U28)/(DX*DX)
dU30/dT=F(U30,V30)+DU*(U31-2*U30+U29)/(DX*DX)
dU31/dT=F(U31,V31)+DU*(U32-2*U31+U30)/(DX*DX)
dU32/dT=F(U32,V32)+DU*(U33-2*U32+U31)/(DX*DX)
dU33/dT=F(U33,V33)+DU*(U34-2*U33+U32)/(DX*DX)
dU34/dT=F(U34,V34)+DU*(U35-2*U34+U33)/(DX*DX)
dU35/dT=F(U35,V35)+DU*(U36-2*U35+U34)/(DX*DX)
dU36/dT=F(U36,V36)+DU*(U37-2*U36+U35)/(DX*DX)
dU37/dT=F(U37,V37)+DU*(U38-2*U37+U36)/(DX*DX)
dU38/dT=F(U38,V38)+DU*(U39-2*U38+U37)/(DX*DX)
dU39/dT=F(U39,V39)+DU*(U40-2*U39+U38)/(DX*DX)
dU40/dT=F(U40,V40)+DU*(U41-2*U40+U39)/(DX*DX)
dU41/dT=F(U41,V41)+DU*(U42-2*U41+U40)/(DX*DX)
dU42/dT=F(U42,V42)+DU*(U43-2*U42+U41)/(DX*DX)
dU43/dT=F(U43,V43)+DU*(U44-2*U43+U42)/(DX*DX)
dU44/dT=F(U44,V44)+DU*(U45-2*U44+U43)/(DX*DX)
dU45/dT=F(U45,V45)+DU*(U46-2*U45+U44)/(DX*DX)
dU46/dT=F(U46,V46)+DU*(U47-2*U46+U45)/(DX*DX)
dU47/dT=F(U47,V47)+DU*(U48-2*U47+U46)/(DX*DX)
dU48/dT=F(U48,V48)+DU*(U49-2*U48+U47)/(DX*DX)
dU49/dT=F(U49,V49)+DU*(U50-2*U49+U48)/(DX*DX)
dU50/dT=F(U50,V50)+DU*(U51-2*U50+U49)/(DX*DX)
dU51/dT=F(U51,V51)+DU*(U52-2*U51+U50)/(DX*DX)
dU52/dT=F(U52,V52)+DU*(U53-2*U52+U51)/(DX*DX)
dU53/dT=F(U53,V53)+DU*(U54-2*U53+U52)/(DX*DX)
dU54/dT=F(U54,V54)+DU*(U55-2*U54+U53)/(DX*DX)
dU55/dT=F(U55,V55)+DU*(U56-2*U55+U54)/(DX*DX)
dU56/dT=F(U56,V56)+DU*(U57-2*U56+U55)/(DX*DX)
dU57/dT=F(U57,V57)+DU*(U58-2*U57+U56)/(DX*DX)
dU58/dT=F(U58,V58)+DU*(U59-2*U58+U57)/(DX*DX)
dU59/dT=F(U59,V59)+DU*(U60-2*U59+U58)/(DX*DX)
dU60/dT=F(U60,V60)+DU*(U61-2*U60+U59)/(DX*DX)
dU61/dT=F(U61,V61)+DU*(U62-2*U61+U60)/(DX*DX)
dU62/dT=F(U62,V62)+DU*(U63-2*U62+U61)/(DX*DX)
dU63/dT=F(U63,V63)+DU*(U64-2*U63+U62)/(DX*DX)
dU64/dT=F(U64,V64)+DU*(U65-2*U64+U63)/(DX*DX)
dU65/dT=F(U65,V65)+DU*(U66-2*U65+U64)/(DX*DX)
dU66/dT=F(U66,V66)+DU*(U67-2*U66+U65)/(DX*DX)
dU67/dT=F(U67,V67)+DU*(U68-2*U67+U66)/(DX*DX)
dU68/dT=F(U68,V68)+DU*(U69-2*U68+U67)/(DX*DX)
dU69/dT=F(U69,V69)+DU*(U70-2*U69+U68)/(DX*DX)
dU70/dT=F(U70,V70)+DU*(U71-2*U70+U69)/(DX*DX)
dU71/dT=F(U71,V71)+DU*(U72-2*U71+U70)/(DX*DX)
dU72/dT=F(U72,V72)+DU*(U73-2*U72+U71)/(DX*DX)
dU73/dT=F(U73,V73)+DU*(U74-2*U73+U72)/(DX*DX)
dU74/dT=F(U74,V74)+DU*(U75-2*U74+U73)/(DX*DX)
dU75/dT=F(U75,V75)+DU*(U76-2*U75+U74)/(DX*DX)
dU76/dT=F(U76,V76)+DU*(U77-2*U76+U75)/(DX*DX)
dU77/dT=F(U77,V77)+DU*(U78-2*U77+U76)/(DX*DX)
dU78/dT=F(U78,V78)+DU*(U79-2*U78+U77)/(DX*DX)
dU79/dT=F(U79,V79)+DU*(U80-2*U79+U78)/(DX*DX)
dU80/dT=F(U80,V80)+DU*(U81-2*U80+U79)/(DX*DX)
dU81/dT=F(U81,V81)+DU*(U82-2*U81+U80)/(DX*DX)
dU82/dT=F(U82,V82)+DU*(U83-2*U82+U81)/(DX*DX)
dU83/dT=F(U83,V83)+DU*(U84-2*U83+U82)/(DX*DX)
dU84/dT=F(U84,V84)+DU*(U85-2*U84+U83)/(DX*DX)
dU85/dT=F(U85,V85)+DU*(U86-2*U85+U84)/(DX*DX)
dU86/dT=F(U86,V86)+DU*(U87-2*U86+U85)/(DX*DX)
dU87/dT=F(U87,V87)+DU*(U88-2*U87+U86)/(DX*DX)
dU88/dT=F(U88,V88)+DU*(U89-2*U88+U87)/(DX*DX)
dU89/dT=F(U89,V89)+DU*(U90-2*U89+U88)/(DX*DX)
dU90/dT=F(U90,V90)+DU*(U91-2*U90+U89)/(DX*DX)
dU91/dT=F(U91,V91)+DU*(U92-2*U91+U90)/(DX*DX)
dU92/dT=F(U92,V92)+DU*(U93-2*U92+U91)/(DX*DX)
dU93/dT=F(U93,V93)+DU*(U94-2*U93+U92)/(DX*DX)
dU94/dT=F(U94,V94)+DU*(U95-2*U94+U93)/(DX*DX)
dU95/dT=F(U95,V95)+DU*(U96-2*U95+U94)/(DX*DX)
dU96/dT=F(U96,V96)+DU*(U97-2*U96+U95)/(DX*DX)
dU97/dT=F(U97,V97)+DU*(U98-2*U97+U96)/(DX*DX)
dU98/dT=F(U98,V98)+DU*(U99-2*U98+U97)/(DX*DX)
dU99/dT=F(U99,V99)+DU*(U100-2*U99+U98)/(DX*DX)
dU100/dT=F(U100,V100)+DU*(U101-2*U100+U99)/(DX*DX)
dV1/dT=G(U1,V1)+DV*(V2-2*V1+V0)/(DX*DX)
dV2/dT=G(U2,V2)+DV*(V3-2*V2+V1)/(DX*DX)
dV3/dT=G(U3,V3)+DV*(V4-2*V3+V2)/(DX*DX)
dV4/dT=G(U4,V4)+DV*(V5-2*V4+V3)/(DX*DX)
dV5/dT=G(U5,V5)+DV*(V6-2*V5+V4)/(DX*DX)
dV6/dT=G(U6,V6)+DV*(V7-2*V6+V5)/(DX*DX)
dV7/dT=G(U7,V7)+DV*(V8-2*V7+V6)/(DX*DX)
dV8/dT=G(U8,V8)+DV*(V9-2*V8+V7)/(DX*DX)
dV9/dT=G(U9,V9)+DV*(V10-2*V9+V8)/(DX*DX)
dV10/dT=G(U10,V10)+DV*(V11-2*V10+V9)/(DX*DX)
dV11/dT=G(U11,V11)+DV*(V12-2*V11+V10)/(DX*DX)
dV12/dT=G(U12,V12)+DV*(V13-2*V12+V11)/(DX*DX)
dV13/dT=G(U13,V13)+DV*(V14-2*V13+V12)/(DX*DX)
dV14/dT=G(U14,V14)+DV*(V15-2*V14+V13)/(DX*DX)
dV15/dT=G(U15,V15)+DV*(V16-2*V15+V14)/(DX*DX)
dV16/dT=G(U16,V16)+DV*(V17-2*V16+V15)/(DX*DX)
dV17/dT=G(U17,V17)+DV*(V18-2*V17+V16)/(DX*DX)
dV18/dT=G(U18,V18)+DV*(V19-2*V18+V17)/(DX*DX)
dV19/dT=G(U19,V19)+DV*(V20-2*V19+V18)/(DX*DX)
dV20/dT=G(U20,V20)+DV*(V21-2*V20+V19)/(DX*DX)
dV21/dT=G(U21,V21)+DV*(V22-2*V21+V20)/(DX*DX)
dV22/dT=G(U22,V22)+DV*(V23-2*V22+V21)/(DX*DX)
dV23/dT=G(U23,V23)+DV*(V24-2*V23+V22)/(DX*DX)
dV24/dT=G(U24,V24)+DV*(V25-2*V24+V23)/(DX*DX)
dV25/dT=G(U25,V25)+DV*(V26-2*V25+V24)/(DX*DX)
dV26/dT=G(U26,V26)+DV*(V27-2*V26+V25)/(DX*DX)
dV27/dT=G(U27,V27)+DV*(V28-2*V27+V26)/(DX*DX)
dV28/dT=G(U28,V28)+DV*(V29-2*V28+V27)/(DX*DX)
dV29/dT=G(U29,V29)+DV*(V30-2*V29+V28)/(DX*DX)
dV30/dT=G(U30,V30)+DV*(V31-2*V30+V29)/(DX*DX)
dV31/dT=G(U31,V31)+DV*(V32-2*V31+V30)/(DX*DX)
dV32/dT=G(U32,V32)+DV*(V33-2*V32+V31)/(DX*DX)
dV33/dT=G(U33,V33)+DV*(V34-2*V33+V32)/(DX*DX)
dV34/dT=G(U34,V34)+DV*(V35-2*V34+V33)/(DX*DX)
dV35/dT=G(U35,V35)+DV*(V36-2*V35+V34)/(DX*DX)
dV36/dT=G(U36,V36)+DV*(V37-2*V36+V35)/(DX*DX)
dV37/dT=G(U37,V37)+DV*(V38-2*V37+V36)/(DX*DX)
dV38/dT=G(U38,V38)+DV*(V39-2*V38+V37)/(DX*DX)
dV39/dT=G(U39,V39)+DV*(V40-2*V39+V38)/(DX*DX)
dV40/dT=G(U40,V40)+DV*(V41-2*V40+V39)/(DX*DX)
dV41/dT=G(U41,V41)+DV*(V42-2*V41+V40)/(DX*DX)
dV42/dT=G(U42,V42)+DV*(V43-2*V42+V41)/(DX*DX)
dV43/dT=G(U43,V43)+DV*(V44-2*V43+V42)/(DX*DX)
dV44/dT=G(U44,V44)+DV*(V45-2*V44+V43)/(DX*DX)
dV45/dT=G(U45,V45)+DV*(V46-2*V45+V44)/(DX*DX)
dV46/dT=G(U46,V46)+DV*(V47-2*V46+V45)/(DX*DX)
dV47/dT=G(U47,V47)+DV*(V48-2*V47+V46)/(DX*DX)
dV48/dT=G(U48,V48)+DV*(V49-2*V48+V47)/(DX*DX)
dV49/dT=G(U49,V49)+DV*(V50-2*V49+V48)/(DX*DX)
dV50/dT=G(U50,V50)+DV*(V51-2*V50+V49)/(DX*DX)
dV51/dT=G(U51,V51)+DV*(V52-2*V51+V50)/(DX*DX)
dV52/dT=G(U52,V52)+DV*(V53-2*V52+V51)/(DX*DX)
dV53/dT=G(U53,V53)+DV*(V54-2*V53+V52)/(DX*DX)
dV54/dT=G(U54,V54)+DV*(V55-2*V54+V53)/(DX*DX)
dV55/dT=G(U55,V55)+DV*(V56-2*V55+V54)/(DX*DX)
dV56/dT=G(U56,V56)+DV*(V57-2*V56+V55)/(DX*DX)
dV57/dT=G(U57,V57)+DV*(V58-2*V57+V56)/(DX*DX)
dV58/dT=G(U58,V58)+DV*(V59-2*V58+V57)/(DX*DX)
dV59/dT=G(U59,V59)+DV*(V60-2*V59+V58)/(DX*DX)
dV60/dT=G(U60,V60)+DV*(V61-2*V60+V59)/(DX*DX)
dV61/dT=G(U61,V61)+DV*(V62-2*V61+V60)/(DX*DX)
dV62/dT=G(U62,V62)+DV*(V63-2*V62+V61)/(DX*DX)
dV63/dT=G(U63,V63)+DV*(V64-2*V63+V62)/(DX*DX)
dV64/dT=G(U64,V64)+DV*(V65-2*V64+V63)/(DX*DX)
dV65/dT=G(U65,V65)+DV*(V66-2*V65+V64)/(DX*DX)
dV66/dT=G(U66,V66)+DV*(V67-2*V66+V65)/(DX*DX)
dV67/dT=G(U67,V67)+DV*(V68-2*V67+V66)/(DX*DX)
dV68/dT=G(U68,V68)+DV*(V69-2*V68+V67)/(DX*DX)
dV69/dT=G(U69,V69)+DV*(V70-2*V69+V68)/(DX*DX)
dV70/dT=G(U70,V70)+DV*(V71-2*V70+V69)/(DX*DX)
dV71/dT=G(U71,V71)+DV*(V72-2*V71+V70)/(DX*DX)
dV72/dT=G(U72,V72)+DV*(V73-2*V72+V71)/(DX*DX)
dV73/dT=G(U73,V73)+DV*(V74-2*V73+V72)/(DX*DX)
dV74/dT=G(U74,V74)+DV*(V75-2*V74+V73)/(DX*DX)
dV75/dT=G(U75,V75)+DV*(V76-2*V75+V74)/(DX*DX)
dV76/dT=G(U76,V76)+DV*(V77-2*V76+V75)/(DX*DX)
dV77/dT=G(U77,V77)+DV*(V78-2*V77+V76)/(DX*DX)
dV78/dT=G(U78,V78)+DV*(V79-2*V78+V77)/(DX*DX)
dV79/dT=G(U79,V79)+DV*(V80-2*V79+V78)/(DX*DX)
dV80/dT=G(U80,V80)+DV*(V81-2*V80+V79)/(DX*DX)
dV81/dT=G(U81,V81)+DV*(V82-2*V81+V80)/(DX*DX)
dV82/dT=G(U82,V82)+DV*(V83-2*V82+V81)/(DX*DX)
dV83/dT=G(U83,V83)+DV*(V84-2*V83+V82)/(DX*DX)
dV84/dT=G(U84,V84)+DV*(V85-2*V84+V83)/(DX*DX)
dV85/dT=G(U85,V85)+DV*(V86-2*V85+V84)/(DX*DX)
dV86/dT=G(U86,V86)+DV*(V87-2*V86+V85)/(DX*DX)
dV87/dT=G(U87,V87)+DV*(V88-2*V87+V86)/(DX*DX)
dV88/dT=G(U88,V88)+DV*(V89-2*V88+V87)/(DX*DX)
dV89/dT=G(U89,V89)+DV*(V90-2*V89+V88)/(DX*DX)
dV90/dT=G(U90,V90)+DV*(V91-2*V90+V89)/(DX*DX)
dV91/dT=G(U91,V91)+DV*(V92-2*V91+V90)/(DX*DX)
dV92/dT=G(U92,V92)+DV*(V93-2*V92+V91)/(DX*DX)
dV93/dT=G(U93,V93)+DV*(V94-2*V93+V92)/(DX*DX)
dV94/dT=G(U94,V94)+DV*(V95-2*V94+V93)/(DX*DX)
dV95/dT=G(U95,V95)+DV*(V96-2*V95+V94)/(DX*DX)
dV96/dT=G(U96,V96)+DV*(V97-2*V96+V95)/(DX*DX)
dV97/dT=G(U97,V97)+DV*(V98-2*V97+V96)/(DX*DX)
dV98/dT=G(U98,V98)+DV*(V99-2*V98+V97)/(DX*DX)
dV99/dT=G(U99,V99)+DV*(V100-2*V99+V98)/(DX*DX)
dV100/dT=G(U100,V100)+DV*(V101-2*V100+V99)/(DX*DX)

where ...
U0 = DIR*UHI+NEUM*U1+P*U100   
U101 = DIR*ULO+NEUM*U100+P*U1   
V0 = DIR*VHI+NEUM*V1+P*V100   
V101 = DIR*VLO+NEUM*V100+P*V1   

User-defined functions:
F(U,V) = A-U-BETA*H(U)-V  
G(U,V) = GAMMA*H(SIGMA*U)-V  
H(X) = X*EXP(-KAPPA*X)  
