# Supplementary material for: Acetylcholine waves and dopamine release in the striatum
Source: Nat Commun. 2023 Oct 27;14:6852. doi: 10.1038/s41467-023-42311-5 (PMC10611775; doi:10.1038/s41467-023-42311-5)
Supplement: Supplementary file 6 — Supplementary Code [file 41467_2023_42311_MOESM6_ESM.zip › Code/Fig10b_S9/TuringAChDA.ode.set]

## Set file for TuringAChDA.ode on Mon Jan  3 11:04:59 2022
400   Number of equations and auxiliaries
12   Number of parameters
# Numerical stuff
1    nout
40    nullcline mesh
10   CVode
500  total
0.25  DeltaT
0  T0
0  Transient
100  Bound
1e-12  DtMin
1  DtMax
1e-06  Tolerance
1e-05  Abs. Tolerance
0  Max Delay
100   Eigenvector iterates
0.001  Eigenvector tolerance
0.001  Newton tolerance
0  Poincare plane
1e-05  Boundary value tolerance
1e-05  Boundary value epsilon
20   Boundary value iterates
0   Poincare None
1   Poincare variable
1   Poincare sign
0   Stop on Section
0   Delay flag
500  Current time
500  Last Time
0   MyStart
1   INFLAG
# Delays
0.0
0.0
0.0
0.0
0.0
0.0
0.0
0.0
0.0
0.0
0.0
0.0
0.0
0.0
0.0
0.0
0.0
0.0
0.0
0.0
0.0
0.0
0.0
0.0
0.0
0.0
0.0
0.0
0.0
0.0
0.0
0.0
0.0
0.0
0.0
0.0
0.0
0.0
0.0
0.0
0.0
0.0
0.0
0.0
0.0
0.0
0.0
0.0
0.0
0.0
0.0
0.0
0.0
0.0
0.0
0.0
0.0
0.0
0.0
0.0
0.0
0.0
0.0
0.0
0.0
0.0
0.0
0.0
0.0
0.0
0.0
0.0
0.0
0.0
0.0
0.0
0.0
0.0
0.0
0.0
0.0
0.0
0.0
0.0
0.0
0.0
0.0
0.0
0.0
0.0
0.0
0.0
0.0
0.0
0.0
0.0
0.0
0.0
0.0
0.0
0.0
0.0
0.0
0.0
0.0
0.0
0.0
0.0
0.0
0.0
0.0
0.0
0.0
0.0
0.0
0.0
0.0
0.0
0.0
0.0
0.0
0.0
0.0
0.0
0.0
0.0
0.0
0.0
0.0
0.0
0.0
0.0
0.0
0.0
0.0
0.0
0.0
0.0
0.0
0.0
0.0
0.0
0.0
0.0
0.0
0.0
0.0
0.0
0.0
0.0
0.0
0.0
0.0
0.0
0.0
0.0
0.0
0.0
0.0
0.0
0.0
0.0
0.0
0.0
0.0
0.0
0.0
0.0
0.0
0.0
0.0
0.0
0.0
0.0
0.0
0.0
0.0
0.0
0.0
0.0
0.0
0.0
0.0
0.0
0.0
0.0
0.0
0.0
0.0
0.0
0.0
0.0
0.0
0.0
0.0
0.0
0.0
0.0
0.0
0.0
0.0
0.0
0.0
0.0
0.0
0.0
0.0
0.0
0.0
0.0
0.0
0.0
0.0
0.0
0.0
0.0
0.0
0.0
0.0
0.0
0.0
0.0
0.0
0.0
0.0
0.0
0.0
0.0
0.0
0.0
0.0
0.0
0.0
0.0
0.0
0.0
0.0
0.0
0.0
0.0
0.0
0.0
0.0
0.0
0.0
0.0
0.0
0.0
0.0
0.0
0.0
0.0
0.0
0.0
0.0
0.0
0.0
0.0
0.0
0.0
0.0
0.0
0.0
0.0
0.0
0.0
0.0
0.0
0.0
0.0
0.0
0.0
0.0
0.0
0.0
0.0
0.0
0.0
0.0
0.0
0.0
0.0
0.0
0.0
0.0
0.0
0.0
0.0
0.0
0.0
0.0
0.0
0.0
0.0
0.0
0.0
0.0
0.0
0.0
0.0
0.0
0.0
0.0
0.0
0.0
0.0
0.0
0.0
0.0
0.0
0.0
0.0
0.0
0.0
0.0
0.0
0.0
0.0
0.0
0.0
0.0
0.0
0.0
0.0
0.0
0.0
0.0
0.0
0.0
0.0
0.0
0.0
0.0
0.0
0.0
0.0
0.0
0.0
0.0
0.0
0.0
0.0
0.0
0.0
0.0
0.0
0.0
0.0
0.0
0.0
0.0
0.0
0.0
0.0
0.0
0.0
0.0
0.0
0.0
0.0
0.0
0.0
0.0
0.0
0.0
0.0
0.0
0.0
0.0
0.0
0.0
0.0
0.0
0.0
0.0
0.0
0.0
0.0
0.0
0.0
0.0
0.0
0.0
0.0
0.0
0.0
0.0
0.0
0.0
0.0
0.0
0.0
0.0
0.0
0.0
0.0
0.0
0.0
0.0
0.0
# Bndry conds
0
0
0
0
0
0
0
0
0
0
0
0
0
0
0
0
0
0
0
0
0
0
0
0
0
0
0
0
0
0
0
0
0
0
0
0
0
0
0
0
0
0
0
0
0
0
0
0
0
0
0
0
0
0
0
0
0
0
0
0
0
0
0
0
0
0
0
0
0
0
0
0
0
0
0
0
0
0
0
0
0
0
0
0
0
0
0
0
0
0
0
0
0
0
0
0
0
0
0
0
0
0
0
0
0
0
0
0
0
0
0
0
0
0
0
0
0
0
0
0
0
0
0
0
0
0
0
0
0
0
0
0
0
0
0
0
0
0
0
0
0
0
0
0
0
0
0
0
0
0
0
0
0
0
0
0
0
0
0
0
0
0
0
0
0
0
0
0
0
0
0
0
0
0
0
0
0
0
0
0
0
0
0
0
0
0
0
0
0
0
0
0
0
0
0
0
0
0
0
0
0
0
0
0
0
0
0
0
0
0
0
0
0
0
0
0
0
0
0
0
0
0
0
0
0
0
0
0
0
0
0
0
0
0
0
0
0
0
0
0
0
0
0
0
0
0
0
0
0
0
0
0
0
0
0
0
0
0
0
0
0
0
0
0
0
0
0
0
0
0
0
0
0
0
0
0
0
0
0
0
0
0
0
0
0
0
0
0
0
0
0
0
0
0
0
0
0
0
0
0
0
0
0
0
0
0
0
0
0
0
0
0
0
0
0
0
0
0
0
0
0
0
0
0
0
0
0
0
0
0
0
0
0
0
0
0
0
0
0
0
0
0
0
0
0
0
0
0
0
0
0
0
0
0
0
0
0
0
0
0
0
0
0
0
0
0
0
0
0
0
0
0
0
0
0
0
0
0
0
0
0
0
0
0
0
0
0
0
0
0
0
0
0
0
0
0
0
0
0
0
# Old ICs
0.668357253074646  U1
0.668357253074646  U2
0.668357253074646  U3
0.668357253074646  U4
0.668357253074646  U5
0.668357253074646  U6
0.668357253074646  U7
0.668357253074646  U8
0.668357253074646  U9
0.668357253074646  U10
0.668357253074646  U11
0.668357253074646  U12
0.668357253074646  U13
0.668357253074646  U14
0.668357253074646  U15
0.668357253074646  U16
0.668357253074646  U17
0.668357253074646  U18
0.668357253074646  U19
0.668357253074646  U20
0.668357253074646  U21
0.668357253074646  U22
0.668357253074646  U23
0.668357253074646  U24
0.668357253074646  U25
0.668357253074646  U26
0.668357253074646  U27
0.668357253074646  U28
0.668357253074646  U29
0.668357253074646  U30
0.668357253074646  U31
0.668357253074646  U32
0.668357253074646  U33
0.668357253074646  U34
0.668357253074646  U35
0.668357253074646  U36
0.668357253074646  U37
0.668357253074646  U38
0.668357253074646  U39
0.668357253074646  U40
0.668357253074646  U41
0.668357253074646  U42
0.668357253074646  U43
0.668357253074646  U44
0.668357253074646  U45
0.668357253074646  U46
0.668357253074646  U47
0.668357253074646  U48
0.668357253074646  U49
0.668357253074646  U50
0.668357253074646  U51
0.668357253074646  U52
0.668357253074646  U53
0.668357253074646  U54
0.668357253074646  U55
0.668357253074646  U56
0.668357253074646  U57
0.668357253074646  U58
0.668357253074646  U59
0.668357253074646  U60
0.668357253074646  U61
0.668357253074646  U62
0.668357253074646  U63
0.668357253074646  U64
0.668357253074646  U65
0.668357253074646  U66
0.668357253074646  U67
0.668357253074646  U68
0.668357253074646  U69
0.668357253074646  U70
0.668357253074646  U71
0.668357253074646  U72
0.668357253074646  U73
0.668357253074646  U74
0.668357253074646  U75
0.668357253074646  U76
0.668357253074646  U77
0.668357253074646  U78
0.668357253074646  U79
0.668357253074646  U80
0.668357253074646  U81
0.668357253074646  U82
0.668357253074646  U83
0.668357253074646  U84
0.668357253074646  U85
0.668357253074646  U86
0.668357253074646  U87
0.668357253074646  U88
0.668357253074646  U89
0.668357253074646  U90
0.668357253074646  U91
0.668357253074646  U92
0.668357253074646  U93
0.668357253074646  U94
0.668357253074646  U95
0.668357253074646  U96
0.668357253074646  U97
0.668357253074646  U98
0.668357253074646  U99
0.668357253074646  U100
0.668357253074646  U101
0.668357253074646  U102
0.668357253074646  U103
0.668357253074646  U104
0.668357253074646  U105
0.668357253074646  U106
0.668357253074646  U107
0.668357253074646  U108
0.668357253074646  U109
0.6683573126792908  U110
0.6683573126792908  U111
0.6683573126792908  U112
0.668357253074646  U113
0.668357253074646  U114
0.668357253074646  U115
0.668357253074646  U116
0.6683571934700012  U117
0.6683571338653564  U118
0.6683570742607117  U119
0.6683569550514221  U120
0.6683567762374878  U121
0.6683565378189087  U122
0.6683562397956848  U123
0.6683558821678162  U124
0.6683553457260132  U125
0.6683546304702759  U126
0.6683537364006042  U127
0.6683525443077087  U128
0.6683509945869446  U129
0.6683490872383118  U130
0.6683465838432312  U131
0.6683434844017029  U132
0.6683396697044373  U133
0.6683349013328552  U134
0.6683291792869568  U135
0.6683221459388733  U136
0.6683138608932495  U137
0.6683040857315063  U138
0.6682928204536438  U139
0.6682800054550171  U140
0.6682658195495605  U141
0.668250560760498  U142
0.6682348847389221  U143
0.6682198047637939  U144
0.6682067513465881  U145
0.6681978702545166  U146
0.6681962013244629  U147
0.6682057976722717  U148
0.6682320833206177  U149
0.668282151222229  U150
0.668364942073822  U151
0.6684916019439697  U152
0.6686758995056152  U153
0.6689342856407166  U154
0.6692861914634705  U155
0.6697539687156677  U156
0.6703628897666931  U157
0.6711403131484985  U158
0.6721153259277344  U159
0.6733171343803406  U160
0.6747732162475586  U161
0.6765066981315613  U162
0.6785328388214111  U163
0.680854320526123  U164
0.6834550499916077  U165
0.6862924695014954  U166
0.6892871260643005  U167
0.6923097968101501  U168
0.6951642632484436  U169
0.6975653171539307  U170
0.6991102695465088  U171
0.6992437839508057  U172
0.6972158551216125  U173
0.6920374035835266  U174
0.6824448108673096  U175
0.6668970584869385  U176
0.6436489820480347  U177
0.6109603047370911  U178
0.5674987435340881  U179
0.5129314661026001  U180
0.4485445916652679  U181
0.3775461316108704  U182
0.304682731628418  U183
0.2351397126913071  U184
0.1732131391763687  U185
0.1214318946003914  U186
0.08044969290494919  U187
0.04951398819684982  U188
0.02711068838834763  U189
0.01149708591401577  U190
0.001029853359796107  U191
-0.005685203708708286  U192
-0.009757381863892078  U193
-0.01203311327844858  U194
-0.0131398169323802  U195
-0.01353235635906458  U196
-0.01353376917541027  U197
-0.01336771156638861  U198
-0.01318267174065113  U199
-0.01306887064129114  U200
0.09371904283761978  V1
0.09371904283761978  V2
0.09371904283761978  V3
0.09371904283761978  V4
0.09371904283761978  V5
0.09371904283761978  V6
0.09371904283761978  V7
0.09371904283761978  V8
0.09371904283761978  V9
0.09371904283761978  V10
0.09371904283761978  V11
0.09371904283761978  V12
0.09371904283761978  V13
0.09371904283761978  V14
0.09371904283761978  V15
0.09371904283761978  V16
0.09371904283761978  V17
0.09371904283761978  V18
0.09371904283761978  V19
0.09371904283761978  V20
0.09371904283761978  V21
0.09371904283761978  V22
0.09371904283761978  V23
0.09371904283761978  V24
0.09371904283761978  V25
0.09371904283761978  V26
0.09371904283761978  V27
0.09371904283761978  V28
0.09371904283761978  V29
0.09371904283761978  V30
0.09371904283761978  V31
0.09371904283761978  V32
0.09371904283761978  V33
0.09371904283761978  V34
0.09371904283761978  V35
0.09371904283761978  V36
0.09371904283761978  V37
0.09371904283761978  V38
0.09371904283761978  V39
0.09371904283761978  V40
0.09371904283761978  V41
0.09371904283761978  V42
0.09371904283761978  V43
0.09371904283761978  V44
0.09371904283761978  V45
0.09371904283761978  V46
0.09371904283761978  V47
0.09371904283761978  V48
0.09371904283761978  V49
0.09371904283761978  V50
0.09371904283761978  V51
0.09371904283761978  V52
0.09371904283761978  V53
0.09371904283761978  V54
0.09371904283761978  V55
0.09371904283761978  V56
0.09371904283761978  V57
0.09371904283761978  V58
0.09371904283761978  V59
0.09371904283761978  V60
0.09371904283761978  V61
0.09371904283761978  V62
0.09371904283761978  V63
0.09371904283761978  V64
0.09371904283761978  V65
0.09371904283761978  V66
0.09371904283761978  V67
0.09371904283761978  V68
0.09371904283761978  V69
0.09371904283761978  V70
0.09371904283761978  V71
0.09371904283761978  V72
0.09371904283761978  V73
0.09371904283761978  V74
0.09371904283761978  V75
0.09371904283761978  V76
0.09371904283761978  V77
0.09371904283761978  V78
0.09371904283761978  V79
0.09371904283761978  V80
0.09371904283761978  V81
0.09371904283761978  V82
0.09371904283761978  V83
0.09371904283761978  V84
0.09371904283761978  V85
0.09371904283761978  V86
0.09371904283761978  V87
0.09371904283761978  V88
0.09371904283761978  V89
0.09371904283761978  V90
0.09371904283761978  V91
0.09371904283761978  V92
0.09371904283761978  V93
0.09371904283761978  V94
0.09371904283761978  V95
0.09371904283761978  V96
0.09371904283761978  V97
0.09371904283761978  V98
0.09371904283761978  V99
0.09371904283761978  V100
0.09371904283761978  V101
0.09371904283761978  V102
0.09371904283761978  V103
0.09371903538703918  V104
0.09371903538703918  V105
0.09371903538703918  V106
0.09371903538703918  V107
0.09371902793645859  V108
0.09371902793645859  V109
0.09371902048587799  V110
0.09371902048587799  V111
0.09371901303529739  V112
0.0937190055847168  V113
0.0937189906835556  V114
0.09371898323297501  V115
0.09371896833181381  V116
0.09371894598007202  V117
0.09371893107891083  V118
0.09371890127658844  V119
0.09371887147426605  V120
0.09371883422136307  V121
0.09371878951787949  V122
0.09371872991323471  V123
0.09371867030858994  V124
0.09371860325336456  V125
0.093718521296978  V126
0.09371842443943024  V127
0.09371832758188248  V128
0.09371821582317352  V129
0.09371810406446457  V130
0.09371799230575562  V131
0.09371788799762726  V132
0.09371780604124069  V133
0.09371776878833771  V134
0.0937177836894989  V135
0.09371789544820786  V136
0.09371814131736755  V137
0.09371858090162277  V138
0.09371928870677948  V139
0.09372035413980484  V140
0.09372188895940781  V141
0.09372404962778091  V142
0.09372701495885849  V143
0.09373100101947784  V144
0.09373626112937927  V145
0.09374311566352844  V146
0.09375189989805222  V147
0.09376301616430283  V148
0.09377691149711609  V149
0.09379403293132782  V150
0.09381487220525742  V151
0.0938398614525795  V152
0.0938693955540657  V153
0.09390372037887573  V154
0.09394288808107376  V155
0.09398660808801651  V156
0.09403415024280548  V157
0.09408411383628845  V158
0.09413426369428635  V159
0.09418121725320816  V160
0.09422014653682709  V161
0.09424442797899246  V162
0.09424515813589096  V163
0.09421073645353317  V164
0.09412630647420883  V165
0.09397321194410324  V166
0.09372840076684952  V167
0.09336391091346741  V168
0.09284637868404388  V169
0.09213671833276749  V170
0.09119006991386414  V171
0.08995617926120758  V172
0.08838042616844177  V173
0.08640575408935547  V174
0.08397598564624786  V175
0.08104062080383301  V176
0.07756165415048599  V177
0.07352200895547867  V178
0.06893505156040192  V179
0.06385307013988495  V180
0.05837186425924301  V181
0.0526280365884304  V182
0.04678700491786003  V183
0.04102331772446632  V184
0.03549855947494507  V185
0.03034338168799877  V186
0.02564801461994648  V187
0.02146157063543797  V188
0.01779763773083687  V189
0.01464283466339111  V190
0.01196569297462702  V191
0.009724392555654049  V192
0.007872780784964561  V193
0.006364702247083187  V194
0.00515689654275775  V195
0.004210817161947489  V196
0.00349368853494525  V197
0.002979052253067493  V198
0.002647011075168848  V199
0.002484302734956145  V200
# Ending  ICs
2.028715670082424e-06  U1
2.326986088983861e-06  U2
2.955430964044741e-06  U3
3.945610643502186e-06  U4
5.261435433725431e-06  U5
6.70690285589157e-06  U6
7.869632477633249e-06  U7
8.232889258424869e-06  U8
7.514274773559338e-06  U9
5.942999072036215e-06  U10
4.089984989783195e-06  U11
2.441230737502974e-06  U12
1.19909011937126e-06  U13
3.573568013123179e-07  U14
-1.720085682193166e-07  U15
-4.850159039509166e-07  U16
-6.580142947512637e-07  U17
-7.432091114023152e-07  U18
-7.731566709656427e-07  U19
-7.671650338193561e-07  U20
-7.366563386413461e-07  U21
-6.887796390038868e-07  U22
-6.285227903869174e-07  U23
-5.598071965790113e-07  U24
-4.859834826391527e-07  U25
-4.100118322781248e-07  U26
-3.344962288911673e-07  U27
-2.616646830743389e-07  U28
-1.933412777810377e-07  U29
-1.309301612519352e-07  U30
-7.541815257565388e-08  U31
-2.739595514849998e-08  U32
1.290509080995696e-08  U33
4.556497264618593e-08  U34
7.092015086019583e-08  U35
8.950603331205589e-08  U36
1.020003299669952e-07  U37
1.091701046968169e-07  U38
1.118245694983514e-07  U39
1.107749409991316e-07  U40
1.068020166897831e-07  U41
1.006315396956004e-07  U42
9.291697411826689e-08  U43
8.422899812280826e-08  U44
7.505080425414703e-08  U45
6.577818083000277e-08  U46
5.672332245618887e-08  U47
4.812135927412809e-08  U48
4.013868397504022e-08  U49
3.288227624766139e-08  U50
2.640936123255518e-08  U51
2.073687936081369e-08  U52
1.585038031221218e-08  U53
1.171207686643827e-08  U54
8.267901108664455e-09  U55
5.453493654566055e-09  U56
3.199125940408037e-09  U57
1.433607155962028e-09  U58
8.726280955239446e-11  U59
-9.059064759642185e-10  U60
-1.606767039673541e-09  U61
-2.070174755285595e-09  U62
-2.344562734836917e-09  U63
-2.471888239791137e-09  U64
-2.487845009876591e-09  U65
-2.422260647793392e-09  U66
-2.299612340617706e-09  U67
-2.139607280792918e-09  U68
-1.957786144802497e-09  U69
-1.766118587425214e-09  U70
-1.573568771719733e-09  U71
-1.386616464057348e-09  U72
-1.209725253383756e-09  U73
-1.045754135713598e-09  U74
-8.963122024596686e-10  U75
-7.620586619814977e-10  U76
-6.429520846375683e-10  U77
-5.384537592950416e-10  U78
-4.476905341378967e-10  U79
-3.695826174932747e-10  U80
-3.029416454879028e-10  U81
-2.465439726595228e-10  U82
-1.991836805909821e-10  U83
-1.597092830257013e-10  U84
-1.270475743679027e-10  U85
-1.002175507149803e-10  U86
-7.833684775411714e-11  U87
-6.062269958545323e-11  U88
-4.638903266944568e-11  U89
-3.504097128938299e-11  U90
-2.606774387261455e-11  U91
-1.903473998275427e-11  U92
-1.357527137320543e-11  U93
-9.382432195128052e-12  U94
-6.201328143243516e-12  U95
-3.82184700491333e-12  U96
-2.072069088729007e-12  U97
-8.123611303863944e-13  U98
6.98422136275331e-14  U99
6.645924794307568e-13  U100
1.043358151075754e-12  U101
1.262383725753421e-12  U102
1.365534029554686e-12  U103
1.386682121576187e-12  U104
1.35169781935794e-12  U105
1.28009078340617e-12  U106
1.186357906959811e-12  U107
1.081079986047219e-12  U108
9.718076689294998e-13  U109
8.637717657509797e-13  U110
7.604483141558544e-13  U111
6.640044541521473e-13  U112
5.756472257104184e-13  U113
4.958938898229521e-13  U114
4.24779287251043e-13  U115
3.620130712976536e-13  U116
3.070973533673782e-13  U117
2.594133485342993e-13  U118
2.182839659341917e-13  U119
1.830179183894787e-13  U120
1.52939791476723e-13  U121
1.274095808385975e-13  U122
1.058344474535755e-13  U123
8.767482654642678e-14  U124
7.244653284437754e-14  U125
5.972011209831094e-14  U126
4.911837828261392e-14  U127
4.031283243822854e-14  U128
3.301946991674574e-14  U129
2.699433712648465e-14  U130
2.20290879258998e-14  U131
1.794670629023857e-14  U132
1.459749987439673e-14  U133
1.185542382084257e-14  U134
9.614761773142286e-15  U135
7.787168491091235e-15  U136
6.299063301987324e-15  U137
5.089353965662432e-15  U138
4.107464902201284e-15  U139
3.311640993310962e-15  U140
2.667497453391872e-15  U141
2.146786920127543e-15  U142
1.726356449731908e-15  U143
1.387269161794578e-15  U144
1.114067606086908e-15  U145
8.941583383333817e-16  U146
7.172995711055513e-16  U147
5.751760299312674e-16  U148
4.610472452457972e-16  U149
3.694574224913654e-16  U150
2.959967460540782e-16  U151
2.371054893034837e-16  U152
1.899136314144921e-16  U153
1.52109834923635e-16  U154
1.218346314922198e-16  U155
9.759351346487257e-17  U156
7.818635185772207e-17  U157
6.265017307062702e-17  U158
5.021284153374127e-17  U159
4.025562705123562e-17  U160
3.228299582177842e-17  U161
2.589826366350276e-17  U162
2.078399820628191e-17  U163
1.668626186455064e-17  U164
1.340195627452646e-17  U165
1.076866756444543e-17  U166
8.656525422087158e-18  U167
6.961681739998544e-18  U168
5.601090280994079e-18  U169
4.508330350806628e-18  U170
3.630267422976302e-18  U171
2.924384136287215e-18  U172
2.356647818033429e-18  U173
1.899807113161525e-18  U174
1.532031600922009e-18  U175
1.235825425554949e-18  U176
9.971597477944292e-19  U177
8.047798857279787e-19  U178
6.496518826184669e-19  U179
5.245203426579265e-19  U180
4.23555059245274e-19  U181
3.420685040463936e-19  U182
2.762898746447811e-19  U183
2.231842960041398e-19  U184
1.803080826424958e-19  U185
1.456928119625623e-19  U186
1.17752428932399e-19  U187
9.520877384332901e-20  U188
7.703185867187035e-20  U189
6.239196199419979e-20  U190
5.062120607319769e-20  U191
4.118275349849829e-20  U192
3.364613922223596e-20  U193
2.766755664233949e-20  U194
2.297415922995373e-20  U195
1.93516346234055e-20  U196
1.663446617430698e-20  U197
1.469842572513764e-20  U198
1.345494747710423e-20  U199
1.28471215341089e-20  U200
4.879056225583949e-07  V1
4.982216158738591e-07  V2
5.174216199558813e-07  V3
5.424055451521394e-07  V4
5.681257286096368e-07  V5
5.876593538325703e-07  V6
5.931617419331043e-07  V7
5.780192020830247e-07  V8
5.395947090710102e-07  V9
4.807355165493063e-07  V10
4.085449008878281e-07  V11
3.313309603978759e-07  V12
2.560377968768709e-07  V13
1.872416300333943e-07  V14
1.273031700432677e-07  V15
7.696679253392063e-08  V16
3.597883305930253e-08  V17
3.561707334597157e-09  V18
-2.12786155859934e-08  V19
-3.957799102011249e-08  V20
-5.232737865405482e-08  V21
-6.04369684455559e-08  V22
-6.472632977151662e-08  V23
-6.592607228125794e-08  V24
-6.468347609104629e-08  V25
-6.156866660985744e-08  V26
-5.70801074305667e-08  V27
-5.164923339268021e-08  V28
-4.564446578433059e-08  V29
-3.937495320875469e-08  V30
-3.309433816335854e-08  V31
-2.700475270440317e-08  V32
-2.12611419591398e-08  V33
-1.597592304824696e-08  V34
-1.122391720826018e-08  V35
-7.047447435559848e-09  V36
-3.461468895690691e-09  V37
-4.585940889326989e-10  V38
1.986117186863761e-09  V39
3.910714527780941e-09  V40
5.362347125927403e-09  V41
6.393746746422977e-09  V42
7.060235513510201e-09  V43
7.417265004259153e-09  V44
7.518471416335167e-09  V45
7.414213940662112e-09  V46
7.150550448627133e-09  V47
6.768596154648109e-09  V48
6.30420654281619e-09  V49
5.78792500774314e-09  V50
5.245137728593602e-09  V51
4.696382467577825e-09  V52
4.157763685169333e-09  V53
3.641432888541318e-09  V54
3.156100031393701e-09  V55
2.707548592910447e-09  V56
2.299133377750459e-09  V57
1.93224589742081e-09  V58
1.606737250172907e-09  V59
1.321292678853962e-09  V60
1.073755437460099e-09  V61
8.614002789966135e-10  V62
6.81158862047368e-10  V63
5.298007451518576e-10  V64
4.040744937433594e-10  V65
3.008138595078152e-10  V66
2.170140982853377e-10  V67
1.498833530412683e-10  V68
9.687371586231828e-11  V69
5.569615849492377e-11  V70
2.432303453272615e-11  V71
9.813468626680908e-13  V72
-1.586052938800964e-11  V73
-2.751045474213772e-11  V74
-3.507268666990179e-11  V75
-3.946920492248386e-11  V76
-4.146114810180992e-11  V77
-4.166959374934761e-11  V78
-4.059515021791805e-11  V79
-3.863601940284505e-11  V80
-3.610433989423132e-11  V81
-3.324073551823852e-11  V82
-3.022707984298799e-11  V83
-2.719754808948168e-11  V84
-2.424806866843148e-11  V85
-2.144431142353058e-11  V86
-1.882836222440671e-11  V87
-1.6424236898295e-11  V88
-1.424238417802229e-11  V89
-1.228331945582583e-11  V90
-1.054052032107624e-11  V91
-9.002702406899215e-12  V92
-7.655580942519086e-12  V93
-6.483210309667739e-12  V94
-5.468981324761392e-12  V95
-4.596344236870683e-12  V96
-3.849314736699716e-12  V97
-3.212810706499923e-12  V98
-2.672859024970431e-12  V99
-2.216704443344446e-12  V100
-1.832846303398626e-12  V101
-1.511023588407818e-12  V102
-1.24216438646072e-12  V103
-1.018312200775319e-12  V104
-8.325385640040961e-13  V105
-6.788490083873204e-13  V106
-5.520875236796048e-13  V107
-4.478431212185988e-13  V108
-3.623609454751929e-13  V109
-2.924594729974498e-13  V110
-2.354546604398139e-13  V111
-1.89091403866891e-13  V112
-1.514823134113407e-13  V113
-1.21053559684617e-13  V114
-9.649738568367243e-14  V115
-7.673077969123493e-14  V116
-6.085975428803557e-14  V117
-4.814866095838424e-14  V118
-3.799397859202197e-14  V119
-2.990203951461636e-14  V120
-2.347019246204673e-14  V121
-1.837094361925446e-14  V122
-1.433866115388081e-14  V123
-1.115847322077428e-14  V124
-8.657032566350105e-15  V125
-6.694861556651483e-15  V126
-5.160029049210178e-15  V127
-3.962944699049019e-15  V128
-3.032086931650606e-15  V129
-2.310507986219494e-15  V130
-1.752983292202826e-15  V131
-1.32369321781314e-15  V132
-9.943431848565858e-16  V133
-7.426435585453068e-16  V134
-5.51083873602995e-16  V135
-4.059471185080789e-16  V136
-2.965192214688816e-16  V137
-2.144567978134794e-16  V138
-1.532828399787941e-16  V139
-1.079855467683263e-16  V140
-7.470006459428112e-17  V141
-5.045669576481826e-17  V142
-3.298224395378063e-17  V143
-2.054372366855634e-17  V144
-1.182575193317916e-17  V145
-5.834645697801644e-18  V146
-1.823634607692209e-18  V147
7.652779820412056e-19  V148
2.346365340844575e-18  V149
3.22496757183722e-18  V150
3.624262997233551e-18  V151
3.7057916894703e-18  V152
3.585126479454265e-18  V153
3.343787614351285e-18  V154
3.038259661920012e-18  V155
2.706781126608694e-18  V156
2.374428692346012e-18  V157
2.056901051740011e-18  V158
1.763315473721761e-18  V159
1.498258412116543e-18  V160
1.263275401839543e-18  V161
1.057941895469586e-18  V162
8.806229027592381e-19  V163
7.29003194845075e-19  V164
6.004497466096629e-19  V165
4.92252688736082e-19  V166
4.017792799538119e-19  V167
3.265664679438879e-19  V168
2.643708402986499e-19  V169
2.131896716867068e-19  V170
1.712629581839857e-19  V171
1.370634905537925e-19  V172
1.092799199531379e-19  V173
8.679623091778598e-20  V174
6.866991844627683e-20  V175
5.411036222553127e-20  V176
4.245832056714236e-20  V177
3.316706811374537e-20  V178
2.578542857920958e-20  V179
1.994277202225735e-20  V180
1.53359295673245e-20  V181
1.171790793556303e-20  V182
8.888247563975144e-21  V183
6.684851221018807e-21  V184
4.977107478559163e-21  V185
3.660139902717968e-21  V186
2.65002467839733e-21  V187
1.879834031595749e-21  V188
1.29637854217382e-21  V189
8.575371292982608e-22  V190
5.300784500153982e-22  V191
2.878912837139319e-22  V192
1.105539915637448e-22  V193
-1.781571257839869e-23  V194
-1.094796286841683e-22  V195
-1.738069500651597e-22  V196
-2.178440758836236e-22  V197
-2.46752798748221e-22  V198
-2.641376626488097e-22  V199
-2.722783237480656e-22  V200
# Parameters
0.25  a
0.14  b
0.1  Du
1  Dv
0.2  dx
0  p
0  dir
1  neum
0  ule
0  uri
0  vle
0  vri
# Graphics
0.7071097251469876  rm
-0.4999999999826661  rm
0.4999958366025516  rm
0.7071038372138505  rm
0.5000041633974482  rm
-0.4999999999826661  rm
0  rm
0.7071038372138505  rm
0.7071097251469876  rm
0    
1    
1    
1    
0    
0    
1    
1    
1    
0    
0    
1    
1    
1    
0    
0    
1    
1    
1    
0    
0    
1    
1    
1    
0    
0    
1    
1    
1    
0    
0    
1    
1    
1    
0    
0    
1    
1    
1    
0    
0    
1    
1    
1    
0    
0    
1    
1    
1    
0    
-1000   
1000   
0    
0   3DFlag
1   Timeflag
0   Colorflag
0   Type
1  color scale
0   minscale
800   xmax
0   xmin
1   ymax
-1   ymin
12   zmax
-12   zmin
400   
0.0025   
0   
1   
0   
0.08333333333333333   
45   Theta
45   Phi
0    xshft
0    yshft
0    zshft
0   xlo
-1   ylo
0   
-1   
800   xhi
1   yhi
800   
1   
# Transpose variables etc
U1
2   n columns
1   n rows
1   row skip
1   col skip
1   row 0
# Coupling stuff for H funs
0
0
0
0
0
0
0
0
0
0
0
0
0
0
0
0
0
0
0
0
0
0
0
0
0
0
0
0
0
0
0
0
0
0
0
0
0
0
0
0
0
0
0
0
0
0
0
0
0
0
0
0
0
0
0
0
0
0
0
0
0
0
0
0
0
0
0
0
0
0
0
0
0
0
0
0
0
0
0
0
0
0
0
0
0
0
0
0
0
0
0
0
0
0
0
0
0
0
0
0
0
0
0
0
0
0
0
0
0
0
0
0
0
0
0
0
0
0
0
0
0
0
0
0
0
0
0
0
0
0
0
0
0
0
0
0
0
0
0
0
0
0
0
0
0
0
0
0
0
0
0
0
0
0
0
0
0
0
0
0
0
0
0
0
0
0
0
0
0
0
0
0
0
0
0
0
0
0
0
0
0
0
0
0
0
0
0
0
0
0
0
0
0
0
0
0
0
0
0
0
0
0
0
0
0
0
0
0
0
0
0
0
0
0
0
0
0
0
0
0
0
0
0
0
0
0
0
0
0
0
0
0
0
0
0
0
0
0
0
0
0
0
0
0
0
0
0
0
0
0
0
0
0
0
0
0
0
0
0
0
0
0
0
0
0
0
0
0
0
0
0
0
0
0
0
0
0
0
0
0
0
0
0
0
0
0
0
0
0
0
0
0
0
0
0
0
0
0
0
0
0
0
0
0
0
0
0
0
0
0
0
0
0
0
0
0
0
0
0
0
0
0
0
0
0
0
0
0
0
0
0
0
0
0
0
0
0
0
0
0
0
0
0
0
0
0
0
0
0
0
0
0
0
0
0
0
0
0
0
0
0
0
0
0
0
0
0
0
0
0
0
0
0
0
0
0
0
0
0
0
0
0
0
0
0
0
0
0
0
0
0
0
0
0
0
0
0
0
0
0
# Array plot stuff
u1
200   NCols
0   Row 1
500   NRows
4   RowSkip
0  Zmin
1  Zmax
# Torus information 
0    Torus flag 1=ON
6.283185307179586  Torus period
# Range information
a
-1   eq-range stab col
0   shoot flag 1=on
10   eq-range steps
0  eq_range low
1  eq_range high
U1
U1
20   Range steps
0   Cycle color 1=on
1   Reset data 1=on
1   Use old I.C.s 1=yes
0  Par1 low
0  Par2 low
1  Par1 high
1  Par2 high
a
0   BVP side
0   color cycle flag 1=on
10   BVP range steps
0  BVP range low
1  BVP range high
RHS etc ...
dU1/dT=F(U1,V1)+DU*(U2-2*U1+U0)/(DX*DX)
dU2/dT=F(U2,V2)+DU*(U3-2*U2+U1)/(DX*DX)
dU3/dT=F(U3,V3)+DU*(U4-2*U3+U2)/(DX*DX)
dU4/dT=F(U4,V4)+DU*(U5-2*U4+U3)/(DX*DX)
dU5/dT=F(U5,V5)+DU*(U6-2*U5+U4)/(DX*DX)
dU6/dT=F(U6,V6)+DU*(U7-2*U6+U5)/(DX*DX)
dU7/dT=F(U7,V7)+DU*(U8-2*U7+U6)/(DX*DX)
dU8/dT=F(U8,V8)+DU*(U9-2*U8+U7)/(DX*DX)
dU9/dT=F(U9,V9)+DU*(U10-2*U9+U8)/(DX*DX)
dU10/dT=F(U10,V10)+DU*(U11-2*U10+U9)/(DX*DX)
dU11/dT=F(U11,V11)+DU*(U12-2*U11+U10)/(DX*DX)
dU12/dT=F(U12,V12)+DU*(U13-2*U12+U11)/(DX*DX)
dU13/dT=F(U13,V13)+DU*(U14-2*U13+U12)/(DX*DX)
dU14/dT=F(U14,V14)+DU*(U15-2*U14+U13)/(DX*DX)
dU15/dT=F(U15,V15)+DU*(U16-2*U15+U14)/(DX*DX)
dU16/dT=F(U16,V16)+DU*(U17-2*U16+U15)/(DX*DX)
dU17/dT=F(U17,V17)+DU*(U18-2*U17+U16)/(DX*DX)
dU18/dT=F(U18,V18)+DU*(U19-2*U18+U17)/(DX*DX)
dU19/dT=F(U19,V19)+DU*(U20-2*U19+U18)/(DX*DX)
dU20/dT=F(U20,V20)+DU*(U21-2*U20+U19)/(DX*DX)
dU21/dT=F(U21,V21)+DU*(U22-2*U21+U20)/(DX*DX)
dU22/dT=F(U22,V22)+DU*(U23-2*U22+U21)/(DX*DX)
dU23/dT=F(U23,V23)+DU*(U24-2*U23+U22)/(DX*DX)
dU24/dT=F(U24,V24)+DU*(U25-2*U24+U23)/(DX*DX)
dU25/dT=F(U25,V25)+DU*(U26-2*U25+U24)/(DX*DX)
dU26/dT=F(U26,V26)+DU*(U27-2*U26+U25)/(DX*DX)
dU27/dT=F(U27,V27)+DU*(U28-2*U27+U26)/(DX*DX)
dU28/dT=F(U28,V28)+DU*(U29-2*U28+U27)/(DX*DX)
dU29/dT=F(U29,V29)+DU*(U30-2*U29+U28)/(DX*DX)
dU30/dT=F(U30,V30)+DU*(U31-2*U30+U29)/(DX*DX)
dU31/dT=F(U31,V31)+DU*(U32-2*U31+U30)/(DX*DX)
dU32/dT=F(U32,V32)+DU*(U33-2*U32+U31)/(DX*DX)
dU33/dT=F(U33,V33)+DU*(U34-2*U33+U32)/(DX*DX)
dU34/dT=F(U34,V34)+DU*(U35-2*U34+U33)/(DX*DX)
dU35/dT=F(U35,V35)+DU*(U36-2*U35+U34)/(DX*DX)
dU36/dT=F(U36,V36)+DU*(U37-2*U36+U35)/(DX*DX)
dU37/dT=F(U37,V37)+DU*(U38-2*U37+U36)/(DX*DX)
dU38/dT=F(U38,V38)+DU*(U39-2*U38+U37)/(DX*DX)
dU39/dT=F(U39,V39)+DU*(U40-2*U39+U38)/(DX*DX)
dU40/dT=F(U40,V40)+DU*(U41-2*U40+U39)/(DX*DX)
dU41/dT=F(U41,V41)+DU*(U42-2*U41+U40)/(DX*DX)
dU42/dT=F(U42,V42)+DU*(U43-2*U42+U41)/(DX*DX)
dU43/dT=F(U43,V43)+DU*(U44-2*U43+U42)/(DX*DX)
dU44/dT=F(U44,V44)+DU*(U45-2*U44+U43)/(DX*DX)
dU45/dT=F(U45,V45)+DU*(U46-2*U45+U44)/(DX*DX)
dU46/dT=F(U46,V46)+DU*(U47-2*U46+U45)/(DX*DX)
dU47/dT=F(U47,V47)+DU*(U48-2*U47+U46)/(DX*DX)
dU48/dT=F(U48,V48)+DU*(U49-2*U48+U47)/(DX*DX)
dU49/dT=F(U49,V49)+DU*(U50-2*U49+U48)/(DX*DX)
dU50/dT=F(U50,V50)+DU*(U51-2*U50+U49)/(DX*DX)
dU51/dT=F(U51,V51)+DU*(U52-2*U51+U50)/(DX*DX)
dU52/dT=F(U52,V52)+DU*(U53-2*U52+U51)/(DX*DX)
dU53/dT=F(U53,V53)+DU*(U54-2*U53+U52)/(DX*DX)
dU54/dT=F(U54,V54)+DU*(U55-2*U54+U53)/(DX*DX)
dU55/dT=F(U55,V55)+DU*(U56-2*U55+U54)/(DX*DX)
dU56/dT=F(U56,V56)+DU*(U57-2*U56+U55)/(DX*DX)
dU57/dT=F(U57,V57)+DU*(U58-2*U57+U56)/(DX*DX)
dU58/dT=F(U58,V58)+DU*(U59-2*U58+U57)/(DX*DX)
dU59/dT=F(U59,V59)+DU*(U60-2*U59+U58)/(DX*DX)
dU60/dT=F(U60,V60)+DU*(U61-2*U60+U59)/(DX*DX)
dU61/dT=F(U61,V61)+DU*(U62-2*U61+U60)/(DX*DX)
dU62/dT=F(U62,V62)+DU*(U63-2*U62+U61)/(DX*DX)
dU63/dT=F(U63,V63)+DU*(U64-2*U63+U62)/(DX*DX)
dU64/dT=F(U64,V64)+DU*(U65-2*U64+U63)/(DX*DX)
dU65/dT=F(U65,V65)+DU*(U66-2*U65+U64)/(DX*DX)
dU66/dT=F(U66,V66)+DU*(U67-2*U66+U65)/(DX*DX)
dU67/dT=F(U67,V67)+DU*(U68-2*U67+U66)/(DX*DX)
dU68/dT=F(U68,V68)+DU*(U69-2*U68+U67)/(DX*DX)
dU69/dT=F(U69,V69)+DU*(U70-2*U69+U68)/(DX*DX)
dU70/dT=F(U70,V70)+DU*(U71-2*U70+U69)/(DX*DX)
dU71/dT=F(U71,V71)+DU*(U72-2*U71+U70)/(DX*DX)
dU72/dT=F(U72,V72)+DU*(U73-2*U72+U71)/(DX*DX)
dU73/dT=F(U73,V73)+DU*(U74-2*U73+U72)/(DX*DX)
dU74/dT=F(U74,V74)+DU*(U75-2*U74+U73)/(DX*DX)
dU75/dT=F(U75,V75)+DU*(U76-2*U75+U74)/(DX*DX)
dU76/dT=F(U76,V76)+DU*(U77-2*U76+U75)/(DX*DX)
dU77/dT=F(U77,V77)+DU*(U78-2*U77+U76)/(DX*DX)
dU78/dT=F(U78,V78)+DU*(U79-2*U78+U77)/(DX*DX)
dU79/dT=F(U79,V79)+DU*(U80-2*U79+U78)/(DX*DX)
dU80/dT=F(U80,V80)+DU*(U81-2*U80+U79)/(DX*DX)
dU81/dT=F(U81,V81)+DU*(U82-2*U81+U80)/(DX*DX)
dU82/dT=F(U82,V82)+DU*(U83-2*U82+U81)/(DX*DX)
dU83/dT=F(U83,V83)+DU*(U84-2*U83+U82)/(DX*DX)
dU84/dT=F(U84,V84)+DU*(U85-2*U84+U83)/(DX*DX)
dU85/dT=F(U85,V85)+DU*(U86-2*U85+U84)/(DX*DX)
dU86/dT=F(U86,V86)+DU*(U87-2*U86+U85)/(DX*DX)
dU87/dT=F(U87,V87)+DU*(U88-2*U87+U86)/(DX*DX)
dU88/dT=F(U88,V88)+DU*(U89-2*U88+U87)/(DX*DX)
dU89/dT=F(U89,V89)+DU*(U90-2*U89+U88)/(DX*DX)
dU90/dT=F(U90,V90)+DU*(U91-2*U90+U89)/(DX*DX)
dU91/dT=F(U91,V91)+DU*(U92-2*U91+U90)/(DX*DX)
dU92/dT=F(U92,V92)+DU*(U93-2*U92+U91)/(DX*DX)
dU93/dT=F(U93,V93)+DU*(U94-2*U93+U92)/(DX*DX)
dU94/dT=F(U94,V94)+DU*(U95-2*U94+U93)/(DX*DX)
dU95/dT=F(U95,V95)+DU*(U96-2*U95+U94)/(DX*DX)
dU96/dT=F(U96,V96)+DU*(U97-2*U96+U95)/(DX*DX)
dU97/dT=F(U97,V97)+DU*(U98-2*U97+U96)/(DX*DX)
dU98/dT=F(U98,V98)+DU*(U99-2*U98+U97)/(DX*DX)
dU99/dT=F(U99,V99)+DU*(U100-2*U99+U98)/(DX*DX)
dU100/dT=F(U100,V100)+DU*(U101-2*U100+U99)/(DX*DX)
dU101/dT=F(U101,V101)+DU*(U102-2*U101+U100)/(DX*DX)
dU102/dT=F(U102,V102)+DU*(U103-2*U102+U101)/(DX*DX)
dU103/dT=F(U103,V103)+DU*(U104-2*U103+U102)/(DX*DX)
dU104/dT=F(U104,V104)+DU*(U105-2*U104+U103)/(DX*DX)
dU105/dT=F(U105,V105)+DU*(U106-2*U105+U104)/(DX*DX)
dU106/dT=F(U106,V106)+DU*(U107-2*U106+U105)/(DX*DX)
dU107/dT=F(U107,V107)+DU*(U108-2*U107+U106)/(DX*DX)
dU108/dT=F(U108,V108)+DU*(U109-2*U108+U107)/(DX*DX)
dU109/dT=F(U109,V109)+DU*(U110-2*U109+U108)/(DX*DX)
dU110/dT=F(U110,V110)+DU*(U111-2*U110+U109)/(DX*DX)
dU111/dT=F(U111,V111)+DU*(U112-2*U111+U110)/(DX*DX)
dU112/dT=F(U112,V112)+DU*(U113-2*U112+U111)/(DX*DX)
dU113/dT=F(U113,V113)+DU*(U114-2*U113+U112)/(DX*DX)
dU114/dT=F(U114,V114)+DU*(U115-2*U114+U113)/(DX*DX)
dU115/dT=F(U115,V115)+DU*(U116-2*U115+U114)/(DX*DX)
dU116/dT=F(U116,V116)+DU*(U117-2*U116+U115)/(DX*DX)
dU117/dT=F(U117,V117)+DU*(U118-2*U117+U116)/(DX*DX)
dU118/dT=F(U118,V118)+DU*(U119-2*U118+U117)/(DX*DX)
dU119/dT=F(U119,V119)+DU*(U120-2*U119+U118)/(DX*DX)
dU120/dT=F(U120,V120)+DU*(U121-2*U120+U119)/(DX*DX)
dU121/dT=F(U121,V121)+DU*(U122-2*U121+U120)/(DX*DX)
dU122/dT=F(U122,V122)+DU*(U123-2*U122+U121)/(DX*DX)
dU123/dT=F(U123,V123)+DU*(U124-2*U123+U122)/(DX*DX)
dU124/dT=F(U124,V124)+DU*(U125-2*U124+U123)/(DX*DX)
dU125/dT=F(U125,V125)+DU*(U126-2*U125+U124)/(DX*DX)
dU126/dT=F(U126,V126)+DU*(U127-2*U126+U125)/(DX*DX)
dU127/dT=F(U127,V127)+DU*(U128-2*U127+U126)/(DX*DX)
dU128/dT=F(U128,V128)+DU*(U129-2*U128+U127)/(DX*DX)
dU129/dT=F(U129,V129)+DU*(U130-2*U129+U128)/(DX*DX)
dU130/dT=F(U130,V130)+DU*(U131-2*U130+U129)/(DX*DX)
dU131/dT=F(U131,V131)+DU*(U132-2*U131+U130)/(DX*DX)
dU132/dT=F(U132,V132)+DU*(U133-2*U132+U131)/(DX*DX)
dU133/dT=F(U133,V133)+DU*(U134-2*U133+U132)/(DX*DX)
dU134/dT=F(U134,V134)+DU*(U135-2*U134+U133)/(DX*DX)
dU135/dT=F(U135,V135)+DU*(U136-2*U135+U134)/(DX*DX)
dU136/dT=F(U136,V136)+DU*(U137-2*U136+U135)/(DX*DX)
dU137/dT=F(U137,V137)+DU*(U138-2*U137+U136)/(DX*DX)
dU138/dT=F(U138,V138)+DU*(U139-2*U138+U137)/(DX*DX)
dU139/dT=F(U139,V139)+DU*(U140-2*U139+U138)/(DX*DX)
dU140/dT=F(U140,V140)+DU*(U141-2*U140+U139)/(DX*DX)
dU141/dT=F(U141,V141)+DU*(U142-2*U141+U140)/(DX*DX)
dU142/dT=F(U142,V142)+DU*(U143-2*U142+U141)/(DX*DX)
dU143/dT=F(U143,V143)+DU*(U144-2*U143+U142)/(DX*DX)
dU144/dT=F(U144,V144)+DU*(U145-2*U144+U143)/(DX*DX)
dU145/dT=F(U145,V145)+DU*(U146-2*U145+U144)/(DX*DX)
dU146/dT=F(U146,V146)+DU*(U147-2*U146+U145)/(DX*DX)
dU147/dT=F(U147,V147)+DU*(U148-2*U147+U146)/(DX*DX)
dU148/dT=F(U148,V148)+DU*(U149-2*U148+U147)/(DX*DX)
dU149/dT=F(U149,V149)+DU*(U150-2*U149+U148)/(DX*DX)
dU150/dT=F(U150,V150)+DU*(U151-2*U150+U149)/(DX*DX)
dU151/dT=F(U151,V151)+DU*(U152-2*U151+U150)/(DX*DX)
dU152/dT=F(U152,V152)+DU*(U153-2*U152+U151)/(DX*DX)
dU153/dT=F(U153,V153)+DU*(U154-2*U153+U152)/(DX*DX)
dU154/dT=F(U154,V154)+DU*(U155-2*U154+U153)/(DX*DX)
dU155/dT=F(U155,V155)+DU*(U156-2*U155+U154)/(DX*DX)
dU156/dT=F(U156,V156)+DU*(U157-2*U156+U155)/(DX*DX)
dU157/dT=F(U157,V157)+DU*(U158-2*U157+U156)/(DX*DX)
dU158/dT=F(U158,V158)+DU*(U159-2*U158+U157)/(DX*DX)
dU159/dT=F(U159,V159)+DU*(U160-2*U159+U158)/(DX*DX)
dU160/dT=F(U160,V160)+DU*(U161-2*U160+U159)/(DX*DX)
dU161/dT=F(U161,V161)+DU*(U162-2*U161+U160)/(DX*DX)
dU162/dT=F(U162,V162)+DU*(U163-2*U162+U161)/(DX*DX)
dU163/dT=F(U163,V163)+DU*(U164-2*U163+U162)/(DX*DX)
dU164/dT=F(U164,V164)+DU*(U165-2*U164+U163)/(DX*DX)
dU165/dT=F(U165,V165)+DU*(U166-2*U165+U164)/(DX*DX)
dU166/dT=F(U166,V166)+DU*(U167-2*U166+U165)/(DX*DX)
dU167/dT=F(U167,V167)+DU*(U168-2*U167+U166)/(DX*DX)
dU168/dT=F(U168,V168)+DU*(U169-2*U168+U167)/(DX*DX)
dU169/dT=F(U169,V169)+DU*(U170-2*U169+U168)/(DX*DX)
dU170/dT=F(U170,V170)+DU*(U171-2*U170+U169)/(DX*DX)
dU171/dT=F(U171,V171)+DU*(U172-2*U171+U170)/(DX*DX)
dU172/dT=F(U172,V172)+DU*(U173-2*U172+U171)/(DX*DX)
dU173/dT=F(U173,V173)+DU*(U174-2*U173+U172)/(DX*DX)
dU174/dT=F(U174,V174)+DU*(U175-2*U174+U173)/(DX*DX)
dU175/dT=F(U175,V175)+DU*(U176-2*U175+U174)/(DX*DX)
dU176/dT=F(U176,V176)+DU*(U177-2*U176+U175)/(DX*DX)
dU177/dT=F(U177,V177)+DU*(U178-2*U177+U176)/(DX*DX)
dU178/dT=F(U178,V178)+DU*(U179-2*U178+U177)/(DX*DX)
dU179/dT=F(U179,V179)+DU*(U180-2*U179+U178)/(DX*DX)
dU180/dT=F(U180,V180)+DU*(U181-2*U180+U179)/(DX*DX)
dU181/dT=F(U181,V181)+DU*(U182-2*U181+U180)/(DX*DX)
dU182/dT=F(U182,V182)+DU*(U183-2*U182+U181)/(DX*DX)
dU183/dT=F(U183,V183)+DU*(U184-2*U183+U182)/(DX*DX)
dU184/dT=F(U184,V184)+DU*(U185-2*U184+U183)/(DX*DX)
dU185/dT=F(U185,V185)+DU*(U186-2*U185+U184)/(DX*DX)
dU186/dT=F(U186,V186)+DU*(U187-2*U186+U185)/(DX*DX)
dU187/dT=F(U187,V187)+DU*(U188-2*U187+U186)/(DX*DX)
dU188/dT=F(U188,V188)+DU*(U189-2*U188+U187)/(DX*DX)
dU189/dT=F(U189,V189)+DU*(U190-2*U189+U188)/(DX*DX)
dU190/dT=F(U190,V190)+DU*(U191-2*U190+U189)/(DX*DX)
dU191/dT=F(U191,V191)+DU*(U192-2*U191+U190)/(DX*DX)
dU192/dT=F(U192,V192)+DU*(U193-2*U192+U191)/(DX*DX)
dU193/dT=F(U193,V193)+DU*(U194-2*U193+U192)/(DX*DX)
dU194/dT=F(U194,V194)+DU*(U195-2*U194+U193)/(DX*DX)
dU195/dT=F(U195,V195)+DU*(U196-2*U195+U194)/(DX*DX)
dU196/dT=F(U196,V196)+DU*(U197-2*U196+U195)/(DX*DX)
dU197/dT=F(U197,V197)+DU*(U198-2*U197+U196)/(DX*DX)
dU198/dT=F(U198,V198)+DU*(U199-2*U198+U197)/(DX*DX)
dU199/dT=F(U199,V199)+DU*(U200-2*U199+U198)/(DX*DX)
dU200/dT=F(U200,V200)+DU*(U201-2*U200+U199)/(DX*DX)
dV1/dT=G(U1,V1)+DV*(V2-2*V1+V0)/(DX*DX)
dV2/dT=G(U2,V2)+DV*(V3-2*V2+V1)/(DX*DX)
dV3/dT=G(U3,V3)+DV*(V4-2*V3+V2)/(DX*DX)
dV4/dT=G(U4,V4)+DV*(V5-2*V4+V3)/(DX*DX)
dV5/dT=G(U5,V5)+DV*(V6-2*V5+V4)/(DX*DX)
dV6/dT=G(U6,V6)+DV*(V7-2*V6+V5)/(DX*DX)
dV7/dT=G(U7,V7)+DV*(V8-2*V7+V6)/(DX*DX)
dV8/dT=G(U8,V8)+DV*(V9-2*V8+V7)/(DX*DX)
dV9/dT=G(U9,V9)+DV*(V10-2*V9+V8)/(DX*DX)
dV10/dT=G(U10,V10)+DV*(V11-2*V10+V9)/(DX*DX)
dV11/dT=G(U11,V11)+DV*(V12-2*V11+V10)/(DX*DX)
dV12/dT=G(U12,V12)+DV*(V13-2*V12+V11)/(DX*DX)
dV13/dT=G(U13,V13)+DV*(V14-2*V13+V12)/(DX*DX)
dV14/dT=G(U14,V14)+DV*(V15-2*V14+V13)/(DX*DX)
dV15/dT=G(U15,V15)+DV*(V16-2*V15+V14)/(DX*DX)
dV16/dT=G(U16,V16)+DV*(V17-2*V16+V15)/(DX*DX)
dV17/dT=G(U17,V17)+DV*(V18-2*V17+V16)/(DX*DX)
dV18/dT=G(U18,V18)+DV*(V19-2*V18+V17)/(DX*DX)
dV19/dT=G(U19,V19)+DV*(V20-2*V19+V18)/(DX*DX)
dV20/dT=G(U20,V20)+DV*(V21-2*V20+V19)/(DX*DX)
dV21/dT=G(U21,V21)+DV*(V22-2*V21+V20)/(DX*DX)
dV22/dT=G(U22,V22)+DV*(V23-2*V22+V21)/(DX*DX)
dV23/dT=G(U23,V23)+DV*(V24-2*V23+V22)/(DX*DX)
dV24/dT=G(U24,V24)+DV*(V25-2*V24+V23)/(DX*DX)
dV25/dT=G(U25,V25)+DV*(V26-2*V25+V24)/(DX*DX)
dV26/dT=G(U26,V26)+DV*(V27-2*V26+V25)/(DX*DX)
dV27/dT=G(U27,V27)+DV*(V28-2*V27+V26)/(DX*DX)
dV28/dT=G(U28,V28)+DV*(V29-2*V28+V27)/(DX*DX)
dV29/dT=G(U29,V29)+DV*(V30-2*V29+V28)/(DX*DX)
dV30/dT=G(U30,V30)+DV*(V31-2*V30+V29)/(DX*DX)
dV31/dT=G(U31,V31)+DV*(V32-2*V31+V30)/(DX*DX)
dV32/dT=G(U32,V32)+DV*(V33-2*V32+V31)/(DX*DX)
dV33/dT=G(U33,V33)+DV*(V34-2*V33+V32)/(DX*DX)
dV34/dT=G(U34,V34)+DV*(V35-2*V34+V33)/(DX*DX)
dV35/dT=G(U35,V35)+DV*(V36-2*V35+V34)/(DX*DX)
dV36/dT=G(U36,V36)+DV*(V37-2*V36+V35)/(DX*DX)
dV37/dT=G(U37,V37)+DV*(V38-2*V37+V36)/(DX*DX)
dV38/dT=G(U38,V38)+DV*(V39-2*V38+V37)/(DX*DX)
dV39/dT=G(U39,V39)+DV*(V40-2*V39+V38)/(DX*DX)
dV40/dT=G(U40,V40)+DV*(V41-2*V40+V39)/(DX*DX)
dV41/dT=G(U41,V41)+DV*(V42-2*V41+V40)/(DX*DX)
dV42/dT=G(U42,V42)+DV*(V43-2*V42+V41)/(DX*DX)
dV43/dT=G(U43,V43)+DV*(V44-2*V43+V42)/(DX*DX)
dV44/dT=G(U44,V44)+DV*(V45-2*V44+V43)/(DX*DX)
dV45/dT=G(U45,V45)+DV*(V46-2*V45+V44)/(DX*DX)
dV46/dT=G(U46,V46)+DV*(V47-2*V46+V45)/(DX*DX)
dV47/dT=G(U47,V47)+DV*(V48-2*V47+V46)/(DX*DX)
dV48/dT=G(U48,V48)+DV*(V49-2*V48+V47)/(DX*DX)
dV49/dT=G(U49,V49)+DV*(V50-2*V49+V48)/(DX*DX)
dV50/dT=G(U50,V50)+DV*(V51-2*V50+V49)/(DX*DX)
dV51/dT=G(U51,V51)+DV*(V52-2*V51+V50)/(DX*DX)
dV52/dT=G(U52,V52)+DV*(V53-2*V52+V51)/(DX*DX)
dV53/dT=G(U53,V53)+DV*(V54-2*V53+V52)/(DX*DX)
dV54/dT=G(U54,V54)+DV*(V55-2*V54+V53)/(DX*DX)
dV55/dT=G(U55,V55)+DV*(V56-2*V55+V54)/(DX*DX)
dV56/dT=G(U56,V56)+DV*(V57-2*V56+V55)/(DX*DX)
dV57/dT=G(U57,V57)+DV*(V58-2*V57+V56)/(DX*DX)
dV58/dT=G(U58,V58)+DV*(V59-2*V58+V57)/(DX*DX)
dV59/dT=G(U59,V59)+DV*(V60-2*V59+V58)/(DX*DX)
dV60/dT=G(U60,V60)+DV*(V61-2*V60+V59)/(DX*DX)
dV61/dT=G(U61,V61)+DV*(V62-2*V61+V60)/(DX*DX)
dV62/dT=G(U62,V62)+DV*(V63-2*V62+V61)/(DX*DX)
dV63/dT=G(U63,V63)+DV*(V64-2*V63+V62)/(DX*DX)
dV64/dT=G(U64,V64)+DV*(V65-2*V64+V63)/(DX*DX)
dV65/dT=G(U65,V65)+DV*(V66-2*V65+V64)/(DX*DX)
dV66/dT=G(U66,V66)+DV*(V67-2*V66+V65)/(DX*DX)
dV67/dT=G(U67,V67)+DV*(V68-2*V67+V66)/(DX*DX)
dV68/dT=G(U68,V68)+DV*(V69-2*V68+V67)/(DX*DX)
dV69/dT=G(U69,V69)+DV*(V70-2*V69+V68)/(DX*DX)
dV70/dT=G(U70,V70)+DV*(V71-2*V70+V69)/(DX*DX)
dV71/dT=G(U71,V71)+DV*(V72-2*V71+V70)/(DX*DX)
dV72/dT=G(U72,V72)+DV*(V73-2*V72+V71)/(DX*DX)
dV73/dT=G(U73,V73)+DV*(V74-2*V73+V72)/(DX*DX)
dV74/dT=G(U74,V74)+DV*(V75-2*V74+V73)/(DX*DX)
dV75/dT=G(U75,V75)+DV*(V76-2*V75+V74)/(DX*DX)
dV76/dT=G(U76,V76)+DV*(V77-2*V76+V75)/(DX*DX)
dV77/dT=G(U77,V77)+DV*(V78-2*V77+V76)/(DX*DX)
dV78/dT=G(U78,V78)+DV*(V79-2*V78+V77)/(DX*DX)
dV79/dT=G(U79,V79)+DV*(V80-2*V79+V78)/(DX*DX)
dV80/dT=G(U80,V80)+DV*(V81-2*V80+V79)/(DX*DX)
dV81/dT=G(U81,V81)+DV*(V82-2*V81+V80)/(DX*DX)
dV82/dT=G(U82,V82)+DV*(V83-2*V82+V81)/(DX*DX)
dV83/dT=G(U83,V83)+DV*(V84-2*V83+V82)/(DX*DX)
dV84/dT=G(U84,V84)+DV*(V85-2*V84+V83)/(DX*DX)
dV85/dT=G(U85,V85)+DV*(V86-2*V85+V84)/(DX*DX)
dV86/dT=G(U86,V86)+DV*(V87-2*V86+V85)/(DX*DX)
dV87/dT=G(U87,V87)+DV*(V88-2*V87+V86)/(DX*DX)
dV88/dT=G(U88,V88)+DV*(V89-2*V88+V87)/(DX*DX)
dV89/dT=G(U89,V89)+DV*(V90-2*V89+V88)/(DX*DX)
dV90/dT=G(U90,V90)+DV*(V91-2*V90+V89)/(DX*DX)
dV91/dT=G(U91,V91)+DV*(V92-2*V91+V90)/(DX*DX)
dV92/dT=G(U92,V92)+DV*(V93-2*V92+V91)/(DX*DX)
dV93/dT=G(U93,V93)+DV*(V94-2*V93+V92)/(DX*DX)
dV94/dT=G(U94,V94)+DV*(V95-2*V94+V93)/(DX*DX)
dV95/dT=G(U95,V95)+DV*(V96-2*V95+V94)/(DX*DX)
dV96/dT=G(U96,V96)+DV*(V97-2*V96+V95)/(DX*DX)
dV97/dT=G(U97,V97)+DV*(V98-2*V97+V96)/(DX*DX)
dV98/dT=G(U98,V98)+DV*(V99-2*V98+V97)/(DX*DX)
dV99/dT=G(U99,V99)+DV*(V100-2*V99+V98)/(DX*DX)
dV100/dT=G(U100,V100)+DV*(V101-2*V100+V99)/(DX*DX)
dV101/dT=G(U101,V101)+DV*(V102-2*V101+V100)/(DX*DX)
dV102/dT=G(U102,V102)+DV*(V103-2*V102+V101)/(DX*DX)
dV103/dT=G(U103,V103)+DV*(V104-2*V103+V102)/(DX*DX)
dV104/dT=G(U104,V104)+DV*(V105-2*V104+V103)/(DX*DX)
dV105/dT=G(U105,V105)+DV*(V106-2*V105+V104)/(DX*DX)
dV106/dT=G(U106,V106)+DV*(V107-2*V106+V105)/(DX*DX)
dV107/dT=G(U107,V107)+DV*(V108-2*V107+V106)/(DX*DX)
dV108/dT=G(U108,V108)+DV*(V109-2*V108+V107)/(DX*DX)
dV109/dT=G(U109,V109)+DV*(V110-2*V109+V108)/(DX*DX)
dV110/dT=G(U110,V110)+DV*(V111-2*V110+V109)/(DX*DX)
dV111/dT=G(U111,V111)+DV*(V112-2*V111+V110)/(DX*DX)
dV112/dT=G(U112,V112)+DV*(V113-2*V112+V111)/(DX*DX)
dV113/dT=G(U113,V113)+DV*(V114-2*V113+V112)/(DX*DX)
dV114/dT=G(U114,V114)+DV*(V115-2*V114+V113)/(DX*DX)
dV115/dT=G(U115,V115)+DV*(V116-2*V115+V114)/(DX*DX)
dV116/dT=G(U116,V116)+DV*(V117-2*V116+V115)/(DX*DX)
dV117/dT=G(U117,V117)+DV*(V118-2*V117+V116)/(DX*DX)
dV118/dT=G(U118,V118)+DV*(V119-2*V118+V117)/(DX*DX)
dV119/dT=G(U119,V119)+DV*(V120-2*V119+V118)/(DX*DX)
dV120/dT=G(U120,V120)+DV*(V121-2*V120+V119)/(DX*DX)
dV121/dT=G(U121,V121)+DV*(V122-2*V121+V120)/(DX*DX)
dV122/dT=G(U122,V122)+DV*(V123-2*V122+V121)/(DX*DX)
dV123/dT=G(U123,V123)+DV*(V124-2*V123+V122)/(DX*DX)
dV124/dT=G(U124,V124)+DV*(V125-2*V124+V123)/(DX*DX)
dV125/dT=G(U125,V125)+DV*(V126-2*V125+V124)/(DX*DX)
dV126/dT=G(U126,V126)+DV*(V127-2*V126+V125)/(DX*DX)
dV127/dT=G(U127,V127)+DV*(V128-2*V127+V126)/(DX*DX)
dV128/dT=G(U128,V128)+DV*(V129-2*V128+V127)/(DX*DX)
dV129/dT=G(U129,V129)+DV*(V130-2*V129+V128)/(DX*DX)
dV130/dT=G(U130,V130)+DV*(V131-2*V130+V129)/(DX*DX)
dV131/dT=G(U131,V131)+DV*(V132-2*V131+V130)/(DX*DX)
dV132/dT=G(U132,V132)+DV*(V133-2*V132+V131)/(DX*DX)
dV133/dT=G(U133,V133)+DV*(V134-2*V133+V132)/(DX*DX)
dV134/dT=G(U134,V134)+DV*(V135-2*V134+V133)/(DX*DX)
dV135/dT=G(U135,V135)+DV*(V136-2*V135+V134)/(DX*DX)
dV136/dT=G(U136,V136)+DV*(V137-2*V136+V135)/(DX*DX)
dV137/dT=G(U137,V137)+DV*(V138-2*V137+V136)/(DX*DX)
dV138/dT=G(U138,V138)+DV*(V139-2*V138+V137)/(DX*DX)
dV139/dT=G(U139,V139)+DV*(V140-2*V139+V138)/(DX*DX)
dV140/dT=G(U140,V140)+DV*(V141-2*V140+V139)/(DX*DX)
dV141/dT=G(U141,V141)+DV*(V142-2*V141+V140)/(DX*DX)
dV142/dT=G(U142,V142)+DV*(V143-2*V142+V141)/(DX*DX)
dV143/dT=G(U143,V143)+DV*(V144-2*V143+V142)/(DX*DX)
dV144/dT=G(U144,V144)+DV*(V145-2*V144+V143)/(DX*DX)
dV145/dT=G(U145,V145)+DV*(V146-2*V145+V144)/(DX*DX)
dV146/dT=G(U146,V146)+DV*(V147-2*V146+V145)/(DX*DX)
dV147/dT=G(U147,V147)+DV*(V148-2*V147+V146)/(DX*DX)
dV148/dT=G(U148,V148)+DV*(V149-2*V148+V147)/(DX*DX)
dV149/dT=G(U149,V149)+DV*(V150-2*V149+V148)/(DX*DX)
dV150/dT=G(U150,V150)+DV*(V151-2*V150+V149)/(DX*DX)
dV151/dT=G(U151,V151)+DV*(V152-2*V151+V150)/(DX*DX)
dV152/dT=G(U152,V152)+DV*(V153-2*V152+V151)/(DX*DX)
dV153/dT=G(U153,V153)+DV*(V154-2*V153+V152)/(DX*DX)
dV154/dT=G(U154,V154)+DV*(V155-2*V154+V153)/(DX*DX)
dV155/dT=G(U155,V155)+DV*(V156-2*V155+V154)/(DX*DX)
dV156/dT=G(U156,V156)+DV*(V157-2*V156+V155)/(DX*DX)
dV157/dT=G(U157,V157)+DV*(V158-2*V157+V156)/(DX*DX)
dV158/dT=G(U158,V158)+DV*(V159-2*V158+V157)/(DX*DX)
dV159/dT=G(U159,V159)+DV*(V160-2*V159+V158)/(DX*DX)
dV160/dT=G(U160,V160)+DV*(V161-2*V160+V159)/(DX*DX)
dV161/dT=G(U161,V161)+DV*(V162-2*V161+V160)/(DX*DX)
dV162/dT=G(U162,V162)+DV*(V163-2*V162+V161)/(DX*DX)
dV163/dT=G(U163,V163)+DV*(V164-2*V163+V162)/(DX*DX)
dV164/dT=G(U164,V164)+DV*(V165-2*V164+V163)/(DX*DX)
dV165/dT=G(U165,V165)+DV*(V166-2*V165+V164)/(DX*DX)
dV166/dT=G(U166,V166)+DV*(V167-2*V166+V165)/(DX*DX)
dV167/dT=G(U167,V167)+DV*(V168-2*V167+V166)/(DX*DX)
dV168/dT=G(U168,V168)+DV*(V169-2*V168+V167)/(DX*DX)
dV169/dT=G(U169,V169)+DV*(V170-2*V169+V168)/(DX*DX)
dV170/dT=G(U170,V170)+DV*(V171-2*V170+V169)/(DX*DX)
dV171/dT=G(U171,V171)+DV*(V172-2*V171+V170)/(DX*DX)
dV172/dT=G(U172,V172)+DV*(V173-2*V172+V171)/(DX*DX)
dV173/dT=G(U173,V173)+DV*(V174-2*V173+V172)/(DX*DX)
dV174/dT=G(U174,V174)+DV*(V175-2*V174+V173)/(DX*DX)
dV175/dT=G(U175,V175)+DV*(V176-2*V175+V174)/(DX*DX)
dV176/dT=G(U176,V176)+DV*(V177-2*V176+V175)/(DX*DX)
dV177/dT=G(U177,V177)+DV*(V178-2*V177+V176)/(DX*DX)
dV178/dT=G(U178,V178)+DV*(V179-2*V178+V177)/(DX*DX)
dV179/dT=G(U179,V179)+DV*(V180-2*V179+V178)/(DX*DX)
dV180/dT=G(U180,V180)+DV*(V181-2*V180+V179)/(DX*DX)
dV181/dT=G(U181,V181)+DV*(V182-2*V181+V180)/(DX*DX)
dV182/dT=G(U182,V182)+DV*(V183-2*V182+V181)/(DX*DX)
dV183/dT=G(U183,V183)+DV*(V184-2*V183+V182)/(DX*DX)
dV184/dT=G(U184,V184)+DV*(V185-2*V184+V183)/(DX*DX)
dV185/dT=G(U185,V185)+DV*(V186-2*V185+V184)/(DX*DX)
dV186/dT=G(U186,V186)+DV*(V187-2*V186+V185)/(DX*DX)
dV187/dT=G(U187,V187)+DV*(V188-2*V187+V186)/(DX*DX)
dV188/dT=G(U188,V188)+DV*(V189-2*V188+V187)/(DX*DX)
dV189/dT=G(U189,V189)+DV*(V190-2*V189+V188)/(DX*DX)
dV190/dT=G(U190,V190)+DV*(V191-2*V190+V189)/(DX*DX)
dV191/dT=G(U191,V191)+DV*(V192-2*V191+V190)/(DX*DX)
dV192/dT=G(U192,V192)+DV*(V193-2*V192+V191)/(DX*DX)
dV193/dT=G(U193,V193)+DV*(V194-2*V193+V192)/(DX*DX)
dV194/dT=G(U194,V194)+DV*(V195-2*V194+V193)/(DX*DX)
dV195/dT=G(U195,V195)+DV*(V196-2*V195+V194)/(DX*DX)
dV196/dT=G(U196,V196)+DV*(V197-2*V196+V195)/(DX*DX)
dV197/dT=G(U197,V197)+DV*(V198-2*V197+V196)/(DX*DX)
dV198/dT=G(U198,V198)+DV*(V199-2*V198+V197)/(DX*DX)
dV199/dT=G(U199,V199)+DV*(V200-2*V199+V198)/(DX*DX)
dV200/dT=G(U200,V200)+DV*(V201-2*V200+V199)/(DX*DX)

where ...
U0 = DIR*ULE+NEUM*U1+P*U200   
U201 = DIR*URI+NEUM*U200+P*U1   
V0 = DIR*VLE+NEUM*V1+P*V200   
V201 = DIR*VRI+NEUM*V200+P*V1   

User-defined functions:
F(U,V) = U*(1-U)*(U-A)-V  
G(U,V) = B*U-V  
