# Supplementary material for: Acetylcholine waves and dopamine release in the striatum
Source: Nat Commun. 2023 Oct 27;14:6852. doi: 10.1038/s41467-023-42311-5 (PMC10611775; doi:10.1038/s41467-023-42311-5)
Supplement: Supplementary file 6 — Supplementary Code [file 41467_2023_42311_MOESM6_ESM.zip › Code/Fig10b_S9/AChDA2d.ode.set]

## Set file for AChDA2d.ode on Mon Jan  3 10:30:24 2022
2   Number of equations and auxiliaries
2   Number of parameters
# Numerical stuff
1    nout
40    nullcline mesh
3   Runge-Kutta
20  total
0.05  DeltaT
0  T0
0  Transient
100  Bound
1e-12  DtMin
1  DtMax
0.001  Tolerance
0.001  Abs. Tolerance
0  Max Delay
100   Eigenvector iterates
0.001  Eigenvector tolerance
0.001  Newton tolerance
0  Poincare plane
1e-05  Boundary value tolerance
1e-05  Boundary value epsilon
20   Boundary value iterates
0   Poincare None
1   Poincare variable
1   Poincare sign
0   Stop on Section
0   Delay flag
20.00000000000015  Current time
20.00000000000015  Last Time
1   MyStart
1   INFLAG
# Delays
0.0
0.0
# Bndry conds
0
0
# Old ICs
-1.438740692367475e-15  U
-4.992659512781124e-16  V
# Ending  ICs
-9.173421887056433e-21  U
-3.200993407250473e-21  V
# Parameters
0.25  a
0.14  b
# Graphics
0.7071097251469876  rm
-0.4999999999826661  rm
0.4999958366025516  rm
0.7071038372138505  rm
0.5000041633974482  rm
-0.4999999999826661  rm
0  rm
0.7071038372138505  rm
0.7071097251469876  rm
1    
2    
1    
1    
0    
1    
2    
1    
1    
0    
1    
2    
1    
1    
0    
1    
2    
1    
1    
0    
1    
2    
1    
1    
0    
1    
2    
1    
1    
0    
1    
2    
1    
1    
0    
1    
2    
1    
1    
0    
1    
2    
1    
1    
0    
1    
2    
1    
1    
0    
-1000   
1000   
0    
0   3DFlag
0   Timeflag
0   Colorflag
0   Type
1  color scale
0   minscale
1.02   xmax
-0.05   xmin
0.16   ymax
-0.05   ymin
12   zmax
-12   zmin
0.485   
1.869158878504673   
0.055   
9.523809523809524   
0   
0.08333333333333333   
45   Theta
45   Phi
0    xshft
0    yshft
0    zshft
-0.05   xlo
-0.05   ylo
-0.1   
-0.1   
1.02   xhi
0.16   yhi
1   
0.25   
# Transpose variables etc
U
2   n columns
1   n rows
1   row skip
1   col skip
1   row 0
# Coupling stuff for H funs
0
0
# Array plot stuff

1   NCols
0   Row 1
50   NRows
8   RowSkip
0  Zmin
1  Zmax
# Torus information 
0    Torus flag 1=ON
6.283185307179586  Torus period
# Range information
a
-1   eq-range stab col
0   shoot flag 1=on
10   eq-range steps
0  eq_range low
1  eq_range high
U
U
20   Range steps
0   Cycle color 1=on
1   Reset data 1=on
1   Use old I.C.s 1=yes
0  Par1 low
0  Par2 low
1  Par1 high
1  Par2 high
a
0   BVP side
0   color cycle flag 1=on
10   BVP range steps
0  BVP range low
1  BVP range high
RHS etc ...
dU/dT=F(U,V)
dV/dT=G(U,V)

User-defined functions:
F(U,V) = U*(1-U)*(U-A)-V  
G(U,V) = B*U-V  
