# Supplementary material for: Acetylcholine waves and dopamine release in the striatum
Source: Nat Commun. 2023 Oct 27;14:6852. doi: 10.1038/s41467-023-42311-5 (PMC10611775; doi:10.1038/s41467-023-42311-5)
Supplement: Supplementary file 6 — Supplementary Code [file 41467_2023_42311_MOESM6_ESM.zip › Code/FigS6a/weak DA perturbation decay/TuringAChDANicOrigwActive.ode.set]

## Set file for TuringAChDANicOrigwActive.ode on Fri Jan 27 14:14:12 2023
201   Number of equations and auxiliaries
118   Number of parameters
# Numerical stuff
1    nout
40    nullcline mesh
10   CVode
75  total
0.25  DeltaT
0  T0
0  Transient
100  Bound
1e-12  DtMin
1  DtMax
1e-06  Tolerance
1e-05  Abs. Tolerance
0  Max Delay
100   Eigenvector iterates
0.001  Eigenvector tolerance
0.001  Newton tolerance
0  Poincare plane
1e-05  Boundary value tolerance
1e-05  Boundary value epsilon
20   Boundary value iterates
0   Poincare None
1   Poincare variable
1   Poincare sign
0   Stop on Section
0   Delay flag
75  Current time
75  Last Time
0   MyStart
1   INFLAG
# Delays
0.0
0.0
0.0
0.0
0.0
0.0
0.0
0.0
0.0
0.0
0.0
0.0
0.0
0.0
0.0
0.0
0.0
0.0
0.0
0.0
0.0
0.0
0.0
0.0
0.0
0.0
0.0
0.0
0.0
0.0
0.0
0.0
0.0
0.0
0.0
0.0
0.0
0.0
0.0
0.0
0.0
0.0
0.0
0.0
0.0
0.0
0.0
0.0
0.0
0.0
0.0
0.0
0.0
0.0
0.0
0.0
0.0
0.0
0.0
0.0
0.0
0.0
0.0
0.0
0.0
0.0
0.0
0.0
0.0
0.0
0.0
0.0
0.0
0.0
0.0
0.0
0.0
0.0
0.0
0.0
0.0
0.0
0.0
0.0
0.0
0.0
0.0
0.0
0.0
0.0
0.0
0.0
0.0
0.0
0.0
0.0
0.0
0.0
0.0
0.0
0.0
0.0
0.0
0.0
0.0
0.0
0.0
0.0
0.0
0.0
0.0
0.0
0.0
0.0
0.0
0.0
0.0
0.0
0.0
0.0
0.0
0.0
0.0
0.0
0.0
0.0
0.0
0.0
0.0
0.0
0.0
0.0
0.0
0.0
0.0
0.0
0.0
0.0
0.0
0.0
0.0
0.0
0.0
0.0
0.0
0.0
0.0
0.0
0.0
0.0
0.0
0.0
0.0
0.0
0.0
0.0
0.0
0.0
0.0
0.0
0.0
0.0
0.0
0.0
0.0
0.0
0.0
0.0
0.0
0.0
0.0
0.0
0.0
0.0
0.0
0.0
0.0
0.0
0.0
0.0
0.0
0.0
0.0
0.0
0.0
0.0
0.0
0.0
0.0
0.0
0.0
0.0
0.0
0.0
0.0
0.0
0.0
0.0
0.0
0.0
0.0
# Bndry conds
0
0
0
0
0
0
0
0
0
0
0
0
0
0
0
0
0
0
0
0
0
0
0
0
0
0
0
0
0
0
0
0
0
0
0
0
0
0
0
0
0
0
0
0
0
0
0
0
0
0
0
0
0
0
0
0
0
0
0
0
0
0
0
0
0
0
0
0
0
0
0
0
0
0
0
0
0
0
0
0
0
0
0
0
0
0
0
0
0
0
0
0
0
0
0
0
0
0
0
0
0
0
0
0
0
0
0
0
0
0
0
0
0
0
0
0
0
0
0
0
0
0
0
0
0
0
0
0
0
0
0
0
0
0
0
0
0
0
0
0
0
0
0
0
0
0
0
0
0
0
0
0
0
0
0
0
0
0
0
0
0
0
0
0
0
0
0
0
0
0
0
0
0
0
0
0
0
0
0
0
0
0
0
0
0
0
0
0
0
0
0
0
0
0
0
0
0
0
0
0
0
# Old ICs
20  TAUP
3.416295766830444  U1
3.416295766830444  U2
3.416295766830444  U3
3.416295766830444  U4
3.416295766830444  U5
3.416295766830444  U6
3.416295766830444  U7
3.416295766830444  U8
3.416295766830444  U9
3.416295766830444  U10
3.416295766830444  U11
3.416295766830444  U12
3.416295766830444  U13
3.416295766830444  U14
3.416295766830444  U15
3.416295766830444  U16
3.416295766830444  U17
3.416295766830444  U18
3.416295766830444  U19
3.416295766830444  U20
3.416295766830444  U21
3.416295766830444  U22
3.416295766830444  U23
3.416295766830444  U24
3.416295766830444  U25
3.416295766830444  U26
3.416295766830444  U27
3.416295766830444  U28
3.416295766830444  U29
3.416295766830444  U30
3.416295766830444  U31
3.416295766830444  U32
3.416295766830444  U33
3.416295766830444  U34
3.416295766830444  U35
3.416295766830444  U36
3.416295766830444  U37
3.416295766830444  U38
3.416295766830444  U39
3.416295766830444  U40
3.416295766830444  U41
3.416295766830444  U42
3.416295766830444  U43
3.416295766830444  U44
3.416295766830444  U45
3.416295766830444  U46
3.416295766830444  U47
3.416295766830444  U48
3.416295766830444  U49
3.416295766830444  U50
3.416295766830444  U51
3.416295766830444  U52
3.416295766830444  U53
3.416295766830444  U54
3.416295766830444  U55
3.416295766830444  U56
3.416295766830444  U57
3.416295766830444  U58
3.416295766830444  U59
3.416295766830444  U60
3.416295766830444  U61
3.416295766830444  U62
3.416295766830444  U63
3.416295766830444  U64
3.416295766830444  U65
3.416295766830444  U66
3.416295766830444  U67
3.416295766830444  U68
3.416295766830444  U69
3.416295766830444  U70
3.416295766830444  U71
3.416295766830444  U72
3.416295766830444  U73
3.416295766830444  U74
3.416295766830444  U75
3.416295766830444  U76
3.416295766830444  U77
3.416295766830444  U78
3.416295766830444  U79
3.416295766830444  U80
3.416295766830444  U81
3.416295766830444  U82
3.416295766830444  U83
3.416295766830444  U84
3.416295766830444  U85
3.416295766830444  U86
3.416295766830444  U87
3.416295766830444  U88
3.416295766830444  U89
3.416295766830444  U90
3.416295766830444  U91
3.416295766830444  U92
3.416295766830444  U93
3.416295766830444  U94
3.416295766830444  U95
3.416295766830444  U96
3.416295766830444  U97
3.416295766830444  U98
3.416295766830444  U99
3.416295766830444  U100
0.2553274929523468  V1
0.2553274929523468  V2
0.2553274929523468  V3
0.2553274929523468  V4
0.2553274929523468  V5
0.2553274929523468  V6
0.2553274929523468  V7
0.2553274929523468  V8
0.2553274929523468  V9
0.2553274929523468  V10
0.2553274929523468  V11
0.2553274929523468  V12
0.2553274929523468  V13
0.2553274929523468  V14
0.2553274929523468  V15
0.2553274929523468  V16
0.2553274929523468  V17
0.2553274929523468  V18
0.2553274929523468  V19
0.2553274929523468  V20
0.2553274929523468  V21
0.2553274929523468  V22
0.2553274929523468  V23
0.2553274929523468  V24
0.2553274929523468  V25
0.2553274929523468  V26
0.2553274929523468  V27
0.2553274929523468  V28
0.2553274929523468  V29
0.2553274929523468  V30
0.2553274929523468  V31
0.2553274929523468  V32
0.2553274929523468  V33
0.2553274929523468  V34
0.2553274929523468  V35
0.2553274929523468  V36
0.2553274929523468  V37
0.2553274929523468  V38
0.2553274929523468  V39
0.2553274929523468  V40
0.2553274929523468  V41
0.2553274929523468  V42
0.2553274929523468  V43
0.2553274929523468  V44
0.2553274929523468  V45
0.2553274929523468  V46
0.2553274929523468  V47
0.2553274929523468  V48
0.2553274929523468  V49
0.2553274929523468  V50
0.2553274929523468  V51
0.2553274929523468  V52
0.2553274929523468  V53
0.2553274929523468  V54
0.2553274929523468  V55
0.2553274929523468  V56
0.2553274929523468  V57
0.2553274929523468  V58
0.2553274929523468  V59
0.2553274929523468  V60
0.2553274929523468  V61
0.2553274929523468  V62
0.2553274929523468  V63
0.2553274929523468  V64
0.2553274929523468  V65
0.2553274929523468  V66
0.2553274929523468  V67
0.2553274929523468  V68
0.2553274929523468  V69
0.2553274929523468  V70
0.2553274929523468  V71
0.2553274929523468  V72
0.2553274929523468  V73
0.2553274929523468  V74
0.2553274929523468  V75
0.2553274929523468  V76
0.2553274929523468  V77
0.2553274929523468  V78
0.2553274929523468  V79
0.2553274929523468  V80
0.2553274929523468  V81
0.2553274929523468  V82
0.2553274929523468  V83
0.2553274929523468  V84
0.2553274929523468  V85
0.2553274929523468  V86
0.2553274929523468  V87
0.2553274929523468  V88
0.2553274929523468  V89
0.2553274929523468  V90
0.2553274929523468  V91
0.2553274929523468  V92
0.2553274929523468  V93
0.2553274929523468  V94
0.2553274929523468  V95
0.2553274929523468  V96
0.2553274929523468  V97
0.2553274929523468  V98
0.2553274929523468  V99
0.2553274929523468  V100
# Ending  ICs
20  TAUP
3.378547575191567  U1
3.378547573226307  U2
3.378547569282475  U3
3.378547563333663  U4
3.378547555340774  U5
3.378547545252653  U6
3.378547533006802  U7
3.378547518530285  U8
3.37854750174067  U9
3.378547482547035  U10
3.378547460851018  U11
3.378547436547878  U12
3.378547409527592  U13
3.378547379676123  U14
3.378547346876776  U15
3.378547311011885  U16
3.378547271965  U17
3.378547229623476  U18
3.37854718388185  U19
3.378547134645974  U20
3.378547081837985  U21
3.378547025401792  U22
3.378546965309484  U23
3.378546901567969  U24
3.378546834225375  U25
3.378546763377458  U26
3.378546689173052  U27
3.378546611818026  U28
3.378546531577744  U29
3.378546448777972  U30
3.378546363803162  U31
3.378546277093469  U32
3.378546189140123  U33
3.378546100479756  U34
3.378546011688939  U35
3.378545923379553  U36
3.378545836195465  U37
3.378545750811221  U38
3.378545667932261  U39
3.378545588294545  U40
3.378545512679957  U41
3.37854544193212  U42
3.378545376134591  U43
3.378545312301643  U44
3.378545270786887  U45
3.378545391325509  U46
3.378545381781875  U47
3.378543602394903  U48
3.378545762171934  U49
3.378548653631068  U50
3.378545762164508  U51
3.378543602380655  U52
3.378545381760758  U53
3.378545391297352  U54
3.378545270751287  U55
3.378545312258607  U56
3.378545376084179  U57
3.378545441873817  U58
3.37854551261422  U59
3.37854558822105  U60
3.378545667851028  U61
3.378545750722594  U62
3.378545836099639  U63
3.378545923276984  U64
3.37854601158032  U65
3.378546100366083  U66
3.37854618902275  U67
3.378546276974276  U68
3.378546363684285  U69
3.378546448662454  U70
3.378546531469206  U71
3.378546611720935  U72
3.378546689092963  U73
3.378546763321098  U74
3.378546834200613  U75
3.378546901584485  U76
3.378546965378566  U77
3.378547025536647  U78
3.378547082054199  U79
3.378547134961636  U80
3.378547184317875  U81
3.37854723020408  U82
3.378547272718007  U83
3.378547311969176  U84
3.37854734807479  U85
3.378547381156408  U86
3.378547411337329  U87
3.378547438740531  U88
3.378547463487004  U89
3.378547485694417  U90
3.378547505475876  U91
3.378547522938891  U92
3.378547538184263  U93
3.378547551305061  U94
3.378547562385585  U95
3.378547571500331  U96
3.378547578713063  U97
3.378547584075934  U98
3.378547587628751  U99
3.37854758939839  U100
0.2661914303107373  V1
0.2661914310330725  V2
0.2661914324800663  V3
0.2661914346566976  V4
0.2661914375710293  V5
0.266191441235112  V6
0.2661914456656593  V7
0.2661914508850278  V8
0.2661914569217526  V9
0.2661914638107977  V10
0.2661914715934152  V11
0.2661914803159697  V12
0.2661914900281251  V13
0.266191500780047  V14
0.2661915126187053  V15
0.2661915255837464  V16
0.2661915397030133  V17
0.2661915549883945  V18
0.2661915714323047  V19
0.2661915890056841  V20
0.2661916076583908  V21
0.2661916273208083  V22
0.2661916479082359  V23
0.2661916693278586  V24
0.2661916914861268  V25
0.2661917142967919  V26
0.2661917376883772  V27
0.2661917616097548  V28
0.2661917860313448  V29
0.266191810942099  V30
0.2661918363415801  V31
0.2661918622247938  V32
0.2661918885633737  V33
0.2661919152821082  V34
0.2661919422340744  V35
0.2661919691797811  V36
0.2661919957714123  V37
0.2661920215532914  V38
0.2661920459721594  V39
0.2661920684118184  V40
0.2661920882399461  V41
0.2661921048627249  V42
0.2661921177772188  V43
0.2661921266013727  V44
0.2661921310859446  V45
0.2661921311506195  V46
0.2661921262717024  V47
0.2661921137940973  V48
0.2661920982326621  V49
0.2661920867560009  V50
0.2661920982350833  V51
0.2661921137984238  V52
0.2661921262788494  V53
0.2661921311599928  V54
0.2661921310974898  V55
0.2661921266149647  V56
0.2661921177926883  V57
0.2661921048798184  V58
0.2661920882587838  V59
0.2661920684319868  V60
0.266192045993151  V61
0.2661920215748694  V62
0.2661919957931979  V63
0.2661919692000658  V64
0.2661919422528408  V65
0.2661919152979783  V66
0.2661918885747442  V67
0.2661918622304244  V68
0.2661918363395533  V69
0.2661918109301498  V70
0.2661917860068321  V71
0.2661917615698453  V72
0.2661917376297102  V73
0.2661917142152597  V74
0.2661916913775505  V75
0.2661916691871093  V76
0.2661916477292205  V77
0.2661916270969391  V78
0.2661916073818409  V79
0.2661915886675171  V80
0.2661915710221878  V81
0.2661915544946272  V82
0.266191539112114  V83
0.266191524880371  V84
0.2661915117855282  V85
0.2661914997974308  V86
0.2661914888741761  V87
0.2661914789662143  V88
0.2661914700208389  V89
0.266191461985832  V90
0.266191454812141  V91
0.2661914484561118  V92
0.2661914428802161  V93
0.2661914380536784  V94
0.2661914339520643  V95
0.2661914305567253  V96
0.2661914278539406  V97
0.2661914258340908  V98
0.2661914244907083  V99
0.2661914238199374  V100
# Parameters
2  delt
3  N
0  Ig
3.9  A
12  beta
0.75  sigma
1.5  kappa
4.7  gamma
0.01  Du
1  Dv
0.2  dx
0  p
0  dir
1  neum
0  uhi
0  ulo
0  vhi
0  vlo
0  r1
0  r2
0  r3
0  r4
0  r5
0  r6
0  r7
0  r8
0  r9
0  r10
0  r11
0  r12
0  r13
0  r14
0  r15
0  r16
0  r17
0  r18
0  r19
0  r20
0  r21
0  r22
0  r23
0  r24
0  r25
0  r26
0  r27
0  r28
0  r29
0  r30
0  r31
0  r32
0  r33
0  r34
0  r35
0  r36
0  r37
0  r38
0  r39
0  r40
0  r41
0  r42
0  r43
0  r44
0  r45
0  r46
0  r47
0  r48
0  r49
15  r50
0  r51
0  r52
0  r53
0  r54
0  r55
0  r56
0  r57
0  r58
0  r59
0  r60
0  r61
0  r62
0  r63
0  r64
0  r65
0  r66
0  r67
0  r68
0  r69
0  r70
0  r71
0  r72
0  r73
0  r74
0  r75
0  r76
0  r77
0  r78
0  r79
0  r80
0  r81
0  r82
0  r83
0  r84
0  r85
0  r86
0  r87
0  r88
0  r89
0  r90
0  r91
0  r92
0  r93
0  r94
0  r95
0  r96
0  r97
0  r98
0  r99
0  r100
# Graphics
0.7071097251469876  rm
-0.4999999999826661  rm
0.4999958366025516  rm
0.7071038372138505  rm
0.5000041633974482  rm
-0.4999999999826661  rm
0  rm
0.7071038372138505  rm
0.7071097251469876  rm
0    
1    
1    
1    
0    
0    
1    
1    
1    
0    
0    
1    
1    
1    
0    
0    
1    
1    
1    
0    
0    
1    
1    
1    
0    
0    
1    
1    
1    
0    
0    
1    
1    
1    
0    
0    
1    
1    
1    
0    
0    
1    
1    
1    
0    
0    
1    
1    
1    
0    
-1000   
1000   
0    
0   3DFlag
1   Timeflag
0   Colorflag
0   Type
1  color scale
0   minscale
150   xmax
0   xmin
1   ymax
-1   ymin
12   zmax
-12   zmin
75   
0.01333333333333333   
0   
1   
0   
0.08333333333333333   
45   Theta
45   Phi
0    xshft
0    yshft
0    zshft
0   xlo
-1   ylo
0   
-1   
150   xhi
1   yhi
150   
1   
# Transpose variables etc
TAUP
2   n columns
1   n rows
1   row skip
1   col skip
1   row 0
# Coupling stuff for H funs
0
0
0
0
0
0
0
0
0
0
0
0
0
0
0
0
0
0
0
0
0
0
0
0
0
0
0
0
0
0
0
0
0
0
0
0
0
0
0
0
0
0
0
0
0
0
0
0
0
0
0
0
0
0
0
0
0
0
0
0
0
0
0
0
0
0
0
0
0
0
0
0
0
0
0
0
0
0
0
0
0
0
0
0
0
0
0
0
0
0
0
0
0
0
0
0
0
0
0
0
0
0
0
0
0
0
0
0
0
0
0
0
0
0
0
0
0
0
0
0
0
0
0
0
0
0
0
0
0
0
0
0
0
0
0
0
0
0
0
0
0
0
0
0
0
0
0
0
0
0
0
0
0
0
0
0
0
0
0
0
0
0
0
0
0
0
0
0
0
0
0
0
0
0
0
0
0
0
0
0
0
0
0
0
0
0
0
0
0
0
0
0
0
0
0
0
0
0
0
0
0
# Array plot stuff

1   NCols
0   Row 1
50   NRows
8   RowSkip
0  Zmin
1  Zmax
# Torus information 
0    Torus flag 1=ON
6.283185307179586  Torus period
# Range information
delt
-1   eq-range stab col
0   shoot flag 1=on
10   eq-range steps
0  eq_range low
1  eq_range high
TAUP
TAUP
20   Range steps
0   Cycle color 1=on
1   Reset data 1=on
1   Use old I.C.s 1=yes
0  Par1 low
0  Par2 low
1  Par1 high
1  Par2 high
delt
0   BVP side
0   color cycle flag 1=on
10   BVP range steps
0  BVP range low
1  BVP range high
RHS etc ...
dTAUP/dT=0
dU1/dT=F(U1,V1)+DU*(U2-2*U1+U0)/(DX*DX)
dU2/dT=F(U2,V2)+DU*(U3-2*U2+U1)/(DX*DX)
dU3/dT=F(U3,V3)+DU*(U4-2*U3+U2)/(DX*DX)
dU4/dT=F(U4,V4)+DU*(U5-2*U4+U3)/(DX*DX)
dU5/dT=F(U5,V5)+DU*(U6-2*U5+U4)/(DX*DX)
dU6/dT=F(U6,V6)+DU*(U7-2*U6+U5)/(DX*DX)
dU7/dT=F(U7,V7)+DU*(U8-2*U7+U6)/(DX*DX)
dU8/dT=F(U8,V8)+DU*(U9-2*U8+U7)/(DX*DX)
dU9/dT=F(U9,V9)+DU*(U10-2*U9+U8)/(DX*DX)
dU10/dT=F(U10,V10)+DU*(U11-2*U10+U9)/(DX*DX)
dU11/dT=F(U11,V11)+DU*(U12-2*U11+U10)/(DX*DX)
dU12/dT=F(U12,V12)+DU*(U13-2*U12+U11)/(DX*DX)
dU13/dT=F(U13,V13)+DU*(U14-2*U13+U12)/(DX*DX)
dU14/dT=F(U14,V14)+DU*(U15-2*U14+U13)/(DX*DX)
dU15/dT=F(U15,V15)+DU*(U16-2*U15+U14)/(DX*DX)
dU16/dT=F(U16,V16)+DU*(U17-2*U16+U15)/(DX*DX)
dU17/dT=F(U17,V17)+DU*(U18-2*U17+U16)/(DX*DX)
dU18/dT=F(U18,V18)+DU*(U19-2*U18+U17)/(DX*DX)
dU19/dT=F(U19,V19)+DU*(U20-2*U19+U18)/(DX*DX)
dU20/dT=F(U20,V20)+DU*(U21-2*U20+U19)/(DX*DX)
dU21/dT=F(U21,V21)+DU*(U22-2*U21+U20)/(DX*DX)
dU22/dT=F(U22,V22)+DU*(U23-2*U22+U21)/(DX*DX)
dU23/dT=F(U23,V23)+DU*(U24-2*U23+U22)/(DX*DX)
dU24/dT=F(U24,V24)+DU*(U25-2*U24+U23)/(DX*DX)
dU25/dT=F(U25,V25)+DU*(U26-2*U25+U24)/(DX*DX)
dU26/dT=F(U26,V26)+DU*(U27-2*U26+U25)/(DX*DX)
dU27/dT=F(U27,V27)+DU*(U28-2*U27+U26)/(DX*DX)
dU28/dT=F(U28,V28)+DU*(U29-2*U28+U27)/(DX*DX)
dU29/dT=F(U29,V29)+DU*(U30-2*U29+U28)/(DX*DX)
dU30/dT=F(U30,V30)+DU*(U31-2*U30+U29)/(DX*DX)
dU31/dT=F(U31,V31)+DU*(U32-2*U31+U30)/(DX*DX)
dU32/dT=F(U32,V32)+DU*(U33-2*U32+U31)/(DX*DX)
dU33/dT=F(U33,V33)+DU*(U34-2*U33+U32)/(DX*DX)
dU34/dT=F(U34,V34)+DU*(U35-2*U34+U33)/(DX*DX)
dU35/dT=F(U35,V35)+DU*(U36-2*U35+U34)/(DX*DX)
dU36/dT=F(U36,V36)+DU*(U37-2*U36+U35)/(DX*DX)
dU37/dT=F(U37,V37)+DU*(U38-2*U37+U36)/(DX*DX)
dU38/dT=F(U38,V38)+DU*(U39-2*U38+U37)/(DX*DX)
dU39/dT=F(U39,V39)+DU*(U40-2*U39+U38)/(DX*DX)
dU40/dT=F(U40,V40)+DU*(U41-2*U40+U39)/(DX*DX)
dU41/dT=F(U41,V41)+DU*(U42-2*U41+U40)/(DX*DX)
dU42/dT=F(U42,V42)+DU*(U43-2*U42+U41)/(DX*DX)
dU43/dT=F(U43,V43)+DU*(U44-2*U43+U42)/(DX*DX)
dU44/dT=F(U44,V44)+DU*(U45-2*U44+U43)/(DX*DX)
dU45/dT=F(U45,V45)+DU*(U46-2*U45+U44)/(DX*DX)
dU46/dT=F(U46,V46)+DU*(U47-2*U46+U45)/(DX*DX)
dU47/dT=F(U47,V47)+DU*(U48-2*U47+U46)/(DX*DX)
dU48/dT=F(U48,V48)+DU*(U49-2*U48+U47)/(DX*DX)
dU49/dT=F(U49,V49)+DU*(U50-2*U49+U48)/(DX*DX)
dU50/dT=F(U50,V50)+DU*(U51-2*U50+U49)/(DX*DX)
dU51/dT=F(U51,V51)+DU*(U52-2*U51+U50)/(DX*DX)
dU52/dT=F(U52,V52)+DU*(U53-2*U52+U51)/(DX*DX)
dU53/dT=F(U53,V53)+DU*(U54-2*U53+U52)/(DX*DX)
dU54/dT=F(U54,V54)+DU*(U55-2*U54+U53)/(DX*DX)
dU55/dT=F(U55,V55)+DU*(U56-2*U55+U54)/(DX*DX)
dU56/dT=F(U56,V56)+DU*(U57-2*U56+U55)/(DX*DX)
dU57/dT=F(U57,V57)+DU*(U58-2*U57+U56)/(DX*DX)
dU58/dT=F(U58,V58)+DU*(U59-2*U58+U57)/(DX*DX)
dU59/dT=F(U59,V59)+DU*(U60-2*U59+U58)/(DX*DX)
dU60/dT=F(U60,V60)+DU*(U61-2*U60+U59)/(DX*DX)
dU61/dT=F(U61,V61)+DU*(U62-2*U61+U60)/(DX*DX)
dU62/dT=F(U62,V62)+DU*(U63-2*U62+U61)/(DX*DX)
dU63/dT=F(U63,V63)+DU*(U64-2*U63+U62)/(DX*DX)
dU64/dT=F(U64,V64)+DU*(U65-2*U64+U63)/(DX*DX)
dU65/dT=F(U65,V65)+DU*(U66-2*U65+U64)/(DX*DX)
dU66/dT=F(U66,V66)+DU*(U67-2*U66+U65)/(DX*DX)
dU67/dT=F(U67,V67)+DU*(U68-2*U67+U66)/(DX*DX)
dU68/dT=F(U68,V68)+DU*(U69-2*U68+U67)/(DX*DX)
dU69/dT=F(U69,V69)+DU*(U70-2*U69+U68)/(DX*DX)
dU70/dT=F(U70,V70)+DU*(U71-2*U70+U69)/(DX*DX)
dU71/dT=F(U71,V71)+DU*(U72-2*U71+U70)/(DX*DX)
dU72/dT=F(U72,V72)+DU*(U73-2*U72+U71)/(DX*DX)
dU73/dT=F(U73,V73)+DU*(U74-2*U73+U72)/(DX*DX)
dU74/dT=F(U74,V74)+DU*(U75-2*U74+U73)/(DX*DX)
dU75/dT=F(U75,V75)+DU*(U76-2*U75+U74)/(DX*DX)
dU76/dT=F(U76,V76)+DU*(U77-2*U76+U75)/(DX*DX)
dU77/dT=F(U77,V77)+DU*(U78-2*U77+U76)/(DX*DX)
dU78/dT=F(U78,V78)+DU*(U79-2*U78+U77)/(DX*DX)
dU79/dT=F(U79,V79)+DU*(U80-2*U79+U78)/(DX*DX)
dU80/dT=F(U80,V80)+DU*(U81-2*U80+U79)/(DX*DX)
dU81/dT=F(U81,V81)+DU*(U82-2*U81+U80)/(DX*DX)
dU82/dT=F(U82,V82)+DU*(U83-2*U82+U81)/(DX*DX)
dU83/dT=F(U83,V83)+DU*(U84-2*U83+U82)/(DX*DX)
dU84/dT=F(U84,V84)+DU*(U85-2*U84+U83)/(DX*DX)
dU85/dT=F(U85,V85)+DU*(U86-2*U85+U84)/(DX*DX)
dU86/dT=F(U86,V86)+DU*(U87-2*U86+U85)/(DX*DX)
dU87/dT=F(U87,V87)+DU*(U88-2*U87+U86)/(DX*DX)
dU88/dT=F(U88,V88)+DU*(U89-2*U88+U87)/(DX*DX)
dU89/dT=F(U89,V89)+DU*(U90-2*U89+U88)/(DX*DX)
dU90/dT=F(U90,V90)+DU*(U91-2*U90+U89)/(DX*DX)
dU91/dT=F(U91,V91)+DU*(U92-2*U91+U90)/(DX*DX)
dU92/dT=F(U92,V92)+DU*(U93-2*U92+U91)/(DX*DX)
dU93/dT=F(U93,V93)+DU*(U94-2*U93+U92)/(DX*DX)
dU94/dT=F(U94,V94)+DU*(U95-2*U94+U93)/(DX*DX)
dU95/dT=F(U95,V95)+DU*(U96-2*U95+U94)/(DX*DX)
dU96/dT=F(U96,V96)+DU*(U97-2*U96+U95)/(DX*DX)
dU97/dT=F(U97,V97)+DU*(U98-2*U97+U96)/(DX*DX)
dU98/dT=F(U98,V98)+DU*(U99-2*U98+U97)/(DX*DX)
dU99/dT=F(U99,V99)+DU*(U100-2*U99+U98)/(DX*DX)
dU100/dT=F(U100,V100)+DU*(U101-2*U100+U99)/(DX*DX)
dV1/dT=G(U1,V1)+DV*(V2-2*V1+V0)/(DX*DX)+R1*PULSE(T-TAUP)
dV2/dT=G(U2,V2)+DV*(V3-2*V2+V1)/(DX*DX)+R2*PULSE(T-TAUP)
dV3/dT=G(U3,V3)+DV*(V4-2*V3+V2)/(DX*DX)+R3*PULSE(T-TAUP)
dV4/dT=G(U4,V4)+DV*(V5-2*V4+V3)/(DX*DX)+R4*PULSE(T-TAUP)
dV5/dT=G(U5,V5)+DV*(V6-2*V5+V4)/(DX*DX)+R5*PULSE(T-TAUP)
dV6/dT=G(U6,V6)+DV*(V7-2*V6+V5)/(DX*DX)+R6*PULSE(T-TAUP)
dV7/dT=G(U7,V7)+DV*(V8-2*V7+V6)/(DX*DX)+R7*PULSE(T-TAUP)
dV8/dT=G(U8,V8)+DV*(V9-2*V8+V7)/(DX*DX)+R8*PULSE(T-TAUP)
dV9/dT=G(U9,V9)+DV*(V10-2*V9+V8)/(DX*DX)+R9*PULSE(T-TAUP)
dV10/dT=G(U10,V10)+DV*(V11-2*V10+V9)/(DX*DX)+R10*PULSE(T-TAUP)
dV11/dT=G(U11,V11)+DV*(V12-2*V11+V10)/(DX*DX)+R11*PULSE(T-TAUP)
dV12/dT=G(U12,V12)+DV*(V13-2*V12+V11)/(DX*DX)+R12*PULSE(T-TAUP)
dV13/dT=G(U13,V13)+DV*(V14-2*V13+V12)/(DX*DX)+R13*PULSE(T-TAUP)
dV14/dT=G(U14,V14)+DV*(V15-2*V14+V13)/(DX*DX)+R14*PULSE(T-TAUP)
dV15/dT=G(U15,V15)+DV*(V16-2*V15+V14)/(DX*DX)+R15*PULSE(T-TAUP)
dV16/dT=G(U16,V16)+DV*(V17-2*V16+V15)/(DX*DX)+R16*PULSE(T-TAUP)
dV17/dT=G(U17,V17)+DV*(V18-2*V17+V16)/(DX*DX)+R17*PULSE(T-TAUP)
dV18/dT=G(U18,V18)+DV*(V19-2*V18+V17)/(DX*DX)+R18*PULSE(T-TAUP)
dV19/dT=G(U19,V19)+DV*(V20-2*V19+V18)/(DX*DX)+R19*PULSE(T-TAUP)
dV20/dT=G(U20,V20)+DV*(V21-2*V20+V19)/(DX*DX)+R20*PULSE(T-TAUP)
dV21/dT=G(U21,V21)+DV*(V22-2*V21+V20)/(DX*DX)+R21*PULSE(T-TAUP)
dV22/dT=G(U22,V22)+DV*(V23-2*V22+V21)/(DX*DX)+R22*PULSE(T-TAUP)
dV23/dT=G(U23,V23)+DV*(V24-2*V23+V22)/(DX*DX)+R23*PULSE(T-TAUP)
dV24/dT=G(U24,V24)+DV*(V25-2*V24+V23)/(DX*DX)+R24*PULSE(T-TAUP)
dV25/dT=G(U25,V25)+DV*(V26-2*V25+V24)/(DX*DX)+R25*PULSE(T-TAUP)
dV26/dT=G(U26,V26)+DV*(V27-2*V26+V25)/(DX*DX)+R26*PULSE(T-TAUP)
dV27/dT=G(U27,V27)+DV*(V28-2*V27+V26)/(DX*DX)+R27*PULSE(T-TAUP)
dV28/dT=G(U28,V28)+DV*(V29-2*V28+V27)/(DX*DX)+R28*PULSE(T-TAUP)
dV29/dT=G(U29,V29)+DV*(V30-2*V29+V28)/(DX*DX)+R29*PULSE(T-TAUP)
dV30/dT=G(U30,V30)+DV*(V31-2*V30+V29)/(DX*DX)+R30*PULSE(T-TAUP)
dV31/dT=G(U31,V31)+DV*(V32-2*V31+V30)/(DX*DX)+R31*PULSE(T-TAUP)
dV32/dT=G(U32,V32)+DV*(V33-2*V32+V31)/(DX*DX)+R32*PULSE(T-TAUP)
dV33/dT=G(U33,V33)+DV*(V34-2*V33+V32)/(DX*DX)+R33*PULSE(T-TAUP)
dV34/dT=G(U34,V34)+DV*(V35-2*V34+V33)/(DX*DX)+R34*PULSE(T-TAUP)
dV35/dT=G(U35,V35)+DV*(V36-2*V35+V34)/(DX*DX)+R35*PULSE(T-TAUP)
dV36/dT=G(U36,V36)+DV*(V37-2*V36+V35)/(DX*DX)+R36*PULSE(T-TAUP)
dV37/dT=G(U37,V37)+DV*(V38-2*V37+V36)/(DX*DX)+R37*PULSE(T-TAUP)
dV38/dT=G(U38,V38)+DV*(V39-2*V38+V37)/(DX*DX)+R38*PULSE(T-TAUP)
dV39/dT=G(U39,V39)+DV*(V40-2*V39+V38)/(DX*DX)+R39*PULSE(T-TAUP)
dV40/dT=G(U40,V40)+DV*(V41-2*V40+V39)/(DX*DX)+R40*PULSE(T-TAUP)
dV41/dT=G(U41,V41)+DV*(V42-2*V41+V40)/(DX*DX)+R41*PULSE(T-TAUP)
dV42/dT=G(U42,V42)+DV*(V43-2*V42+V41)/(DX*DX)+R42*PULSE(T-TAUP)
dV43/dT=G(U43,V43)+DV*(V44-2*V43+V42)/(DX*DX)+R43*PULSE(T-TAUP)
dV44/dT=G(U44,V44)+DV*(V45-2*V44+V43)/(DX*DX)+R44*PULSE(T-TAUP)
dV45/dT=G(U45,V45)+DV*(V46-2*V45+V44)/(DX*DX)+R45*PULSE(T-TAUP)
dV46/dT=G(U46,V46)+DV*(V47-2*V46+V45)/(DX*DX)+R46*PULSE(T-TAUP)
dV47/dT=G(U47,V47)+DV*(V48-2*V47+V46)/(DX*DX)+R47*PULSE(T-TAUP)
dV48/dT=G(U48,V48)+DV*(V49-2*V48+V47)/(DX*DX)+R48*PULSE(T-TAUP)
dV49/dT=G(U49,V49)+DV*(V50-2*V49+V48)/(DX*DX)+R49*PULSE(T-TAUP)
dV50/dT=G(U50,V50)+DV*(V51-2*V50+V49)/(DX*DX)+R50*PULSE(T-TAUP)
dV51/dT=G(U51,V51)+DV*(V52-2*V51+V50)/(DX*DX)+R51*PULSE(T-TAUP)
dV52/dT=G(U52,V52)+DV*(V53-2*V52+V51)/(DX*DX)+R52*PULSE(T-TAUP)
dV53/dT=G(U53,V53)+DV*(V54-2*V53+V52)/(DX*DX)+R53*PULSE(T-TAUP)
dV54/dT=G(U54,V54)+DV*(V55-2*V54+V53)/(DX*DX)+R54*PULSE(T-TAUP)
dV55/dT=G(U55,V55)+DV*(V56-2*V55+V54)/(DX*DX)+R55*PULSE(T-TAUP)
dV56/dT=G(U56,V56)+DV*(V57-2*V56+V55)/(DX*DX)+R56*PULSE(T-TAUP)
dV57/dT=G(U57,V57)+DV*(V58-2*V57+V56)/(DX*DX)+R57*PULSE(T-TAUP)
dV58/dT=G(U58,V58)+DV*(V59-2*V58+V57)/(DX*DX)+R58*PULSE(T-TAUP)
dV59/dT=G(U59,V59)+DV*(V60-2*V59+V58)/(DX*DX)+R59*PULSE(T-TAUP)
dV60/dT=G(U60,V60)+DV*(V61-2*V60+V59)/(DX*DX)+R60*PULSE(T-TAUP)
dV61/dT=G(U61,V61)+DV*(V62-2*V61+V60)/(DX*DX)+R61*PULSE(T-TAUP)
dV62/dT=G(U62,V62)+DV*(V63-2*V62+V61)/(DX*DX)+R62*PULSE(T-TAUP)
dV63/dT=G(U63,V63)+DV*(V64-2*V63+V62)/(DX*DX)+R63*PULSE(T-TAUP)
dV64/dT=G(U64,V64)+DV*(V65-2*V64+V63)/(DX*DX)+R64*PULSE(T-TAUP)
dV65/dT=G(U65,V65)+DV*(V66-2*V65+V64)/(DX*DX)+R65*PULSE(T-TAUP)
dV66/dT=G(U66,V66)+DV*(V67-2*V66+V65)/(DX*DX)+R66*PULSE(T-TAUP)
dV67/dT=G(U67,V67)+DV*(V68-2*V67+V66)/(DX*DX)+R67*PULSE(T-TAUP)
dV68/dT=G(U68,V68)+DV*(V69-2*V68+V67)/(DX*DX)+R68*PULSE(T-TAUP)
dV69/dT=G(U69,V69)+DV*(V70-2*V69+V68)/(DX*DX)+R69*PULSE(T-TAUP)
dV70/dT=G(U70,V70)+DV*(V71-2*V70+V69)/(DX*DX)+R70*PULSE(T-TAUP)
dV71/dT=G(U71,V71)+DV*(V72-2*V71+V70)/(DX*DX)+R71*PULSE(T-TAUP)
dV72/dT=G(U72,V72)+DV*(V73-2*V72+V71)/(DX*DX)+R72*PULSE(T-TAUP)
dV73/dT=G(U73,V73)+DV*(V74-2*V73+V72)/(DX*DX)+R73*PULSE(T-TAUP)
dV74/dT=G(U74,V74)+DV*(V75-2*V74+V73)/(DX*DX)+R74*PULSE(T-TAUP)
dV75/dT=G(U75,V75)+DV*(V76-2*V75+V74)/(DX*DX)+R75*PULSE(T-TAUP)
dV76/dT=G(U76,V76)+DV*(V77-2*V76+V75)/(DX*DX)+R76*PULSE(T-TAUP)
dV77/dT=G(U77,V77)+DV*(V78-2*V77+V76)/(DX*DX)+R77*PULSE(T-TAUP)
dV78/dT=G(U78,V78)+DV*(V79-2*V78+V77)/(DX*DX)+R78*PULSE(T-TAUP)
dV79/dT=G(U79,V79)+DV*(V80-2*V79+V78)/(DX*DX)+R79*PULSE(T-TAUP)
dV80/dT=G(U80,V80)+DV*(V81-2*V80+V79)/(DX*DX)+R80*PULSE(T-TAUP)
dV81/dT=G(U81,V81)+DV*(V82-2*V81+V80)/(DX*DX)+R81*PULSE(T-TAUP)
dV82/dT=G(U82,V82)+DV*(V83-2*V82+V81)/(DX*DX)+R82*PULSE(T-TAUP)
dV83/dT=G(U83,V83)+DV*(V84-2*V83+V82)/(DX*DX)+R83*PULSE(T-TAUP)
dV84/dT=G(U84,V84)+DV*(V85-2*V84+V83)/(DX*DX)+R84*PULSE(T-TAUP)
dV85/dT=G(U85,V85)+DV*(V86-2*V85+V84)/(DX*DX)+R85*PULSE(T-TAUP)
dV86/dT=G(U86,V86)+DV*(V87-2*V86+V85)/(DX*DX)+R86*PULSE(T-TAUP)
dV87/dT=G(U87,V87)+DV*(V88-2*V87+V86)/(DX*DX)+R87*PULSE(T-TAUP)
dV88/dT=G(U88,V88)+DV*(V89-2*V88+V87)/(DX*DX)+R88*PULSE(T-TAUP)
dV89/dT=G(U89,V89)+DV*(V90-2*V89+V88)/(DX*DX)+R89*PULSE(T-TAUP)
dV90/dT=G(U90,V90)+DV*(V91-2*V90+V89)/(DX*DX)+R90*PULSE(T-TAUP)
dV91/dT=G(U91,V91)+DV*(V92-2*V91+V90)/(DX*DX)+R91*PULSE(T-TAUP)
dV92/dT=G(U92,V92)+DV*(V93-2*V92+V91)/(DX*DX)+R92*PULSE(T-TAUP)
dV93/dT=G(U93,V93)+DV*(V94-2*V93+V92)/(DX*DX)+R93*PULSE(T-TAUP)
dV94/dT=G(U94,V94)+DV*(V95-2*V94+V93)/(DX*DX)+R94*PULSE(T-TAUP)
dV95/dT=G(U95,V95)+DV*(V96-2*V95+V94)/(DX*DX)+R95*PULSE(T-TAUP)
dV96/dT=G(U96,V96)+DV*(V97-2*V96+V95)/(DX*DX)+R96*PULSE(T-TAUP)
dV97/dT=G(U97,V97)+DV*(V98-2*V97+V96)/(DX*DX)+R97*PULSE(T-TAUP)
dV98/dT=G(U98,V98)+DV*(V99-2*V98+V97)/(DX*DX)+R98*PULSE(T-TAUP)
dV99/dT=G(U99,V99)+DV*(V100-2*V99+V98)/(DX*DX)+R99*PULSE(T-TAUP)
dV100/dT=G(U100,V100)+DV*(V101-2*V100+V99)/(DX*DX)+R100*PULSE(T-TAUP)

where ...
U0 = DIR*UHI+NEUM*U1+P*U100   
U101 = DIR*ULO+NEUM*U100+P*U1   
V0 = DIR*VHI+NEUM*V1+P*V100   
V101 = DIR*VLO+NEUM*V100+P*V1   

User-defined functions:
F(U,V) = A-U-BETA*H(U)-V -IG*HEAV(T-N*TAUP)  
G(U,V) = GAMMA*H(SIGMA*U)-V  
H(X) = X*EXP(-KAPPA*X)  
PULSE(T) = HEAV(T)*HEAV(DELT-T)  
