# Supplementary material for: Acetylcholine waves and dopamine release in the striatum
Source: Nat Commun. 2023 Oct 27;14:6852. doi: 10.1038/s41467-023-42311-5 (PMC10611775; doi:10.1038/s41467-023-42311-5)
Supplement: Supplementary file 6 — Supplementary Code [file 41467_2023_42311_MOESM6_ESM.zip › Code/FigS6a/strong DA perturbation waves /TuringAChDANicOrigwActive.ode.set]

## Set file for TuringAChDANicOrigwActive.ode on Fri Jan 27 14:11:57 2023
201   Number of equations and auxiliaries
118   Number of parameters
# Numerical stuff
1    nout
40    nullcline mesh
10   CVode
75  total
0.25  DeltaT
0  T0
0  Transient
100  Bound
1e-12  DtMin
1  DtMax
1e-06  Tolerance
1e-05  Abs. Tolerance
0  Max Delay
100   Eigenvector iterates
0.001  Eigenvector tolerance
0.001  Newton tolerance
0  Poincare plane
1e-05  Boundary value tolerance
1e-05  Boundary value epsilon
20   Boundary value iterates
0   Poincare None
1   Poincare variable
1   Poincare sign
0   Stop on Section
0   Delay flag
75  Current time
75  Last Time
0   MyStart
1   INFLAG
# Delays
0.0
0.0
0.0
0.0
0.0
0.0
0.0
0.0
0.0
0.0
0.0
0.0
0.0
0.0
0.0
0.0
0.0
0.0
0.0
0.0
0.0
0.0
0.0
0.0
0.0
0.0
0.0
0.0
0.0
0.0
0.0
0.0
0.0
0.0
0.0
0.0
0.0
0.0
0.0
0.0
0.0
0.0
0.0
0.0
0.0
0.0
0.0
0.0
0.0
0.0
0.0
0.0
0.0
0.0
0.0
0.0
0.0
0.0
0.0
0.0
0.0
0.0
0.0
0.0
0.0
0.0
0.0
0.0
0.0
0.0
0.0
0.0
0.0
0.0
0.0
0.0
0.0
0.0
0.0
0.0
0.0
0.0
0.0
0.0
0.0
0.0
0.0
0.0
0.0
0.0
0.0
0.0
0.0
0.0
0.0
0.0
0.0
0.0
0.0
0.0
0.0
0.0
0.0
0.0
0.0
0.0
0.0
0.0
0.0
0.0
0.0
0.0
0.0
0.0
0.0
0.0
0.0
0.0
0.0
0.0
0.0
0.0
0.0
0.0
0.0
0.0
0.0
0.0
0.0
0.0
0.0
0.0
0.0
0.0
0.0
0.0
0.0
0.0
0.0
0.0
0.0
0.0
0.0
0.0
0.0
0.0
0.0
0.0
0.0
0.0
0.0
0.0
0.0
0.0
0.0
0.0
0.0
0.0
0.0
0.0
0.0
0.0
0.0
0.0
0.0
0.0
0.0
0.0
0.0
0.0
0.0
0.0
0.0
0.0
0.0
0.0
0.0
0.0
0.0
0.0
0.0
0.0
0.0
0.0
0.0
0.0
0.0
0.0
0.0
0.0
0.0
0.0
0.0
0.0
0.0
0.0
0.0
0.0
0.0
0.0
0.0
# Bndry conds
0
0
0
0
0
0
0
0
0
0
0
0
0
0
0
0
0
0
0
0
0
0
0
0
0
0
0
0
0
0
0
0
0
0
0
0
0
0
0
0
0
0
0
0
0
0
0
0
0
0
0
0
0
0
0
0
0
0
0
0
0
0
0
0
0
0
0
0
0
0
0
0
0
0
0
0
0
0
0
0
0
0
0
0
0
0
0
0
0
0
0
0
0
0
0
0
0
0
0
0
0
0
0
0
0
0
0
0
0
0
0
0
0
0
0
0
0
0
0
0
0
0
0
0
0
0
0
0
0
0
0
0
0
0
0
0
0
0
0
0
0
0
0
0
0
0
0
0
0
0
0
0
0
0
0
0
0
0
0
0
0
0
0
0
0
0
0
0
0
0
0
0
0
0
0
0
0
0
0
0
0
0
0
0
0
0
0
0
0
0
0
0
0
0
0
0
0
0
0
0
0
# Old ICs
20  TAUP
3.416295766830444  U1
3.416295766830444  U2
3.416295766830444  U3
3.416295766830444  U4
3.416295766830444  U5
3.416295766830444  U6
3.416295766830444  U7
3.416295766830444  U8
3.416295766830444  U9
3.416295766830444  U10
3.416295766830444  U11
3.416295766830444  U12
3.416295766830444  U13
3.416295766830444  U14
3.416295766830444  U15
3.416295766830444  U16
3.416295766830444  U17
3.416295766830444  U18
3.416295766830444  U19
3.416295766830444  U20
3.416295766830444  U21
3.416295766830444  U22
3.416295766830444  U23
3.416295766830444  U24
3.416295766830444  U25
3.416295766830444  U26
3.416295766830444  U27
3.416295766830444  U28
3.416295766830444  U29
3.416295766830444  U30
3.416295766830444  U31
3.416295766830444  U32
3.416295766830444  U33
3.416295766830444  U34
3.416295766830444  U35
3.416295766830444  U36
3.416295766830444  U37
3.416295766830444  U38
3.416295766830444  U39
3.416295766830444  U40
3.416295766830444  U41
3.416295766830444  U42
3.416295766830444  U43
3.416295766830444  U44
3.416295766830444  U45
3.416295766830444  U46
3.416295766830444  U47
3.416295766830444  U48
3.416295766830444  U49
3.416295766830444  U50
3.416295766830444  U51
3.416295766830444  U52
3.416295766830444  U53
3.416295766830444  U54
3.416295766830444  U55
3.416295766830444  U56
3.416295766830444  U57
3.416295766830444  U58
3.416295766830444  U59
3.416295766830444  U60
3.416295766830444  U61
3.416295766830444  U62
3.416295766830444  U63
3.416295766830444  U64
3.416295766830444  U65
3.416295766830444  U66
3.416295766830444  U67
3.416295766830444  U68
3.416295766830444  U69
3.416295766830444  U70
3.416295766830444  U71
3.416295766830444  U72
3.416295766830444  U73
3.416295766830444  U74
3.416295766830444  U75
3.416295766830444  U76
3.416295766830444  U77
3.416295766830444  U78
3.416295766830444  U79
3.416295766830444  U80
3.416295766830444  U81
3.416295766830444  U82
3.416295766830444  U83
3.416295766830444  U84
3.416295766830444  U85
3.416295766830444  U86
3.416295766830444  U87
3.416295766830444  U88
3.416295766830444  U89
3.416295766830444  U90
3.416295766830444  U91
3.416295766830444  U92
3.416295766830444  U93
3.416295766830444  U94
3.416295766830444  U95
3.416295766830444  U96
3.416295766830444  U97
3.416295766830444  U98
3.416295766830444  U99
3.416295766830444  U100
0.2553274929523468  V1
0.2553274929523468  V2
0.2553274929523468  V3
0.2553274929523468  V4
0.2553274929523468  V5
0.2553274929523468  V6
0.2553274929523468  V7
0.2553274929523468  V8
0.2553274929523468  V9
0.2553274929523468  V10
0.2553274929523468  V11
0.2553274929523468  V12
0.2553274929523468  V13
0.2553274929523468  V14
0.2553274929523468  V15
0.2553274929523468  V16
0.2553274929523468  V17
0.2553274929523468  V18
0.2553274929523468  V19
0.2553274929523468  V20
0.2553274929523468  V21
0.2553274929523468  V22
0.2553274929523468  V23
0.2553274929523468  V24
0.2553274929523468  V25
0.2553274929523468  V26
0.2553274929523468  V27
0.2553274929523468  V28
0.2553274929523468  V29
0.2553274929523468  V30
0.2553274929523468  V31
0.2553274929523468  V32
0.2553274929523468  V33
0.2553274929523468  V34
0.2553274929523468  V35
0.2553274929523468  V36
0.2553274929523468  V37
0.2553274929523468  V38
0.2553274929523468  V39
0.2553274929523468  V40
0.2553274929523468  V41
0.2553274929523468  V42
0.2553274929523468  V43
0.2553274929523468  V44
0.2553274929523468  V45
0.2553274929523468  V46
0.2553274929523468  V47
0.2553274929523468  V48
0.2553274929523468  V49
0.2553274929523468  V50
0.2553274929523468  V51
0.2553274929523468  V52
0.2553274929523468  V53
0.2553274929523468  V54
0.2553274929523468  V55
0.2553274929523468  V56
0.2553274929523468  V57
0.2553274929523468  V58
0.2553274929523468  V59
0.2553274929523468  V60
0.2553274929523468  V61
0.2553274929523468  V62
0.2553274929523468  V63
0.2553274929523468  V64
0.2553274929523468  V65
0.2553274929523468  V66
0.2553274929523468  V67
0.2553274929523468  V68
0.2553274929523468  V69
0.2553274929523468  V70
0.2553274929523468  V71
0.2553274929523468  V72
0.2553274929523468  V73
0.2553274929523468  V74
0.2553274929523468  V75
0.2553274929523468  V76
0.2553274929523468  V77
0.2553274929523468  V78
0.2553274929523468  V79
0.2553274929523468  V80
0.2553274929523468  V81
0.2553274929523468  V82
0.2553274929523468  V83
0.2553274929523468  V84
0.2553274929523468  V85
0.2553274929523468  V86
0.2553274929523468  V87
0.2553274929523468  V88
0.2553274929523468  V89
0.2553274929523468  V90
0.2553274929523468  V91
0.2553274929523468  V92
0.2553274929523468  V93
0.2553274929523468  V94
0.2553274929523468  V95
0.2553274929523468  V96
0.2553274929523468  V97
0.2553274929523468  V98
0.2553274929523468  V99
0.2553274929523468  V100
# Ending  ICs
20  TAUP
3.377135296915276  U1
3.377095056198698  U2
3.377013428260804  U3
3.376888087383794  U4
3.376715462273089  U5
3.376490634114734  U6
3.37620719609408  U7
3.375857070286846  U8
3.375430276575211  U9
3.374914646811896  U10
3.374295475804982  U11
3.373555098766447  U12
3.372672382585827  U13
3.371622115567346  U14
3.370374276990886  U15
3.368893163878868  U16
3.36713634748322  U17
3.365053425998145  U18
3.362584532517801  U19
3.359658547830128  U20
3.35619095562136  U21
3.352081262136478  U22
3.347209881951001  U23
3.341434364246474  U24
3.334584796763544  U25
3.326458172582712  U26
3.316811430185432  U27
3.305352766635802  U28
3.291730653771868  U29
3.275519713154813  U30
3.256202128892393  U31
3.233142333335228  U32
3.205550385264196  U33
3.172422085737409  U34
3.132414986574979  U35
3.08349415311552  U36
3.021627746378952  U37
2.935446870546371  U38
2.784525664795315  U39
2.420826815547499  U40
1.437546137357107  U41
0.5278038853102838  U42
0.43784799230837  U43
0.4244382610646353  U44
0.4183318742233915  U45
0.414084579416284  U46
0.4110543976041748  U47
0.4090184086161246  U48
0.4078454886065491  U49
0.4074624037448196  U50
0.4078454949050538  U51
0.4090184216405977  U52
0.4110544182508329  U53
0.4140846091474585  U54
0.4183319153486449  U55
0.4244383189247914  U56
0.4378481046225393  U57
0.5278045349864855  U58
1.437552058088329  U59
2.420829284982802  U60
2.784526884656667  U61
2.935447766024243  U62
3.021628576990087  U63
3.083494999661428  U64
3.132415886185844  U65
3.172423065807294  U66
3.2055514722879  U67
3.233143555729901  U68
3.256203518416446  U69
3.275521306041203  U70
3.291732491870463  U71
3.305354898668499  U72
3.316813913173435  U73
3.326461073496834  U74
3.334588194449799  U75
3.341438351684904  U76
3.347214568914  U77
3.352086778323614  U78
3.356197454360851  U79
3.359666210453036  U80
3.362593573530016  U81
3.365064099197835  U82
3.367148953198291  U83
3.368908057530818  U84
3.370391879229161  U85
3.371642924262975  U86
3.37269698702602  U87
3.373584196454443  U88
3.374329892343522  U89
3.374955359436445  U90
3.375478442006843  U91
3.375914057697594  U92
3.376274626123048  U93
3.376570425045473  U94
3.376809884686666  U95
3.376999828843504  U96
3.377145669870566  U97
3.377251563216135  U98
3.3773205260023  U99
3.377354523085385  U100
0.2671923922370806  V1
0.2672208660383742  V2
0.2672786214276887  V3
0.2673672968073812  V4
0.2674894074941772  V5
0.2676484167870903  V6
0.2678488337975742  V7
0.268096340782655  V8
0.2683979535433206  V9
0.2687622193672353  V10
0.2691994580303092  V11
0.2697220525514341  V12
0.2703447977469978  V13
0.2710853161874654  V14
0.2719645529507325  V15
0.2730073626316659  V16
0.2742432044408087  V17
0.2757069639435958  V18
0.2774399230864996  V19
0.2794909036512091  V20
0.2819176131776201  V21
0.2847882266761042  V22
0.288183242032957  V23
0.2921976517417997  V24
0.2969434781762241  V25
0.302552723554015  V26
0.3091807881941269  V27
0.3170104102639188  V28
0.3262561747216763  V29
0.3371696249216173  V30
0.3500449812895267  V31
0.3652254171580167  V32
0.3831097430400834  V33
0.4041591665337739  V34
0.4289034165452151  V35
0.4579445678184335  V36
0.4919537854223776  V37
0.5316437160436327  V38
0.577644036573583  V39
0.6299538219761649  V40
0.6854268105334184  V41
0.7284860407758454  V42
0.7598783583548806  V43
0.7841707291701896  V44
0.8028884141920499  V45
0.8170270252874723  V46
0.8273253601432478  V47
0.83432041846288  V48
0.838376777494574  V49
0.839705807171702  V50
0.8383767545592389  V51
0.8343203712466555  V52
0.8273252858755563  V53
0.8170269196092548  V54
0.8028882708979515  V55
0.7841705398349834  V56
0.7598781117375342  V57
0.7284857207655331  V58
0.6854263820726683  V59
0.629953367777871  V60
0.577643575412088  V61
0.5316432432835829  V62
0.4919532909403025  V63
0.4579440395382018  V64
0.4289028410131673  V65
0.4041585287955843  V66
0.3831090263060336  V67
0.3652246023637564  V68
0.3500440465715332  V69
0.3371685450030631  V70
0.3262549201958254  V71
0.3170089467569359  V72
0.3091790753847652  V73
0.302550714023028  V74
0.2969411160531469  V75
0.2921948711108173  V76
0.2881799650525942  V77
0.2847843613593007  V78
0.281913050769061  V79
0.2794855155273055  V80
0.2774335570899323  V81
0.275699440048179  V82
0.2742343096235833  V83
0.2729968448065596  V84
0.2719521137916161  V85
0.2710706026369594  V86
0.2703273919702097  V87
0.2697014600497997  V88
0.2691750935786854  V89
0.2687333903758331  V90
0.2683638403732835  V91
0.2680559734579844  V92
0.2678010644542919  V93
0.2675918870801064  V94
0.2674225100399347  V95
0.2672881295719565  V96
0.26718493377091  V97
0.2671099948890993  V98
0.2670611865964482  V99
0.2670371238775522  V100
# Parameters
2  delt
3  N
0  Ig
3.9  A
12  beta
0.75  sigma
1.5  kappa
4.7  gamma
0.01  Du
1  Dv
0.2  dx
0  p
0  dir
1  neum
0  uhi
0  ulo
0  vhi
0  vlo
0  r1
0  r2
0  r3
0  r4
0  r5
0  r6
0  r7
0  r8
0  r9
0  r10
0  r11
0  r12
0  r13
0  r14
0  r15
0  r16
0  r17
0  r18
0  r19
0  r20
0  r21
0  r22
0  r23
0  r24
0  r25
0  r26
0  r27
0  r28
0  r29
0  r30
0  r31
0  r32
0  r33
0  r34
0  r35
0  r36
0  r37
0  r38
0  r39
0  r40
0  r41
0  r42
0  r43
0  r44
0  r45
0  r46
0  r47
0  r48
0  r49
20  r50
0  r51
0  r52
0  r53
0  r54
0  r55
0  r56
0  r57
0  r58
0  r59
0  r60
0  r61
0  r62
0  r63
0  r64
0  r65
0  r66
0  r67
0  r68
0  r69
0  r70
0  r71
0  r72
0  r73
0  r74
0  r75
0  r76
0  r77
0  r78
0  r79
0  r80
0  r81
0  r82
0  r83
0  r84
0  r85
0  r86
0  r87
0  r88
0  r89
0  r90
0  r91
0  r92
0  r93
0  r94
0  r95
0  r96
0  r97
0  r98
0  r99
0  r100
# Graphics
0.7071097251469876  rm
-0.4999999999826661  rm
0.4999958366025516  rm
0.7071038372138505  rm
0.5000041633974482  rm
-0.4999999999826661  rm
0  rm
0.7071038372138505  rm
0.7071097251469876  rm
0    
1    
1    
1    
0    
0    
1    
1    
1    
0    
0    
1    
1    
1    
0    
0    
1    
1    
1    
0    
0    
1    
1    
1    
0    
0    
1    
1    
1    
0    
0    
1    
1    
1    
0    
0    
1    
1    
1    
0    
0    
1    
1    
1    
0    
0    
1    
1    
1    
0    
-1000   
1000   
0    
0   3DFlag
1   Timeflag
0   Colorflag
0   Type
1  color scale
0   minscale
150   xmax
0   xmin
1   ymax
-1   ymin
12   zmax
-12   zmin
75   
0.01333333333333333   
0   
1   
0   
0.08333333333333333   
45   Theta
45   Phi
0    xshft
0    yshft
0    zshft
0   xlo
-1   ylo
0   
-1   
150   xhi
1   yhi
150   
1   
# Transpose variables etc
TAUP
2   n columns
1   n rows
1   row skip
1   col skip
1   row 0
# Coupling stuff for H funs
0
0
0
0
0
0
0
0
0
0
0
0
0
0
0
0
0
0
0
0
0
0
0
0
0
0
0
0
0
0
0
0
0
0
0
0
0
0
0
0
0
0
0
0
0
0
0
0
0
0
0
0
0
0
0
0
0
0
0
0
0
0
0
0
0
0
0
0
0
0
0
0
0
0
0
0
0
0
0
0
0
0
0
0
0
0
0
0
0
0
0
0
0
0
0
0
0
0
0
0
0
0
0
0
0
0
0
0
0
0
0
0
0
0
0
0
0
0
0
0
0
0
0
0
0
0
0
0
0
0
0
0
0
0
0
0
0
0
0
0
0
0
0
0
0
0
0
0
0
0
0
0
0
0
0
0
0
0
0
0
0
0
0
0
0
0
0
0
0
0
0
0
0
0
0
0
0
0
0
0
0
0
0
0
0
0
0
0
0
0
0
0
0
0
0
0
0
0
0
0
0
# Array plot stuff

1   NCols
0   Row 1
50   NRows
8   RowSkip
0  Zmin
1  Zmax
# Torus information 
0    Torus flag 1=ON
6.283185307179586  Torus period
# Range information
delt
-1   eq-range stab col
0   shoot flag 1=on
10   eq-range steps
0  eq_range low
1  eq_range high
TAUP
TAUP
20   Range steps
0   Cycle color 1=on
1   Reset data 1=on
1   Use old I.C.s 1=yes
0  Par1 low
0  Par2 low
1  Par1 high
1  Par2 high
delt
0   BVP side
0   color cycle flag 1=on
10   BVP range steps
0  BVP range low
1  BVP range high
RHS etc ...
dTAUP/dT=0
dU1/dT=F(U1,V1)+DU*(U2-2*U1+U0)/(DX*DX)
dU2/dT=F(U2,V2)+DU*(U3-2*U2+U1)/(DX*DX)
dU3/dT=F(U3,V3)+DU*(U4-2*U3+U2)/(DX*DX)
dU4/dT=F(U4,V4)+DU*(U5-2*U4+U3)/(DX*DX)
dU5/dT=F(U5,V5)+DU*(U6-2*U5+U4)/(DX*DX)
dU6/dT=F(U6,V6)+DU*(U7-2*U6+U5)/(DX*DX)
dU7/dT=F(U7,V7)+DU*(U8-2*U7+U6)/(DX*DX)
dU8/dT=F(U8,V8)+DU*(U9-2*U8+U7)/(DX*DX)
dU9/dT=F(U9,V9)+DU*(U10-2*U9+U8)/(DX*DX)
dU10/dT=F(U10,V10)+DU*(U11-2*U10+U9)/(DX*DX)
dU11/dT=F(U11,V11)+DU*(U12-2*U11+U10)/(DX*DX)
dU12/dT=F(U12,V12)+DU*(U13-2*U12+U11)/(DX*DX)
dU13/dT=F(U13,V13)+DU*(U14-2*U13+U12)/(DX*DX)
dU14/dT=F(U14,V14)+DU*(U15-2*U14+U13)/(DX*DX)
dU15/dT=F(U15,V15)+DU*(U16-2*U15+U14)/(DX*DX)
dU16/dT=F(U16,V16)+DU*(U17-2*U16+U15)/(DX*DX)
dU17/dT=F(U17,V17)+DU*(U18-2*U17+U16)/(DX*DX)
dU18/dT=F(U18,V18)+DU*(U19-2*U18+U17)/(DX*DX)
dU19/dT=F(U19,V19)+DU*(U20-2*U19+U18)/(DX*DX)
dU20/dT=F(U20,V20)+DU*(U21-2*U20+U19)/(DX*DX)
dU21/dT=F(U21,V21)+DU*(U22-2*U21+U20)/(DX*DX)
dU22/dT=F(U22,V22)+DU*(U23-2*U22+U21)/(DX*DX)
dU23/dT=F(U23,V23)+DU*(U24-2*U23+U22)/(DX*DX)
dU24/dT=F(U24,V24)+DU*(U25-2*U24+U23)/(DX*DX)
dU25/dT=F(U25,V25)+DU*(U26-2*U25+U24)/(DX*DX)
dU26/dT=F(U26,V26)+DU*(U27-2*U26+U25)/(DX*DX)
dU27/dT=F(U27,V27)+DU*(U28-2*U27+U26)/(DX*DX)
dU28/dT=F(U28,V28)+DU*(U29-2*U28+U27)/(DX*DX)
dU29/dT=F(U29,V29)+DU*(U30-2*U29+U28)/(DX*DX)
dU30/dT=F(U30,V30)+DU*(U31-2*U30+U29)/(DX*DX)
dU31/dT=F(U31,V31)+DU*(U32-2*U31+U30)/(DX*DX)
dU32/dT=F(U32,V32)+DU*(U33-2*U32+U31)/(DX*DX)
dU33/dT=F(U33,V33)+DU*(U34-2*U33+U32)/(DX*DX)
dU34/dT=F(U34,V34)+DU*(U35-2*U34+U33)/(DX*DX)
dU35/dT=F(U35,V35)+DU*(U36-2*U35+U34)/(DX*DX)
dU36/dT=F(U36,V36)+DU*(U37-2*U36+U35)/(DX*DX)
dU37/dT=F(U37,V37)+DU*(U38-2*U37+U36)/(DX*DX)
dU38/dT=F(U38,V38)+DU*(U39-2*U38+U37)/(DX*DX)
dU39/dT=F(U39,V39)+DU*(U40-2*U39+U38)/(DX*DX)
dU40/dT=F(U40,V40)+DU*(U41-2*U40+U39)/(DX*DX)
dU41/dT=F(U41,V41)+DU*(U42-2*U41+U40)/(DX*DX)
dU42/dT=F(U42,V42)+DU*(U43-2*U42+U41)/(DX*DX)
dU43/dT=F(U43,V43)+DU*(U44-2*U43+U42)/(DX*DX)
dU44/dT=F(U44,V44)+DU*(U45-2*U44+U43)/(DX*DX)
dU45/dT=F(U45,V45)+DU*(U46-2*U45+U44)/(DX*DX)
dU46/dT=F(U46,V46)+DU*(U47-2*U46+U45)/(DX*DX)
dU47/dT=F(U47,V47)+DU*(U48-2*U47+U46)/(DX*DX)
dU48/dT=F(U48,V48)+DU*(U49-2*U48+U47)/(DX*DX)
dU49/dT=F(U49,V49)+DU*(U50-2*U49+U48)/(DX*DX)
dU50/dT=F(U50,V50)+DU*(U51-2*U50+U49)/(DX*DX)
dU51/dT=F(U51,V51)+DU*(U52-2*U51+U50)/(DX*DX)
dU52/dT=F(U52,V52)+DU*(U53-2*U52+U51)/(DX*DX)
dU53/dT=F(U53,V53)+DU*(U54-2*U53+U52)/(DX*DX)
dU54/dT=F(U54,V54)+DU*(U55-2*U54+U53)/(DX*DX)
dU55/dT=F(U55,V55)+DU*(U56-2*U55+U54)/(DX*DX)
dU56/dT=F(U56,V56)+DU*(U57-2*U56+U55)/(DX*DX)
dU57/dT=F(U57,V57)+DU*(U58-2*U57+U56)/(DX*DX)
dU58/dT=F(U58,V58)+DU*(U59-2*U58+U57)/(DX*DX)
dU59/dT=F(U59,V59)+DU*(U60-2*U59+U58)/(DX*DX)
dU60/dT=F(U60,V60)+DU*(U61-2*U60+U59)/(DX*DX)
dU61/dT=F(U61,V61)+DU*(U62-2*U61+U60)/(DX*DX)
dU62/dT=F(U62,V62)+DU*(U63-2*U62+U61)/(DX*DX)
dU63/dT=F(U63,V63)+DU*(U64-2*U63+U62)/(DX*DX)
dU64/dT=F(U64,V64)+DU*(U65-2*U64+U63)/(DX*DX)
dU65/dT=F(U65,V65)+DU*(U66-2*U65+U64)/(DX*DX)
dU66/dT=F(U66,V66)+DU*(U67-2*U66+U65)/(DX*DX)
dU67/dT=F(U67,V67)+DU*(U68-2*U67+U66)/(DX*DX)
dU68/dT=F(U68,V68)+DU*(U69-2*U68+U67)/(DX*DX)
dU69/dT=F(U69,V69)+DU*(U70-2*U69+U68)/(DX*DX)
dU70/dT=F(U70,V70)+DU*(U71-2*U70+U69)/(DX*DX)
dU71/dT=F(U71,V71)+DU*(U72-2*U71+U70)/(DX*DX)
dU72/dT=F(U72,V72)+DU*(U73-2*U72+U71)/(DX*DX)
dU73/dT=F(U73,V73)+DU*(U74-2*U73+U72)/(DX*DX)
dU74/dT=F(U74,V74)+DU*(U75-2*U74+U73)/(DX*DX)
dU75/dT=F(U75,V75)+DU*(U76-2*U75+U74)/(DX*DX)
dU76/dT=F(U76,V76)+DU*(U77-2*U76+U75)/(DX*DX)
dU77/dT=F(U77,V77)+DU*(U78-2*U77+U76)/(DX*DX)
dU78/dT=F(U78,V78)+DU*(U79-2*U78+U77)/(DX*DX)
dU79/dT=F(U79,V79)+DU*(U80-2*U79+U78)/(DX*DX)
dU80/dT=F(U80,V80)+DU*(U81-2*U80+U79)/(DX*DX)
dU81/dT=F(U81,V81)+DU*(U82-2*U81+U80)/(DX*DX)
dU82/dT=F(U82,V82)+DU*(U83-2*U82+U81)/(DX*DX)
dU83/dT=F(U83,V83)+DU*(U84-2*U83+U82)/(DX*DX)
dU84/dT=F(U84,V84)+DU*(U85-2*U84+U83)/(DX*DX)
dU85/dT=F(U85,V85)+DU*(U86-2*U85+U84)/(DX*DX)
dU86/dT=F(U86,V86)+DU*(U87-2*U86+U85)/(DX*DX)
dU87/dT=F(U87,V87)+DU*(U88-2*U87+U86)/(DX*DX)
dU88/dT=F(U88,V88)+DU*(U89-2*U88+U87)/(DX*DX)
dU89/dT=F(U89,V89)+DU*(U90-2*U89+U88)/(DX*DX)
dU90/dT=F(U90,V90)+DU*(U91-2*U90+U89)/(DX*DX)
dU91/dT=F(U91,V91)+DU*(U92-2*U91+U90)/(DX*DX)
dU92/dT=F(U92,V92)+DU*(U93-2*U92+U91)/(DX*DX)
dU93/dT=F(U93,V93)+DU*(U94-2*U93+U92)/(DX*DX)
dU94/dT=F(U94,V94)+DU*(U95-2*U94+U93)/(DX*DX)
dU95/dT=F(U95,V95)+DU*(U96-2*U95+U94)/(DX*DX)
dU96/dT=F(U96,V96)+DU*(U97-2*U96+U95)/(DX*DX)
dU97/dT=F(U97,V97)+DU*(U98-2*U97+U96)/(DX*DX)
dU98/dT=F(U98,V98)+DU*(U99-2*U98+U97)/(DX*DX)
dU99/dT=F(U99,V99)+DU*(U100-2*U99+U98)/(DX*DX)
dU100/dT=F(U100,V100)+DU*(U101-2*U100+U99)/(DX*DX)
dV1/dT=G(U1,V1)+DV*(V2-2*V1+V0)/(DX*DX)+R1*PULSE(T-TAUP)
dV2/dT=G(U2,V2)+DV*(V3-2*V2+V1)/(DX*DX)+R2*PULSE(T-TAUP)
dV3/dT=G(U3,V3)+DV*(V4-2*V3+V2)/(DX*DX)+R3*PULSE(T-TAUP)
dV4/dT=G(U4,V4)+DV*(V5-2*V4+V3)/(DX*DX)+R4*PULSE(T-TAUP)
dV5/dT=G(U5,V5)+DV*(V6-2*V5+V4)/(DX*DX)+R5*PULSE(T-TAUP)
dV6/dT=G(U6,V6)+DV*(V7-2*V6+V5)/(DX*DX)+R6*PULSE(T-TAUP)
dV7/dT=G(U7,V7)+DV*(V8-2*V7+V6)/(DX*DX)+R7*PULSE(T-TAUP)
dV8/dT=G(U8,V8)+DV*(V9-2*V8+V7)/(DX*DX)+R8*PULSE(T-TAUP)
dV9/dT=G(U9,V9)+DV*(V10-2*V9+V8)/(DX*DX)+R9*PULSE(T-TAUP)
dV10/dT=G(U10,V10)+DV*(V11-2*V10+V9)/(DX*DX)+R10*PULSE(T-TAUP)
dV11/dT=G(U11,V11)+DV*(V12-2*V11+V10)/(DX*DX)+R11*PULSE(T-TAUP)
dV12/dT=G(U12,V12)+DV*(V13-2*V12+V11)/(DX*DX)+R12*PULSE(T-TAUP)
dV13/dT=G(U13,V13)+DV*(V14-2*V13+V12)/(DX*DX)+R13*PULSE(T-TAUP)
dV14/dT=G(U14,V14)+DV*(V15-2*V14+V13)/(DX*DX)+R14*PULSE(T-TAUP)
dV15/dT=G(U15,V15)+DV*(V16-2*V15+V14)/(DX*DX)+R15*PULSE(T-TAUP)
dV16/dT=G(U16,V16)+DV*(V17-2*V16+V15)/(DX*DX)+R16*PULSE(T-TAUP)
dV17/dT=G(U17,V17)+DV*(V18-2*V17+V16)/(DX*DX)+R17*PULSE(T-TAUP)
dV18/dT=G(U18,V18)+DV*(V19-2*V18+V17)/(DX*DX)+R18*PULSE(T-TAUP)
dV19/dT=G(U19,V19)+DV*(V20-2*V19+V18)/(DX*DX)+R19*PULSE(T-TAUP)
dV20/dT=G(U20,V20)+DV*(V21-2*V20+V19)/(DX*DX)+R20*PULSE(T-TAUP)
dV21/dT=G(U21,V21)+DV*(V22-2*V21+V20)/(DX*DX)+R21*PULSE(T-TAUP)
dV22/dT=G(U22,V22)+DV*(V23-2*V22+V21)/(DX*DX)+R22*PULSE(T-TAUP)
dV23/dT=G(U23,V23)+DV*(V24-2*V23+V22)/(DX*DX)+R23*PULSE(T-TAUP)
dV24/dT=G(U24,V24)+DV*(V25-2*V24+V23)/(DX*DX)+R24*PULSE(T-TAUP)
dV25/dT=G(U25,V25)+DV*(V26-2*V25+V24)/(DX*DX)+R25*PULSE(T-TAUP)
dV26/dT=G(U26,V26)+DV*(V27-2*V26+V25)/(DX*DX)+R26*PULSE(T-TAUP)
dV27/dT=G(U27,V27)+DV*(V28-2*V27+V26)/(DX*DX)+R27*PULSE(T-TAUP)
dV28/dT=G(U28,V28)+DV*(V29-2*V28+V27)/(DX*DX)+R28*PULSE(T-TAUP)
dV29/dT=G(U29,V29)+DV*(V30-2*V29+V28)/(DX*DX)+R29*PULSE(T-TAUP)
dV30/dT=G(U30,V30)+DV*(V31-2*V30+V29)/(DX*DX)+R30*PULSE(T-TAUP)
dV31/dT=G(U31,V31)+DV*(V32-2*V31+V30)/(DX*DX)+R31*PULSE(T-TAUP)
dV32/dT=G(U32,V32)+DV*(V33-2*V32+V31)/(DX*DX)+R32*PULSE(T-TAUP)
dV33/dT=G(U33,V33)+DV*(V34-2*V33+V32)/(DX*DX)+R33*PULSE(T-TAUP)
dV34/dT=G(U34,V34)+DV*(V35-2*V34+V33)/(DX*DX)+R34*PULSE(T-TAUP)
dV35/dT=G(U35,V35)+DV*(V36-2*V35+V34)/(DX*DX)+R35*PULSE(T-TAUP)
dV36/dT=G(U36,V36)+DV*(V37-2*V36+V35)/(DX*DX)+R36*PULSE(T-TAUP)
dV37/dT=G(U37,V37)+DV*(V38-2*V37+V36)/(DX*DX)+R37*PULSE(T-TAUP)
dV38/dT=G(U38,V38)+DV*(V39-2*V38+V37)/(DX*DX)+R38*PULSE(T-TAUP)
dV39/dT=G(U39,V39)+DV*(V40-2*V39+V38)/(DX*DX)+R39*PULSE(T-TAUP)
dV40/dT=G(U40,V40)+DV*(V41-2*V40+V39)/(DX*DX)+R40*PULSE(T-TAUP)
dV41/dT=G(U41,V41)+DV*(V42-2*V41+V40)/(DX*DX)+R41*PULSE(T-TAUP)
dV42/dT=G(U42,V42)+DV*(V43-2*V42+V41)/(DX*DX)+R42*PULSE(T-TAUP)
dV43/dT=G(U43,V43)+DV*(V44-2*V43+V42)/(DX*DX)+R43*PULSE(T-TAUP)
dV44/dT=G(U44,V44)+DV*(V45-2*V44+V43)/(DX*DX)+R44*PULSE(T-TAUP)
dV45/dT=G(U45,V45)+DV*(V46-2*V45+V44)/(DX*DX)+R45*PULSE(T-TAUP)
dV46/dT=G(U46,V46)+DV*(V47-2*V46+V45)/(DX*DX)+R46*PULSE(T-TAUP)
dV47/dT=G(U47,V47)+DV*(V48-2*V47+V46)/(DX*DX)+R47*PULSE(T-TAUP)
dV48/dT=G(U48,V48)+DV*(V49-2*V48+V47)/(DX*DX)+R48*PULSE(T-TAUP)
dV49/dT=G(U49,V49)+DV*(V50-2*V49+V48)/(DX*DX)+R49*PULSE(T-TAUP)
dV50/dT=G(U50,V50)+DV*(V51-2*V50+V49)/(DX*DX)+R50*PULSE(T-TAUP)
dV51/dT=G(U51,V51)+DV*(V52-2*V51+V50)/(DX*DX)+R51*PULSE(T-TAUP)
dV52/dT=G(U52,V52)+DV*(V53-2*V52+V51)/(DX*DX)+R52*PULSE(T-TAUP)
dV53/dT=G(U53,V53)+DV*(V54-2*V53+V52)/(DX*DX)+R53*PULSE(T-TAUP)
dV54/dT=G(U54,V54)+DV*(V55-2*V54+V53)/(DX*DX)+R54*PULSE(T-TAUP)
dV55/dT=G(U55,V55)+DV*(V56-2*V55+V54)/(DX*DX)+R55*PULSE(T-TAUP)
dV56/dT=G(U56,V56)+DV*(V57-2*V56+V55)/(DX*DX)+R56*PULSE(T-TAUP)
dV57/dT=G(U57,V57)+DV*(V58-2*V57+V56)/(DX*DX)+R57*PULSE(T-TAUP)
dV58/dT=G(U58,V58)+DV*(V59-2*V58+V57)/(DX*DX)+R58*PULSE(T-TAUP)
dV59/dT=G(U59,V59)+DV*(V60-2*V59+V58)/(DX*DX)+R59*PULSE(T-TAUP)
dV60/dT=G(U60,V60)+DV*(V61-2*V60+V59)/(DX*DX)+R60*PULSE(T-TAUP)
dV61/dT=G(U61,V61)+DV*(V62-2*V61+V60)/(DX*DX)+R61*PULSE(T-TAUP)
dV62/dT=G(U62,V62)+DV*(V63-2*V62+V61)/(DX*DX)+R62*PULSE(T-TAUP)
dV63/dT=G(U63,V63)+DV*(V64-2*V63+V62)/(DX*DX)+R63*PULSE(T-TAUP)
dV64/dT=G(U64,V64)+DV*(V65-2*V64+V63)/(DX*DX)+R64*PULSE(T-TAUP)
dV65/dT=G(U65,V65)+DV*(V66-2*V65+V64)/(DX*DX)+R65*PULSE(T-TAUP)
dV66/dT=G(U66,V66)+DV*(V67-2*V66+V65)/(DX*DX)+R66*PULSE(T-TAUP)
dV67/dT=G(U67,V67)+DV*(V68-2*V67+V66)/(DX*DX)+R67*PULSE(T-TAUP)
dV68/dT=G(U68,V68)+DV*(V69-2*V68+V67)/(DX*DX)+R68*PULSE(T-TAUP)
dV69/dT=G(U69,V69)+DV*(V70-2*V69+V68)/(DX*DX)+R69*PULSE(T-TAUP)
dV70/dT=G(U70,V70)+DV*(V71-2*V70+V69)/(DX*DX)+R70*PULSE(T-TAUP)
dV71/dT=G(U71,V71)+DV*(V72-2*V71+V70)/(DX*DX)+R71*PULSE(T-TAUP)
dV72/dT=G(U72,V72)+DV*(V73-2*V72+V71)/(DX*DX)+R72*PULSE(T-TAUP)
dV73/dT=G(U73,V73)+DV*(V74-2*V73+V72)/(DX*DX)+R73*PULSE(T-TAUP)
dV74/dT=G(U74,V74)+DV*(V75-2*V74+V73)/(DX*DX)+R74*PULSE(T-TAUP)
dV75/dT=G(U75,V75)+DV*(V76-2*V75+V74)/(DX*DX)+R75*PULSE(T-TAUP)
dV76/dT=G(U76,V76)+DV*(V77-2*V76+V75)/(DX*DX)+R76*PULSE(T-TAUP)
dV77/dT=G(U77,V77)+DV*(V78-2*V77+V76)/(DX*DX)+R77*PULSE(T-TAUP)
dV78/dT=G(U78,V78)+DV*(V79-2*V78+V77)/(DX*DX)+R78*PULSE(T-TAUP)
dV79/dT=G(U79,V79)+DV*(V80-2*V79+V78)/(DX*DX)+R79*PULSE(T-TAUP)
dV80/dT=G(U80,V80)+DV*(V81-2*V80+V79)/(DX*DX)+R80*PULSE(T-TAUP)
dV81/dT=G(U81,V81)+DV*(V82-2*V81+V80)/(DX*DX)+R81*PULSE(T-TAUP)
dV82/dT=G(U82,V82)+DV*(V83-2*V82+V81)/(DX*DX)+R82*PULSE(T-TAUP)
dV83/dT=G(U83,V83)+DV*(V84-2*V83+V82)/(DX*DX)+R83*PULSE(T-TAUP)
dV84/dT=G(U84,V84)+DV*(V85-2*V84+V83)/(DX*DX)+R84*PULSE(T-TAUP)
dV85/dT=G(U85,V85)+DV*(V86-2*V85+V84)/(DX*DX)+R85*PULSE(T-TAUP)
dV86/dT=G(U86,V86)+DV*(V87-2*V86+V85)/(DX*DX)+R86*PULSE(T-TAUP)
dV87/dT=G(U87,V87)+DV*(V88-2*V87+V86)/(DX*DX)+R87*PULSE(T-TAUP)
dV88/dT=G(U88,V88)+DV*(V89-2*V88+V87)/(DX*DX)+R88*PULSE(T-TAUP)
dV89/dT=G(U89,V89)+DV*(V90-2*V89+V88)/(DX*DX)+R89*PULSE(T-TAUP)
dV90/dT=G(U90,V90)+DV*(V91-2*V90+V89)/(DX*DX)+R90*PULSE(T-TAUP)
dV91/dT=G(U91,V91)+DV*(V92-2*V91+V90)/(DX*DX)+R91*PULSE(T-TAUP)
dV92/dT=G(U92,V92)+DV*(V93-2*V92+V91)/(DX*DX)+R92*PULSE(T-TAUP)
dV93/dT=G(U93,V93)+DV*(V94-2*V93+V92)/(DX*DX)+R93*PULSE(T-TAUP)
dV94/dT=G(U94,V94)+DV*(V95-2*V94+V93)/(DX*DX)+R94*PULSE(T-TAUP)
dV95/dT=G(U95,V95)+DV*(V96-2*V95+V94)/(DX*DX)+R95*PULSE(T-TAUP)
dV96/dT=G(U96,V96)+DV*(V97-2*V96+V95)/(DX*DX)+R96*PULSE(T-TAUP)
dV97/dT=G(U97,V97)+DV*(V98-2*V97+V96)/(DX*DX)+R97*PULSE(T-TAUP)
dV98/dT=G(U98,V98)+DV*(V99-2*V98+V97)/(DX*DX)+R98*PULSE(T-TAUP)
dV99/dT=G(U99,V99)+DV*(V100-2*V99+V98)/(DX*DX)+R99*PULSE(T-TAUP)
dV100/dT=G(U100,V100)+DV*(V101-2*V100+V99)/(DX*DX)+R100*PULSE(T-TAUP)

where ...
U0 = DIR*UHI+NEUM*U1+P*U100   
U101 = DIR*ULO+NEUM*U100+P*U1   
V0 = DIR*VHI+NEUM*V1+P*V100   
V101 = DIR*VLO+NEUM*V100+P*V1   

User-defined functions:
F(U,V) = A-U-BETA*H(U)-V -IG*HEAV(T-N*TAUP)  
G(U,V) = GAMMA*H(SIGMA*U)-V  
H(X) = X*EXP(-KAPPA*X)  
PULSE(T) = HEAV(T)*HEAV(DELT-T)  
