# Supplementary material for: Acetylcholine waves and dopamine release in the striatum
Source: Nat Commun. 2023 Oct 27;14:6852. doi: 10.1038/s41467-023-42311-5 (PMC10611775; doi:10.1038/s41467-023-42311-5)
Supplement: Supplementary file 6 — Supplementary Code [file 41467_2023_42311_MOESM6_ESM.zip › Code/Fig5_S3b/A4_2/TuringAChDANicOrig.ode.set]

## Set file for TuringAChDANicOrig.ode on Fri Jan 27 13:37:58 2023
200   Number of equations and auxiliaries
15   Number of parameters
# Numerical stuff
1    nout
40    nullcline mesh
10   CVode
50  total
0.25  DeltaT
0  T0
0  Transient
100  Bound
1e-12  DtMin
1  DtMax
1e-06  Tolerance
1e-05  Abs. Tolerance
0  Max Delay
100   Eigenvector iterates
0.001  Eigenvector tolerance
0.001  Newton tolerance
0  Poincare plane
1e-05  Boundary value tolerance
1e-05  Boundary value epsilon
20   Boundary value iterates
0   Poincare None
1   Poincare variable
1   Poincare sign
0   Stop on Section
0   Delay flag
50  Current time
50  Last Time
0   MyStart
1   INFLAG
# Delays
0.0
0.0
0.0
0.0
0.0
0.0
0.0
0.0
0.0
0.0
0.0
0.0
0.0
0.0
0.0
0.0
0.0
0.0
0.0
0.0
0.0
0.0
0.0
0.0
0.0
0.0
0.0
0.0
0.0
0.0
0.0
0.0
0.0
0.0
0.0
0.0
0.0
0.0
0.0
0.0
0.0
0.0
0.0
0.0
0.0
0.0
0.0
0.0
0.0
0.0
0.0
0.0
0.0
0.0
0.0
0.0
0.0
0.0
0.0
0.0
0.0
0.0
0.0
0.0
0.0
0.0
0.0
0.0
0.0
0.0
0.0
0.0
0.0
0.0
0.0
0.0
0.0
0.0
0.0
0.0
0.0
0.0
0.0
0.0
0.0
0.0
0.0
0.0
0.0
0.0
0.0
0.0
0.0
0.0
0.0
0.0
0.0
0.0
0.0
0.0
0.0
0.0
0.0
0.0
0.0
0.0
0.0
0.0
0.0
0.0
0.0
0.0
0.0
0.0
0.0
0.0
0.0
0.0
0.0
0.0
0.0
0.0
0.0
0.0
0.0
0.0
0.0
0.0
0.0
0.0
0.0
0.0
0.0
0.0
0.0
0.0
0.0
0.0
0.0
0.0
0.0
0.0
0.0
0.0
0.0
0.0
0.0
0.0
0.0
0.0
0.0
0.0
0.0
0.0
0.0
0.0
0.0
0.0
0.0
0.0
0.0
0.0
0.0
0.0
0.0
0.0
0.0
0.0
0.0
0.0
0.0
0.0
0.0
0.0
0.0
0.0
0.0
0.0
0.0
0.0
0.0
0.0
0.0
0.0
0.0
0.0
0.0
0.0
0.0
0.0
0.0
0.0
0.0
0.0
0.0
0.0
0.0
0.0
0.0
0.0
# Bndry conds
0
0
0
0
0
0
0
0
0
0
0
0
0
0
0
0
0
0
0
0
0
0
0
0
0
0
0
0
0
0
0
0
0
0
0
0
0
0
0
0
0
0
0
0
0
0
0
0
0
0
0
0
0
0
0
0
0
0
0
0
0
0
0
0
0
0
0
0
0
0
0
0
0
0
0
0
0
0
0
0
0
0
0
0
0
0
0
0
0
0
0
0
0
0
0
0
0
0
0
0
0
0
0
0
0
0
0
0
0
0
0
0
0
0
0
0
0
0
0
0
0
0
0
0
0
0
0
0
0
0
0
0
0
0
0
0
0
0
0
0
0
0
0
0
0
0
0
0
0
0
0
0
0
0
0
0
0
0
0
0
0
0
0
0
0
0
0
0
0
0
0
0
0
0
0
0
0
0
0
0
0
0
0
0
0
0
0
0
0
0
0
0
0
0
0
0
0
0
0
0
# Old ICs
3.891412734985352  U1
3.891404628753662  U2
3.891388177871704  U3
3.891363143920898  U4
3.89132833480835  U5
3.89128303527832  U6
3.891225576400757  U7
3.891154289245605  U8
3.891066789627075  U9
3.890960693359375  U10
3.890832424163818  U11
3.89067816734314  U12
3.890492916107178  U13
3.890271186828613  U14
3.890005826950073  U15
3.889688730239868  U16
3.889310121536255  U17
3.888858079910278  U18
3.888318538665771  U19
3.887674808502197  U20
3.886906862258911  U21
3.885990619659424  U22
3.884897708892822  U23
3.883594036102295  U24
3.882039070129395  U25
3.880184173583984  U26
3.877971410751343  U27
3.875331401824951  U28
3.87218189239502  U29
3.868423700332642  U30
3.863938808441162  U31
3.858585834503174  U32
3.852195501327515  U33
3.84456467628479  U34
3.835449695587158  U35
3.824557304382324  U36
3.811533212661743  U37
3.795947313308716  U38
3.777271747589111  U39
3.754844427108765  U40
3.727800607681274  U41
3.694920539855957  U42
3.654262542724609  U43
3.602224349975586  U44
3.531128883361816  U45
3.423113584518433  U46
3.235509634017944  U47
2.870806932449341  U48
2.14935827255249  U49
1.052044034004211  U50
0.6215753555297852  U51
0.5318121314048767  U52
0.5077401995658875  U53
0.496110588312149  U54
0.4881919920444489  U55
0.4822471439838409  U56
0.4776746928691864  U57
0.4741283357143402  U58
0.4713652729988098  U59
0.4692057073116302  U60
0.4675138592720032  U61
0.466185986995697  U62
0.4651423692703247  U63
0.4643211960792542  U64
0.4636745750904083  U65
0.4631650149822235  U66
0.462763249874115  U67
0.4624463617801666  U68
0.4621963500976562  U69
0.4619990587234497  U70
0.461843341588974  U71
0.4617203772068024  U72
0.461623340845108  U73
0.4615466892719269  U74
0.4614861905574799  U75
0.46143838763237  U76
0.4614006578922272  U77
0.4613708853721619  U78
0.4613473415374756  U79
0.4613287746906281  U80
0.4613140821456909  U81
0.4613024890422821  U82
0.4612933397293091  U83
0.4612861275672913  U84
0.4612804055213928  U85
0.4612759053707123  U86
0.4612723588943481  U87
0.4612695574760437  U88
0.4612673223018646  U89
0.4612655937671661  U90
0.4612642228603363  U91
0.461263120174408  U92
0.4612622857093811  U93
0.4612616300582886  U94
0.461261123418808  U95
0.4612607359886169  U96
0.4612604379653931  U97
0.4612602591514587  U98
0.4612601101398468  U99
0.461260050535202  U100
0.1723488569259644  V1
0.1723551452159882  V2
0.1723679304122925  V3
0.1723875999450684  V4
0.1724147796630859  V5
0.1724502891302109  V6
0.1724952459335327  V7
0.1725510507822037  V8
0.172619417309761  V9
0.1727024912834167  V10
0.1728028357028961  V11
0.1729235649108887  V12
0.1730684340000153  V13
0.1732419431209564  V14
0.1734494715929031  V15
0.1736974567174911  V16
0.1739936023950577  V17
0.1743470579385757  V18
0.1747688353061676  V19
0.1752719730138779  V20
0.1758720874786377  V21
0.1765877604484558  V22
0.1774411797523499  V23
0.1784587800502777  V24
0.179672047495842  V25
0.1811185330152512  V26
0.1828429698944092  V27
0.1848986595869064  V28
0.1873490959405899  V29
0.1902698874473572  V30
0.1937510818243027  V31
0.1978998631238937  V32
0.2028438001871109  V33
0.2087346762418747  V34
0.2157529890537262  V35
0.2241132706403732  V36
0.2340703755617142  V37
0.2459267228841782  V38
0.2600409090518951  V39
0.2768375277519226  V40
0.2968182563781738  V41
0.3205743134021759  V42
0.3487987816333771  V43
0.3822968304157257  V44
0.4219848215579987  V45
0.468855619430542  V46
0.5238417387008667  V47
0.5873680114746094  V48
0.6578848361968994  V49
0.7272001504898071  V50
0.7797615528106689  V51
0.8196359872817993  V52
0.8508192300796509  V53
0.875396728515625  V54
0.8947985768318176  V55
0.9101200103759766  V56
0.9222204685211182  V57
0.9317774772644043  V58
0.9393258690834045  V59
0.9452880024909973  V60
0.9499971866607666  V61
0.9537168145179749  V62
0.9566548466682434  V63
0.9589755535125732  V64
0.9608086943626404  V65
0.9622567296028137  V66
0.9634004831314087  V67
0.9643040299415588  V68
0.9650177955627441  V69
0.9655815958976746  V70
0.9660269618034363  V71
0.9663788080215454  V72
0.9666567444801331  V73
0.9668762683868408  V74
0.9670497179031372  V75
0.9671866893768311  V76
0.9672949314117432  V77
0.9673803448677063  V78
0.9674478769302368  V79
0.967501163482666  V80
0.9675433039665222  V81
0.9675765633583069  V82
0.9676027894020081  V83
0.9676235318183899  V84
0.9676399230957031  V85
0.9676528573036194  V86
0.967663049697876  V87
0.9676710963249207  V88
0.9676774740219116  V89
0.9676824808120728  V90
0.9676864147186279  V91
0.9676895141601562  V92
0.9676918983459473  V93
0.9676938056945801  V94
0.9676952958106995  V95
0.9676963686943054  V96
0.9676972031593323  V97
0.96769779920578  V98
0.9676981568336487  V99
0.967698335647583  V100
# Ending  ICs
3.8916215794566  U1
3.891620022615531  U2
3.891616860588195  U3
3.891611995183118  U4
3.891605275313809  U5
3.891596492307739  U6
3.891585373427452  U7
3.891571573402721  U8
3.891554663710945  U9
3.891534119273034  U10
3.891509302151813  U11
3.891479441746852  U12
3.891443610870769  U13
3.891400696964015  U14
3.891349367553983  U15
3.891288028885123  U16
3.89121477643405  U17
3.891127335770689  U18
3.891022991925131  U19
3.890898505060747  U20
3.890750009825437  U21
3.89057289524107  U22
3.890361661379569  U23
3.890109748342526  U24
3.889809332185862  U25
3.889451081382221  U26
3.889023866156247  U27
3.88851441151816  U28
3.88790688300611  U29
3.887182391962356  U30
3.88631840453177  U31
3.885288035382795  U32
3.884059203284555  U33
3.882593620969029  U34
3.880845585958208  U35
3.878760531974917  U36
3.876273291826705  U37
3.87330601177158  U38
3.869765643664403  U39
3.865540923649049  U40
3.860498723250426  U41
3.854479627788424  U42
3.847292553088096  U43
3.838708143956114  U44
3.828450582291094  U45
3.816187207467107  U46
3.80151485500361  U47
3.783940615184275  U48
3.762851614062495  U49
3.737460204620977  U50
3.706688973970212  U51
3.668901276486464  U52
3.621227623909757  U53
3.55783289185961  U54
3.465442392040103  U55
3.312055377506715  U56
3.020851859857811  U57
2.42861511080927  U58
1.372787578201183  U59
0.6995437804172451  U60
0.548095427706612  U61
0.5132117960132583  U62
0.4992719092743974  U63
0.490471314153418  U64
0.4839849607763271  U65
0.4790200192680146  U66
0.4751765506279282  U67
0.4721852662770505  U68
0.4698490250591627  U69
0.4680196503594834  U70
0.466584339064277  U71
0.4654564866403763  U72
0.4645691816424873  U73
0.4638704759958474  U74
0.4633198861256884  U75
0.4628857696145575  U76
0.4625433371754784  U77
0.4622731331628691  U78
0.462059866247394  U79
0.4618915046500603  U80
0.4617585730385337  U81
0.4616536042519397  U82
0.4615707105898952  U83
0.4615052478671972  U84
0.4614535517137514  U85
0.4614127303096221  U86
0.4613805013130036  U87
0.4613550634638105  U88
0.4613349954405355  U89
0.4613191761676809  U90
0.4613067220291999  U91
0.4612969374245097  U92
0.4612892758714361  U93
0.4612833094633261  U94
0.4612787049625304  U95
0.4612752051881651  U96
0.4612726146547646  U97
0.461270788657641  U98
0.4612696251942764  U99
0.4612690592700494  U100
0.1721853844271986  V1
0.1721866026094662  V2
0.1721890767921994  V3
0.1721928837849447  V4
0.1721981417712561  V5
0.1722050139747083  V6
0.1722137137218849  V7
0.1722245110592649  V8
0.1722377411290972  V9
0.1722538145638817  V10
0.1722732302216583  V11
0.1722965906568774  V12
0.1723246208064425  V13
0.1723581904702052  V14
0.1723983412828393  V15
0.1724463190132792  V16
0.1725036121930739  V17
0.172571998271212  V18
0.172653598726261  V19
0.1727509448442621  V20
0.1728670562012748  V21
0.1730055342829586  V22
0.1731706741421844  V23
0.1733675975537269  V24
0.1736024117896016  V25
0.173882398929693  V26
0.1742162415637574  V27
0.1746142918607629  V28
0.1750888923128317  V29
0.1756547580425663  V30
0.1763294324395962  V31
0.1771338301175677  V32
0.1780928838176636  V33
0.1792363149994574  V34
0.1805995515347977  V35
0.1822248202455944  V36
0.1841624471021582  V37
0.1864724038326261  V38
0.189226146598162  V39
0.1925088003712774  V40
0.1964217518083763  V41
0.2010857237850984  V42
0.2066444163402439  V43
0.2132688113772774  V44
0.2211622516492588  V45
0.2305664172994413  V46
0.2417683333948725  V47
0.2551085447268384  V48
0.2709905786024271  V49
0.2898917550464209  V50
0.3123752254964288  V51
0.339102633140946  V52
0.3708454566843963  V53
0.408489410579884  V54
0.4530158009740601  V55
0.5054128016016348  V56
0.5663717060900705  V57
0.6352796070635166  V58
0.7067998236156052  V59
0.7647942259200778  V60
0.8081150364973252  V61
0.8417676777250047  V62
0.8682509519453341  V63
0.8891496791591655  V64
0.9056515293886052  V65
0.9186840827830972  V66
0.9289777719583091  V67
0.9371087818357161  V68
0.9435318564884457  V69
0.9486059867931307  V70
0.9526146225903508  V71
0.9557815987996211  V72
0.9582836926899732  V73
0.9602605292408053  V74
0.9618223971685641  V75
0.9630564178668798  V76
0.964031415317  V77
0.9648017611222244  V78
0.9654104107425689  V79
0.9658913013121555  V80
0.9662712454399369  V81
0.966571427041337  V82
0.9668085828953688  V83
0.9669959359918657  V84
0.9671439328243218  V85
0.9672608258071757  V86
0.9673531333319652  V87
0.9674260031360145  V88
0.9674834992550845  V89
0.9675288285640777  V90
0.967564519537797  V91
0.9675925631978292  V92
0.9676145241024516  V93
0.9676316275659765  V94
0.9676448279687087  V95
0.9676548619646332  V96
0.9676622895522098  V97
0.9676675252972041  V98
0.9676708614476628  V99
0.9676724842292708  V100
# Parameters
4.2  A
12  beta
0.75  sigma
1.5  kappa
4.7  gamma
0.02  Du
1  Dv
0.2  dx
0  p
0  dir
1  neum
0  uhi
0  ulo
0  vhi
0  vlo
# Graphics
0.7071097251469876  rm
-0.4999999999826661  rm
0.4999958366025516  rm
0.7071038372138505  rm
0.5000041633974482  rm
-0.4999999999826661  rm
0  rm
0.7071038372138505  rm
0.7071097251469876  rm
0    
25    
1    
1    
0    
0    
1    
1    
1    
0    
0    
1    
1    
1    
0    
0    
1    
1    
1    
0    
0    
1    
1    
1    
0    
0    
1    
1    
1    
0    
0    
1    
1    
1    
0    
0    
1    
1    
1    
0    
0    
1    
1    
1    
0    
0    
1    
1    
1    
0    
-1000   
1000   
0    
0   3DFlag
1   Timeflag
0   Colorflag
0   Type
1  color scale
0   minscale
150   xmax
0   xmin
3.923460006713867   ymax
0   ymin
12   zmax
-12   zmin
75   
0.01333333333333333   
1.961730003356934   
0.5097541447032921   
0   
0.08333333333333333   
45   Theta
45   Phi
0    xshft
0    yshft
0    zshft
0   xlo
0   ylo
0   
-1   
150   xhi
3.923460006713867   yhi
150   
1   
# Transpose variables etc
U1
2   n columns
1   n rows
1   row skip
1   col skip
1   row 0
# Coupling stuff for H funs
0
0
0
0
0
0
0
0
0
0
0
0
0
0
0
0
0
0
0
0
0
0
0
0
0
0
0
0
0
0
0
0
0
0
0
0
0
0
0
0
0
0
0
0
0
0
0
0
0
0
0
0
0
0
0
0
0
0
0
0
0
0
0
0
0
0
0
0
0
0
0
0
0
0
0
0
0
0
0
0
0
0
0
0
0
0
0
0
0
0
0
0
0
0
0
0
0
0
0
0
0
0
0
0
0
0
0
0
0
0
0
0
0
0
0
0
0
0
0
0
0
0
0
0
0
0
0
0
0
0
0
0
0
0
0
0
0
0
0
0
0
0
0
0
0
0
0
0
0
0
0
0
0
0
0
0
0
0
0
0
0
0
0
0
0
0
0
0
0
0
0
0
0
0
0
0
0
0
0
0
0
0
0
0
0
0
0
0
0
0
0
0
0
0
0
0
0
0
0
0
# Array plot stuff
u1
200   NCols
1   Row 1
50   NRows
4   RowSkip
0.1  Zmin
3  Zmax
# Torus information 
0    Torus flag 1=ON
6.283185307179586  Torus period
# Range information
A
-1   eq-range stab col
0   shoot flag 1=on
10   eq-range steps
0  eq_range low
1  eq_range high
U1
U1
20   Range steps
0   Cycle color 1=on
1   Reset data 1=on
1   Use old I.C.s 1=yes
0  Par1 low
0  Par2 low
1  Par1 high
1  Par2 high
A
0   BVP side
0   color cycle flag 1=on
10   BVP range steps
0  BVP range low
1  BVP range high
RHS etc ...
dU1/dT=F(U1,V1)+DU*(U2-2*U1+U0)/(DX*DX)
dU2/dT=F(U2,V2)+DU*(U3-2*U2+U1)/(DX*DX)
dU3/dT=F(U3,V3)+DU*(U4-2*U3+U2)/(DX*DX)
dU4/dT=F(U4,V4)+DU*(U5-2*U4+U3)/(DX*DX)
dU5/dT=F(U5,V5)+DU*(U6-2*U5+U4)/(DX*DX)
dU6/dT=F(U6,V6)+DU*(U7-2*U6+U5)/(DX*DX)
dU7/dT=F(U7,V7)+DU*(U8-2*U7+U6)/(DX*DX)
dU8/dT=F(U8,V8)+DU*(U9-2*U8+U7)/(DX*DX)
dU9/dT=F(U9,V9)+DU*(U10-2*U9+U8)/(DX*DX)
dU10/dT=F(U10,V10)+DU*(U11-2*U10+U9)/(DX*DX)
dU11/dT=F(U11,V11)+DU*(U12-2*U11+U10)/(DX*DX)
dU12/dT=F(U12,V12)+DU*(U13-2*U12+U11)/(DX*DX)
dU13/dT=F(U13,V13)+DU*(U14-2*U13+U12)/(DX*DX)
dU14/dT=F(U14,V14)+DU*(U15-2*U14+U13)/(DX*DX)
dU15/dT=F(U15,V15)+DU*(U16-2*U15+U14)/(DX*DX)
dU16/dT=F(U16,V16)+DU*(U17-2*U16+U15)/(DX*DX)
dU17/dT=F(U17,V17)+DU*(U18-2*U17+U16)/(DX*DX)
dU18/dT=F(U18,V18)+DU*(U19-2*U18+U17)/(DX*DX)
dU19/dT=F(U19,V19)+DU*(U20-2*U19+U18)/(DX*DX)
dU20/dT=F(U20,V20)+DU*(U21-2*U20+U19)/(DX*DX)
dU21/dT=F(U21,V21)+DU*(U22-2*U21+U20)/(DX*DX)
dU22/dT=F(U22,V22)+DU*(U23-2*U22+U21)/(DX*DX)
dU23/dT=F(U23,V23)+DU*(U24-2*U23+U22)/(DX*DX)
dU24/dT=F(U24,V24)+DU*(U25-2*U24+U23)/(DX*DX)
dU25/dT=F(U25,V25)+DU*(U26-2*U25+U24)/(DX*DX)
dU26/dT=F(U26,V26)+DU*(U27-2*U26+U25)/(DX*DX)
dU27/dT=F(U27,V27)+DU*(U28-2*U27+U26)/(DX*DX)
dU28/dT=F(U28,V28)+DU*(U29-2*U28+U27)/(DX*DX)
dU29/dT=F(U29,V29)+DU*(U30-2*U29+U28)/(DX*DX)
dU30/dT=F(U30,V30)+DU*(U31-2*U30+U29)/(DX*DX)
dU31/dT=F(U31,V31)+DU*(U32-2*U31+U30)/(DX*DX)
dU32/dT=F(U32,V32)+DU*(U33-2*U32+U31)/(DX*DX)
dU33/dT=F(U33,V33)+DU*(U34-2*U33+U32)/(DX*DX)
dU34/dT=F(U34,V34)+DU*(U35-2*U34+U33)/(DX*DX)
dU35/dT=F(U35,V35)+DU*(U36-2*U35+U34)/(DX*DX)
dU36/dT=F(U36,V36)+DU*(U37-2*U36+U35)/(DX*DX)
dU37/dT=F(U37,V37)+DU*(U38-2*U37+U36)/(DX*DX)
dU38/dT=F(U38,V38)+DU*(U39-2*U38+U37)/(DX*DX)
dU39/dT=F(U39,V39)+DU*(U40-2*U39+U38)/(DX*DX)
dU40/dT=F(U40,V40)+DU*(U41-2*U40+U39)/(DX*DX)
dU41/dT=F(U41,V41)+DU*(U42-2*U41+U40)/(DX*DX)
dU42/dT=F(U42,V42)+DU*(U43-2*U42+U41)/(DX*DX)
dU43/dT=F(U43,V43)+DU*(U44-2*U43+U42)/(DX*DX)
dU44/dT=F(U44,V44)+DU*(U45-2*U44+U43)/(DX*DX)
dU45/dT=F(U45,V45)+DU*(U46-2*U45+U44)/(DX*DX)
dU46/dT=F(U46,V46)+DU*(U47-2*U46+U45)/(DX*DX)
dU47/dT=F(U47,V47)+DU*(U48-2*U47+U46)/(DX*DX)
dU48/dT=F(U48,V48)+DU*(U49-2*U48+U47)/(DX*DX)
dU49/dT=F(U49,V49)+DU*(U50-2*U49+U48)/(DX*DX)
dU50/dT=F(U50,V50)+DU*(U51-2*U50+U49)/(DX*DX)
dU51/dT=F(U51,V51)+DU*(U52-2*U51+U50)/(DX*DX)
dU52/dT=F(U52,V52)+DU*(U53-2*U52+U51)/(DX*DX)
dU53/dT=F(U53,V53)+DU*(U54-2*U53+U52)/(DX*DX)
dU54/dT=F(U54,V54)+DU*(U55-2*U54+U53)/(DX*DX)
dU55/dT=F(U55,V55)+DU*(U56-2*U55+U54)/(DX*DX)
dU56/dT=F(U56,V56)+DU*(U57-2*U56+U55)/(DX*DX)
dU57/dT=F(U57,V57)+DU*(U58-2*U57+U56)/(DX*DX)
dU58/dT=F(U58,V58)+DU*(U59-2*U58+U57)/(DX*DX)
dU59/dT=F(U59,V59)+DU*(U60-2*U59+U58)/(DX*DX)
dU60/dT=F(U60,V60)+DU*(U61-2*U60+U59)/(DX*DX)
dU61/dT=F(U61,V61)+DU*(U62-2*U61+U60)/(DX*DX)
dU62/dT=F(U62,V62)+DU*(U63-2*U62+U61)/(DX*DX)
dU63/dT=F(U63,V63)+DU*(U64-2*U63+U62)/(DX*DX)
dU64/dT=F(U64,V64)+DU*(U65-2*U64+U63)/(DX*DX)
dU65/dT=F(U65,V65)+DU*(U66-2*U65+U64)/(DX*DX)
dU66/dT=F(U66,V66)+DU*(U67-2*U66+U65)/(DX*DX)
dU67/dT=F(U67,V67)+DU*(U68-2*U67+U66)/(DX*DX)
dU68/dT=F(U68,V68)+DU*(U69-2*U68+U67)/(DX*DX)
dU69/dT=F(U69,V69)+DU*(U70-2*U69+U68)/(DX*DX)
dU70/dT=F(U70,V70)+DU*(U71-2*U70+U69)/(DX*DX)
dU71/dT=F(U71,V71)+DU*(U72-2*U71+U70)/(DX*DX)
dU72/dT=F(U72,V72)+DU*(U73-2*U72+U71)/(DX*DX)
dU73/dT=F(U73,V73)+DU*(U74-2*U73+U72)/(DX*DX)
dU74/dT=F(U74,V74)+DU*(U75-2*U74+U73)/(DX*DX)
dU75/dT=F(U75,V75)+DU*(U76-2*U75+U74)/(DX*DX)
dU76/dT=F(U76,V76)+DU*(U77-2*U76+U75)/(DX*DX)
dU77/dT=F(U77,V77)+DU*(U78-2*U77+U76)/(DX*DX)
dU78/dT=F(U78,V78)+DU*(U79-2*U78+U77)/(DX*DX)
dU79/dT=F(U79,V79)+DU*(U80-2*U79+U78)/(DX*DX)
dU80/dT=F(U80,V80)+DU*(U81-2*U80+U79)/(DX*DX)
dU81/dT=F(U81,V81)+DU*(U82-2*U81+U80)/(DX*DX)
dU82/dT=F(U82,V82)+DU*(U83-2*U82+U81)/(DX*DX)
dU83/dT=F(U83,V83)+DU*(U84-2*U83+U82)/(DX*DX)
dU84/dT=F(U84,V84)+DU*(U85-2*U84+U83)/(DX*DX)
dU85/dT=F(U85,V85)+DU*(U86-2*U85+U84)/(DX*DX)
dU86/dT=F(U86,V86)+DU*(U87-2*U86+U85)/(DX*DX)
dU87/dT=F(U87,V87)+DU*(U88-2*U87+U86)/(DX*DX)
dU88/dT=F(U88,V88)+DU*(U89-2*U88+U87)/(DX*DX)
dU89/dT=F(U89,V89)+DU*(U90-2*U89+U88)/(DX*DX)
dU90/dT=F(U90,V90)+DU*(U91-2*U90+U89)/(DX*DX)
dU91/dT=F(U91,V91)+DU*(U92-2*U91+U90)/(DX*DX)
dU92/dT=F(U92,V92)+DU*(U93-2*U92+U91)/(DX*DX)
dU93/dT=F(U93,V93)+DU*(U94-2*U93+U92)/(DX*DX)
dU94/dT=F(U94,V94)+DU*(U95-2*U94+U93)/(DX*DX)
dU95/dT=F(U95,V95)+DU*(U96-2*U95+U94)/(DX*DX)
dU96/dT=F(U96,V96)+DU*(U97-2*U96+U95)/(DX*DX)
dU97/dT=F(U97,V97)+DU*(U98-2*U97+U96)/(DX*DX)
dU98/dT=F(U98,V98)+DU*(U99-2*U98+U97)/(DX*DX)
dU99/dT=F(U99,V99)+DU*(U100-2*U99+U98)/(DX*DX)
dU100/dT=F(U100,V100)+DU*(U101-2*U100+U99)/(DX*DX)
dV1/dT=G(U1,V1)+DV*(V2-2*V1+V0)/(DX*DX)
dV2/dT=G(U2,V2)+DV*(V3-2*V2+V1)/(DX*DX)
dV3/dT=G(U3,V3)+DV*(V4-2*V3+V2)/(DX*DX)
dV4/dT=G(U4,V4)+DV*(V5-2*V4+V3)/(DX*DX)
dV5/dT=G(U5,V5)+DV*(V6-2*V5+V4)/(DX*DX)
dV6/dT=G(U6,V6)+DV*(V7-2*V6+V5)/(DX*DX)
dV7/dT=G(U7,V7)+DV*(V8-2*V7+V6)/(DX*DX)
dV8/dT=G(U8,V8)+DV*(V9-2*V8+V7)/(DX*DX)
dV9/dT=G(U9,V9)+DV*(V10-2*V9+V8)/(DX*DX)
dV10/dT=G(U10,V10)+DV*(V11-2*V10+V9)/(DX*DX)
dV11/dT=G(U11,V11)+DV*(V12-2*V11+V10)/(DX*DX)
dV12/dT=G(U12,V12)+DV*(V13-2*V12+V11)/(DX*DX)
dV13/dT=G(U13,V13)+DV*(V14-2*V13+V12)/(DX*DX)
dV14/dT=G(U14,V14)+DV*(V15-2*V14+V13)/(DX*DX)
dV15/dT=G(U15,V15)+DV*(V16-2*V15+V14)/(DX*DX)
dV16/dT=G(U16,V16)+DV*(V17-2*V16+V15)/(DX*DX)
dV17/dT=G(U17,V17)+DV*(V18-2*V17+V16)/(DX*DX)
dV18/dT=G(U18,V18)+DV*(V19-2*V18+V17)/(DX*DX)
dV19/dT=G(U19,V19)+DV*(V20-2*V19+V18)/(DX*DX)
dV20/dT=G(U20,V20)+DV*(V21-2*V20+V19)/(DX*DX)
dV21/dT=G(U21,V21)+DV*(V22-2*V21+V20)/(DX*DX)
dV22/dT=G(U22,V22)+DV*(V23-2*V22+V21)/(DX*DX)
dV23/dT=G(U23,V23)+DV*(V24-2*V23+V22)/(DX*DX)
dV24/dT=G(U24,V24)+DV*(V25-2*V24+V23)/(DX*DX)
dV25/dT=G(U25,V25)+DV*(V26-2*V25+V24)/(DX*DX)
dV26/dT=G(U26,V26)+DV*(V27-2*V26+V25)/(DX*DX)
dV27/dT=G(U27,V27)+DV*(V28-2*V27+V26)/(DX*DX)
dV28/dT=G(U28,V28)+DV*(V29-2*V28+V27)/(DX*DX)
dV29/dT=G(U29,V29)+DV*(V30-2*V29+V28)/(DX*DX)
dV30/dT=G(U30,V30)+DV*(V31-2*V30+V29)/(DX*DX)
dV31/dT=G(U31,V31)+DV*(V32-2*V31+V30)/(DX*DX)
dV32/dT=G(U32,V32)+DV*(V33-2*V32+V31)/(DX*DX)
dV33/dT=G(U33,V33)+DV*(V34-2*V33+V32)/(DX*DX)
dV34/dT=G(U34,V34)+DV*(V35-2*V34+V33)/(DX*DX)
dV35/dT=G(U35,V35)+DV*(V36-2*V35+V34)/(DX*DX)
dV36/dT=G(U36,V36)+DV*(V37-2*V36+V35)/(DX*DX)
dV37/dT=G(U37,V37)+DV*(V38-2*V37+V36)/(DX*DX)
dV38/dT=G(U38,V38)+DV*(V39-2*V38+V37)/(DX*DX)
dV39/dT=G(U39,V39)+DV*(V40-2*V39+V38)/(DX*DX)
dV40/dT=G(U40,V40)+DV*(V41-2*V40+V39)/(DX*DX)
dV41/dT=G(U41,V41)+DV*(V42-2*V41+V40)/(DX*DX)
dV42/dT=G(U42,V42)+DV*(V43-2*V42+V41)/(DX*DX)
dV43/dT=G(U43,V43)+DV*(V44-2*V43+V42)/(DX*DX)
dV44/dT=G(U44,V44)+DV*(V45-2*V44+V43)/(DX*DX)
dV45/dT=G(U45,V45)+DV*(V46-2*V45+V44)/(DX*DX)
dV46/dT=G(U46,V46)+DV*(V47-2*V46+V45)/(DX*DX)
dV47/dT=G(U47,V47)+DV*(V48-2*V47+V46)/(DX*DX)
dV48/dT=G(U48,V48)+DV*(V49-2*V48+V47)/(DX*DX)
dV49/dT=G(U49,V49)+DV*(V50-2*V49+V48)/(DX*DX)
dV50/dT=G(U50,V50)+DV*(V51-2*V50+V49)/(DX*DX)
dV51/dT=G(U51,V51)+DV*(V52-2*V51+V50)/(DX*DX)
dV52/dT=G(U52,V52)+DV*(V53-2*V52+V51)/(DX*DX)
dV53/dT=G(U53,V53)+DV*(V54-2*V53+V52)/(DX*DX)
dV54/dT=G(U54,V54)+DV*(V55-2*V54+V53)/(DX*DX)
dV55/dT=G(U55,V55)+DV*(V56-2*V55+V54)/(DX*DX)
dV56/dT=G(U56,V56)+DV*(V57-2*V56+V55)/(DX*DX)
dV57/dT=G(U57,V57)+DV*(V58-2*V57+V56)/(DX*DX)
dV58/dT=G(U58,V58)+DV*(V59-2*V58+V57)/(DX*DX)
dV59/dT=G(U59,V59)+DV*(V60-2*V59+V58)/(DX*DX)
dV60/dT=G(U60,V60)+DV*(V61-2*V60+V59)/(DX*DX)
dV61/dT=G(U61,V61)+DV*(V62-2*V61+V60)/(DX*DX)
dV62/dT=G(U62,V62)+DV*(V63-2*V62+V61)/(DX*DX)
dV63/dT=G(U63,V63)+DV*(V64-2*V63+V62)/(DX*DX)
dV64/dT=G(U64,V64)+DV*(V65-2*V64+V63)/(DX*DX)
dV65/dT=G(U65,V65)+DV*(V66-2*V65+V64)/(DX*DX)
dV66/dT=G(U66,V66)+DV*(V67-2*V66+V65)/(DX*DX)
dV67/dT=G(U67,V67)+DV*(V68-2*V67+V66)/(DX*DX)
dV68/dT=G(U68,V68)+DV*(V69-2*V68+V67)/(DX*DX)
dV69/dT=G(U69,V69)+DV*(V70-2*V69+V68)/(DX*DX)
dV70/dT=G(U70,V70)+DV*(V71-2*V70+V69)/(DX*DX)
dV71/dT=G(U71,V71)+DV*(V72-2*V71+V70)/(DX*DX)
dV72/dT=G(U72,V72)+DV*(V73-2*V72+V71)/(DX*DX)
dV73/dT=G(U73,V73)+DV*(V74-2*V73+V72)/(DX*DX)
dV74/dT=G(U74,V74)+DV*(V75-2*V74+V73)/(DX*DX)
dV75/dT=G(U75,V75)+DV*(V76-2*V75+V74)/(DX*DX)
dV76/dT=G(U76,V76)+DV*(V77-2*V76+V75)/(DX*DX)
dV77/dT=G(U77,V77)+DV*(V78-2*V77+V76)/(DX*DX)
dV78/dT=G(U78,V78)+DV*(V79-2*V78+V77)/(DX*DX)
dV79/dT=G(U79,V79)+DV*(V80-2*V79+V78)/(DX*DX)
dV80/dT=G(U80,V80)+DV*(V81-2*V80+V79)/(DX*DX)
dV81/dT=G(U81,V81)+DV*(V82-2*V81+V80)/(DX*DX)
dV82/dT=G(U82,V82)+DV*(V83-2*V82+V81)/(DX*DX)
dV83/dT=G(U83,V83)+DV*(V84-2*V83+V82)/(DX*DX)
dV84/dT=G(U84,V84)+DV*(V85-2*V84+V83)/(DX*DX)
dV85/dT=G(U85,V85)+DV*(V86-2*V85+V84)/(DX*DX)
dV86/dT=G(U86,V86)+DV*(V87-2*V86+V85)/(DX*DX)
dV87/dT=G(U87,V87)+DV*(V88-2*V87+V86)/(DX*DX)
dV88/dT=G(U88,V88)+DV*(V89-2*V88+V87)/(DX*DX)
dV89/dT=G(U89,V89)+DV*(V90-2*V89+V88)/(DX*DX)
dV90/dT=G(U90,V90)+DV*(V91-2*V90+V89)/(DX*DX)
dV91/dT=G(U91,V91)+DV*(V92-2*V91+V90)/(DX*DX)
dV92/dT=G(U92,V92)+DV*(V93-2*V92+V91)/(DX*DX)
dV93/dT=G(U93,V93)+DV*(V94-2*V93+V92)/(DX*DX)
dV94/dT=G(U94,V94)+DV*(V95-2*V94+V93)/(DX*DX)
dV95/dT=G(U95,V95)+DV*(V96-2*V95+V94)/(DX*DX)
dV96/dT=G(U96,V96)+DV*(V97-2*V96+V95)/(DX*DX)
dV97/dT=G(U97,V97)+DV*(V98-2*V97+V96)/(DX*DX)
dV98/dT=G(U98,V98)+DV*(V99-2*V98+V97)/(DX*DX)
dV99/dT=G(U99,V99)+DV*(V100-2*V99+V98)/(DX*DX)
dV100/dT=G(U100,V100)+DV*(V101-2*V100+V99)/(DX*DX)

where ...
U0 = DIR*UHI+NEUM*U1+P*U100   
U101 = DIR*ULO+NEUM*U100+P*U1   
V0 = DIR*VHI+NEUM*V1+P*V100   
V101 = DIR*VLO+NEUM*V100+P*V1   

User-defined functions:
F(U,V) = A-U-BETA*H(U)-V  
G(U,V) = GAMMA*H(SIGMA*U)-V  
H(X) = X*EXP(-KAPPA*X)  
