# Supplementary material for: Acetylcholine waves and dopamine release in the striatum
Source: Nat Commun. 2023 Oct 27;14:6852. doi: 10.1038/s41467-023-42311-5 (PMC10611775; doi:10.1038/s41467-023-42311-5)
Supplement: Supplementary file 6 — Supplementary Code [file 41467_2023_42311_MOESM6_ESM.zip › Code/Fig5_S3b/A3_9/TuringAChDANicOrig.ode.set]

## Set file for TuringAChDANicOrig.ode on Fri Jan 27 13:34:52 2023
200   Number of equations and auxiliaries
15   Number of parameters
# Numerical stuff
1    nout
40    nullcline mesh
10   CVode
50  total
0.25  DeltaT
0  T0
0  Transient
100  Bound
1e-12  DtMin
1  DtMax
1e-06  Tolerance
1e-05  Abs. Tolerance
0  Max Delay
100   Eigenvector iterates
0.001  Eigenvector tolerance
0.001  Newton tolerance
0  Poincare plane
1e-05  Boundary value tolerance
1e-05  Boundary value epsilon
20   Boundary value iterates
0   Poincare None
1   Poincare variable
1   Poincare sign
0   Stop on Section
0   Delay flag
50  Current time
50  Last Time
0   MyStart
1   INFLAG
# Delays
0.0
0.0
0.0
0.0
0.0
0.0
0.0
0.0
0.0
0.0
0.0
0.0
0.0
0.0
0.0
0.0
0.0
0.0
0.0
0.0
0.0
0.0
0.0
0.0
0.0
0.0
0.0
0.0
0.0
0.0
0.0
0.0
0.0
0.0
0.0
0.0
0.0
0.0
0.0
0.0
0.0
0.0
0.0
0.0
0.0
0.0
0.0
0.0
0.0
0.0
0.0
0.0
0.0
0.0
0.0
0.0
0.0
0.0
0.0
0.0
0.0
0.0
0.0
0.0
0.0
0.0
0.0
0.0
0.0
0.0
0.0
0.0
0.0
0.0
0.0
0.0
0.0
0.0
0.0
0.0
0.0
0.0
0.0
0.0
0.0
0.0
0.0
0.0
0.0
0.0
0.0
0.0
0.0
0.0
0.0
0.0
0.0
0.0
0.0
0.0
0.0
0.0
0.0
0.0
0.0
0.0
0.0
0.0
0.0
0.0
0.0
0.0
0.0
0.0
0.0
0.0
0.0
0.0
0.0
0.0
0.0
0.0
0.0
0.0
0.0
0.0
0.0
0.0
0.0
0.0
0.0
0.0
0.0
0.0
0.0
0.0
0.0
0.0
0.0
0.0
0.0
0.0
0.0
0.0
0.0
0.0
0.0
0.0
0.0
0.0
0.0
0.0
0.0
0.0
0.0
0.0
0.0
0.0
0.0
0.0
0.0
0.0
0.0
0.0
0.0
0.0
0.0
0.0
0.0
0.0
0.0
0.0
0.0
0.0
0.0
0.0
0.0
0.0
0.0
0.0
0.0
0.0
0.0
0.0
0.0
0.0
0.0
0.0
0.0
0.0
0.0
0.0
0.0
0.0
0.0
0.0
0.0
0.0
0.0
0.0
# Bndry conds
0
0
0
0
0
0
0
0
0
0
0
0
0
0
0
0
0
0
0
0
0
0
0
0
0
0
0
0
0
0
0
0
0
0
0
0
0
0
0
0
0
0
0
0
0
0
0
0
0
0
0
0
0
0
0
0
0
0
0
0
0
0
0
0
0
0
0
0
0
0
0
0
0
0
0
0
0
0
0
0
0
0
0
0
0
0
0
0
0
0
0
0
0
0
0
0
0
0
0
0
0
0
0
0
0
0
0
0
0
0
0
0
0
0
0
0
0
0
0
0
0
0
0
0
0
0
0
0
0
0
0
0
0
0
0
0
0
0
0
0
0
0
0
0
0
0
0
0
0
0
0
0
0
0
0
0
0
0
0
0
0
0
0
0
0
0
0
0
0
0
0
0
0
0
0
0
0
0
0
0
0
0
0
0
0
0
0
0
0
0
0
0
0
0
0
0
0
0
0
0
# Old ICs
3.378169059753418  U1
3.378157615661621  U2
3.378134489059448  U3
3.378098964691162  U4
3.378049612045288  U5
3.377985715866089  U6
3.377904891967773  U7
3.377804756164551  U8
3.377682685852051  U9
3.377535104751587  U10
3.377357244491577  U11
3.377144336700439  U12
3.376890182495117  U13
3.376587152481079  U14
3.376226186752319  U15
3.375797271728516  U16
3.375287294387817  U17
3.374681711196899  U18
3.373962640762329  U19
3.373108863830566  U20
3.372095346450806  U21
3.370892524719238  U22
3.369464635848999  U23
3.367769956588745  U24
3.365758180618286  U25
3.363370180130005  U26
3.360534906387329  U27
3.357167959213257  U28
3.353169202804565  U29
3.348418712615967  U30
3.342773675918579  U31
3.336062908172607  U32
3.328082084655762  U33
3.318585634231567  U34
3.307278156280518  U35
3.293802499771118  U36
3.277725696563721  U37
3.258517980575562  U38
3.235522747039795  U39
3.207907438278198  U40
3.174562931060791  U41
3.133866548538208  U42
3.083022356033325  U43
3.016120195388794  U44
2.918339967727661  U45
2.749452352523804  U46
2.404226541519165  U47
1.677839994430542  U48
0.7067930102348328  U49
0.4676232039928436  U50
0.4261275827884674  U51
0.4156605005264282  U52
0.410470187664032  U53
0.4068008661270142  U54
0.4039694368839264  U55
0.401745080947876  U56
0.3999893367290497  U57
0.3986004292964935  U58
0.3975000083446503  U59
0.3966272175312042  U60
0.3959342539310455  U61
0.3953837156295776  U62
0.3949460089206696  U63
0.3945978879928589  U64
0.3943208456039429  U65
0.3941003382205963  U66
0.393924742937088  U67
0.3937849104404449  U68
0.3936735093593597  U69
0.3935847282409668  U70
0.3935140073299408  U71
0.3934576511383057  U72
0.393412709236145  U73
0.3933769166469574  U74
0.39334836602211  U75
0.3933256268501282  U76
0.3933074772357941  U77
0.393293023109436  U78
0.393281489610672  U79
0.3932722806930542  U80
0.3932649493217468  U81
0.3932591080665588  U82
0.3932544589042664  U83
0.3932507634162903  U84
0.3932477831840515  U85
0.3932454288005829  U86
0.3932435512542725  U87
0.3932420611381531  U88
0.3932408690452576  U89
0.3932399153709412  U90
0.3932391703128815  U91
0.3932385742664337  U92
0.3932380974292755  U93
0.3932377398014069  U94
0.393237441778183  U95
0.3932372331619263  U96
0.3932370543479919  U97
0.3932369649410248  U98
0.3932368755340576  U99
0.3932368457317352  U100
0.2664673626422882  V1
0.2664755582809448  V2
0.2664921581745148  V3
0.266517698764801  V4
0.2665528655052185  V5
0.2665987610816956  V6
0.2666566371917725  V7
0.2667282521724701  V8
0.2668156623840332  V9
0.2669214606285095  V10
0.2670486867427826  V11
0.2672010660171509  V12
0.2673830687999725  V13
0.267600029706955  V14
0.2678582072257996  V15
0.2681652009487152  V16
0.2685299813747406  V17
0.2689631581306458  V18
0.269477367401123  V19
0.2700876593589783  V20
0.2708117961883545  V21
0.2716708779335022  V22
0.2726899683475494  V23
0.2738987505435944  V24
0.2753323614597321  V25
0.2770324945449829  V26
0.2790484726428986  V27
0.281438797712326  V28
0.2842725813388824  V29
0.2876316606998444  V30
0.2916128039360046  V31
0.2963302731513977  V32
0.3019189834594727  V33
0.3085380494594574  V34
0.3163748681545258  V35
0.3256498873233795  V36
0.3366217911243439  V37
0.3495936393737793  V38
0.3649192750453949  V39
0.3830102980136871  V40
0.4043428599834442  V41
0.4294631481170654  V42
0.4589888155460358  V43
0.4935972392559052  V44
0.5339745879173279  V45
0.5806401371955872  V46
0.6333616375923157  V47
0.6891983151435852  V48
0.7372192144393921  V49
0.7700037360191345  V50
0.794828474521637  V51
0.8143969178199768  V52
0.8299442529678345  V53
0.8423140645027161  V54
0.8521585464477539  V55
0.8599938750267029  V56
0.8662304282188416  V57
0.8711948394775391  V58
0.8751468062400818  V59
0.8782930374145508  V60
0.8807979822158813  V61
0.882792592048645  V62
0.8843809366226196  V63
0.885645866394043  V64
0.8866533637046814  V65
0.8874558806419373  V66
0.8880952596664429  V67
0.8886045813560486  V68
0.8890104293823242  V69
0.8893338441848755  V70
0.8895915746688843  V71
0.8897969722747803  V72
0.8899607062339783  V73
0.8900911808013916  V74
0.8901951909065247  V75
0.8902781009674072  V76
0.8903442025184631  V77
0.8903969526290894  V78
0.8904389142990112  V79
0.890472412109375  V80
0.8904991745948792  V81
0.890520453453064  V82
0.8905373811721802  V83
0.8905509114265442  V84
0.8905616998672485  V85
0.890570342540741  V86
0.8905771970748901  V87
0.8905826210975647  V88
0.8905869722366333  V89
0.8905904293060303  V90
0.8905931711196899  V91
0.8905953168869019  V92
0.8905970454216003  V93
0.8905984163284302  V94
0.8905994296073914  V95
0.8906002044677734  V96
0.8906008005142212  V97
0.8906012773513794  V98
0.8906015157699585  V99
0.890601634979248  V100
# Ending  ICs
3.375885723999246  U1
3.375807955796065  U2
3.375650140799892  U3
3.375407654515366  U4
3.37507338986035  U5
3.37463754694966  U6
3.37408734291115  U7
3.373406632814591  U8
3.372575429991131  U9
3.371569310793828  U10
3.370358685065061  U11
3.368907909067651  U12
3.367174212189043  U13
3.365106402059928  U14
3.362643304461234  U15
3.359711884005903  U16
3.356224978342401  U17
3.352078561482426  U18
3.347148429249378  U19
3.341286169406024  U20
3.334314236997084  U21
3.326019895584017  U22
3.316147696152047  U23
3.304390025319949  U24
3.290375013134065  U25
3.273650620303251  U26
3.253662660589045  U27
3.229721738716901  U28
3.200946038712634  U29
3.166142101945825  U30
3.123507418897329  U31
3.069792200896902  U32
2.997805815634708  U33
2.889025733391455  U34
2.693151645700319  U35
2.283534840024675  U36
1.456084541680409  U37
0.6199310678687235  U38
0.4520134894170756  U39
0.4229373574723306  U40
0.414448055412299  U41
0.4097059816306522  U42
0.406226357873496  U43
0.4035197826514307  U44
0.401389359201525  U45
0.399706426736954  U46
0.398374519841472  U47
0.3973190548358622  U48
0.3964818276587265  U49
0.3958171998344561  U50
0.3952892670016412  U51
0.3948697113808206  U52
0.3945361548203153  U53
0.3942708857715146  U54
0.3940598692579589  U55
0.3938919731845744  U56
0.3937583613777373  U57
0.3936520159673803  U58
0.3935673606383274  U59
0.393499962880887  U60
0.393446298323268  U61
0.3934035639834857  U62
0.3933695301516539  U63
0.3933424228288874  U64
0.3933208303680236  U65
0.3933036293022671  U66
0.3932899253983255  U67
0.3932790067964282  U68
0.3932703067505863  U69
0.3932633739967227  U70
0.3932578491832088  U71
0.3932534461207189  U72
0.393249936863935  U73
0.3932471398404769  U74
0.3932449104034524  U75
0.3932431333119153  U76
0.3932417167451053  U77
0.393240587537077  U78
0.393239687382477  U79
0.3932389698152279  U80
0.3932383978024227  U81
0.3932379418279662  U82
0.3932375783661415  U83
0.3932372886656657  U84
0.3932370577810178  U85
0.3932368738007261  U86
0.3932367272325704  U87
0.3932366105138197  U88
0.3932365176211414  U89
0.3932364437599843  U90
0.3932363851173737  U91
0.393236338665341  U92
0.3932363020048359  U93
0.3932362732420605  U94
0.393236250890851  U95
0.3932362337960647  U96
0.3932362210740322  U97
0.3932362120669971  U98
0.3932362063092032  U99
0.3932362035028781  U100
0.2680973361200087  V1
0.2681529963714459  V2
0.2682659415054973  V3
0.26843946793428  V4
0.2686786394871334  V5
0.2689904342417297  V6
0.2693839467000553  V7
0.2698706510076943  V8
0.2704647326079512  V9
0.2711834976001183  V10
0.2720478711755019  V11
0.2730829988792303  V12
0.2743189671346049  V13
0.2757916625129266  V14
0.2775437926738382  V15
0.2796260957675749  V16
0.2820987693899395  V17
0.2850331548879854  V18
0.2885137178467776  V19
0.2926403707690917  V20
0.2975311889637379  V21
0.3033255749155931  V22
0.3101879289616586  V23
0.3183118833394581  V24
0.3279251499064883  V25
0.3392950143620858  V26
0.3527344729773303  V27
0.3686089340133778  V28
0.3873432542512573  V29
0.4094285426809956  V30
0.4354273167430265  V31
0.4659732213350952  V32
0.5017542634543056  V33
0.5434451813008029  V34
0.5914773319262969  V35
0.645272488180294  V36
0.7007112213061207  V37
0.744758304603332  V38
0.7754010125727547  V39
0.7989699455427802  V40
0.8176368055623756  V41
0.8324916190659731  V42
0.8443222096873277  V43
0.8537452091197346  V44
0.8612504881301187  V45
0.8672281569791054  V46
0.8719889854006082  V47
0.8757805445239493  V48
0.8788000581272108  V49
0.8812046413635443  V50
0.8831194566840325  V51
0.8846442100339809  V52
0.8858583254262032  V53
0.8868250673834908  V54
0.8875948256532386  V55
0.8882077326753232  V56
0.8886957494119178  V57
0.8890843274901654  V58
0.8893937336527574  V59
0.8896401050533669  V60
0.8898362900317445  V61
0.8899925179226097  V62
0.890116932617474  V63
0.8902160175541375  V64
0.8902949341927767  V65
0.8903577915611792  V66
0.8904078608837114  V67
0.8904477464645066  V68
0.8904795217279712  V69
0.8905048375118638  V70
0.890525008266646  V71
0.8905410806653125  V72
0.8905538882114141  V73
0.8905640947023726  V74
0.8905722288229044  V75
0.8905787116794263  V76
0.8905838787167837  V77
0.8905879971643562  V78
0.8905912799243421  V79
0.8905938966285356  V80
0.890595982441536  V81
0.8905976450702334  V82
0.8905989703454719  V83
0.890600026667043  V84
0.8906008685436809  V85
0.8906015394124189  V86
0.8906020738840098  V87
0.8906024995311487  V88
0.8906028383123878  V89
0.8906031077056458  V90
0.8906033216100921  V91
0.8906034910631356  V92
0.8906036248096386  V93
0.890603729752807  V94
0.8906038113100641  V95
0.8906038736922937  V96
0.8906039201208762  V97
0.8906039529937124  V98
0.8906039740088049  V99
0.8906039842517658  V100
# Parameters
3.9  A
12  beta
0.75  sigma
1.5  kappa
4.7  gamma
0.02  Du
1  Dv
0.2  dx
0  p
0  dir
1  neum
0  uhi
0  ulo
0  vhi
0  vlo
# Graphics
0.7071097251469876  rm
-0.4999999999826661  rm
0.4999958366025516  rm
0.7071038372138505  rm
0.5000041633974482  rm
-0.4999999999826661  rm
0  rm
0.7071038372138505  rm
0.7071097251469876  rm
0    
25    
1    
1    
0    
0    
1    
1    
1    
0    
0    
1    
1    
1    
0    
0    
1    
1    
1    
0    
0    
1    
1    
1    
0    
0    
1    
1    
1    
0    
0    
1    
1    
1    
0    
0    
1    
1    
1    
0    
0    
1    
1    
1    
0    
0    
1    
1    
1    
0    
-1000   
1000   
0    
0   3DFlag
1   Timeflag
0   Colorflag
0   Type
1  color scale
0   minscale
150   xmax
0   xmin
3.923460006713867   ymax
0   ymin
12   zmax
-12   zmin
75   
0.01333333333333333   
1.961730003356934   
0.5097541447032921   
0   
0.08333333333333333   
45   Theta
45   Phi
0    xshft
0    yshft
0    zshft
0   xlo
0   ylo
0   
-1   
150   xhi
3.923460006713867   yhi
150   
1   
# Transpose variables etc
U1
2   n columns
1   n rows
1   row skip
1   col skip
1   row 0
# Coupling stuff for H funs
0
0
0
0
0
0
0
0
0
0
0
0
0
0
0
0
0
0
0
0
0
0
0
0
0
0
0
0
0
0
0
0
0
0
0
0
0
0
0
0
0
0
0
0
0
0
0
0
0
0
0
0
0
0
0
0
0
0
0
0
0
0
0
0
0
0
0
0
0
0
0
0
0
0
0
0
0
0
0
0
0
0
0
0
0
0
0
0
0
0
0
0
0
0
0
0
0
0
0
0
0
0
0
0
0
0
0
0
0
0
0
0
0
0
0
0
0
0
0
0
0
0
0
0
0
0
0
0
0
0
0
0
0
0
0
0
0
0
0
0
0
0
0
0
0
0
0
0
0
0
0
0
0
0
0
0
0
0
0
0
0
0
0
0
0
0
0
0
0
0
0
0
0
0
0
0
0
0
0
0
0
0
0
0
0
0
0
0
0
0
0
0
0
0
0
0
0
0
0
0
# Array plot stuff
u1
200   NCols
1   Row 1
50   NRows
4   RowSkip
0.1  Zmin
3  Zmax
# Torus information 
0    Torus flag 1=ON
6.283185307179586  Torus period
# Range information
A
-1   eq-range stab col
0   shoot flag 1=on
10   eq-range steps
0  eq_range low
1  eq_range high
U1
U1
20   Range steps
0   Cycle color 1=on
1   Reset data 1=on
1   Use old I.C.s 1=yes
0  Par1 low
0  Par2 low
1  Par1 high
1  Par2 high
A
0   BVP side
0   color cycle flag 1=on
10   BVP range steps
0  BVP range low
1  BVP range high
RHS etc ...
dU1/dT=F(U1,V1)+DU*(U2-2*U1+U0)/(DX*DX)
dU2/dT=F(U2,V2)+DU*(U3-2*U2+U1)/(DX*DX)
dU3/dT=F(U3,V3)+DU*(U4-2*U3+U2)/(DX*DX)
dU4/dT=F(U4,V4)+DU*(U5-2*U4+U3)/(DX*DX)
dU5/dT=F(U5,V5)+DU*(U6-2*U5+U4)/(DX*DX)
dU6/dT=F(U6,V6)+DU*(U7-2*U6+U5)/(DX*DX)
dU7/dT=F(U7,V7)+DU*(U8-2*U7+U6)/(DX*DX)
dU8/dT=F(U8,V8)+DU*(U9-2*U8+U7)/(DX*DX)
dU9/dT=F(U9,V9)+DU*(U10-2*U9+U8)/(DX*DX)
dU10/dT=F(U10,V10)+DU*(U11-2*U10+U9)/(DX*DX)
dU11/dT=F(U11,V11)+DU*(U12-2*U11+U10)/(DX*DX)
dU12/dT=F(U12,V12)+DU*(U13-2*U12+U11)/(DX*DX)
dU13/dT=F(U13,V13)+DU*(U14-2*U13+U12)/(DX*DX)
dU14/dT=F(U14,V14)+DU*(U15-2*U14+U13)/(DX*DX)
dU15/dT=F(U15,V15)+DU*(U16-2*U15+U14)/(DX*DX)
dU16/dT=F(U16,V16)+DU*(U17-2*U16+U15)/(DX*DX)
dU17/dT=F(U17,V17)+DU*(U18-2*U17+U16)/(DX*DX)
dU18/dT=F(U18,V18)+DU*(U19-2*U18+U17)/(DX*DX)
dU19/dT=F(U19,V19)+DU*(U20-2*U19+U18)/(DX*DX)
dU20/dT=F(U20,V20)+DU*(U21-2*U20+U19)/(DX*DX)
dU21/dT=F(U21,V21)+DU*(U22-2*U21+U20)/(DX*DX)
dU22/dT=F(U22,V22)+DU*(U23-2*U22+U21)/(DX*DX)
dU23/dT=F(U23,V23)+DU*(U24-2*U23+U22)/(DX*DX)
dU24/dT=F(U24,V24)+DU*(U25-2*U24+U23)/(DX*DX)
dU25/dT=F(U25,V25)+DU*(U26-2*U25+U24)/(DX*DX)
dU26/dT=F(U26,V26)+DU*(U27-2*U26+U25)/(DX*DX)
dU27/dT=F(U27,V27)+DU*(U28-2*U27+U26)/(DX*DX)
dU28/dT=F(U28,V28)+DU*(U29-2*U28+U27)/(DX*DX)
dU29/dT=F(U29,V29)+DU*(U30-2*U29+U28)/(DX*DX)
dU30/dT=F(U30,V30)+DU*(U31-2*U30+U29)/(DX*DX)
dU31/dT=F(U31,V31)+DU*(U32-2*U31+U30)/(DX*DX)
dU32/dT=F(U32,V32)+DU*(U33-2*U32+U31)/(DX*DX)
dU33/dT=F(U33,V33)+DU*(U34-2*U33+U32)/(DX*DX)
dU34/dT=F(U34,V34)+DU*(U35-2*U34+U33)/(DX*DX)
dU35/dT=F(U35,V35)+DU*(U36-2*U35+U34)/(DX*DX)
dU36/dT=F(U36,V36)+DU*(U37-2*U36+U35)/(DX*DX)
dU37/dT=F(U37,V37)+DU*(U38-2*U37+U36)/(DX*DX)
dU38/dT=F(U38,V38)+DU*(U39-2*U38+U37)/(DX*DX)
dU39/dT=F(U39,V39)+DU*(U40-2*U39+U38)/(DX*DX)
dU40/dT=F(U40,V40)+DU*(U41-2*U40+U39)/(DX*DX)
dU41/dT=F(U41,V41)+DU*(U42-2*U41+U40)/(DX*DX)
dU42/dT=F(U42,V42)+DU*(U43-2*U42+U41)/(DX*DX)
dU43/dT=F(U43,V43)+DU*(U44-2*U43+U42)/(DX*DX)
dU44/dT=F(U44,V44)+DU*(U45-2*U44+U43)/(DX*DX)
dU45/dT=F(U45,V45)+DU*(U46-2*U45+U44)/(DX*DX)
dU46/dT=F(U46,V46)+DU*(U47-2*U46+U45)/(DX*DX)
dU47/dT=F(U47,V47)+DU*(U48-2*U47+U46)/(DX*DX)
dU48/dT=F(U48,V48)+DU*(U49-2*U48+U47)/(DX*DX)
dU49/dT=F(U49,V49)+DU*(U50-2*U49+U48)/(DX*DX)
dU50/dT=F(U50,V50)+DU*(U51-2*U50+U49)/(DX*DX)
dU51/dT=F(U51,V51)+DU*(U52-2*U51+U50)/(DX*DX)
dU52/dT=F(U52,V52)+DU*(U53-2*U52+U51)/(DX*DX)
dU53/dT=F(U53,V53)+DU*(U54-2*U53+U52)/(DX*DX)
dU54/dT=F(U54,V54)+DU*(U55-2*U54+U53)/(DX*DX)
dU55/dT=F(U55,V55)+DU*(U56-2*U55+U54)/(DX*DX)
dU56/dT=F(U56,V56)+DU*(U57-2*U56+U55)/(DX*DX)
dU57/dT=F(U57,V57)+DU*(U58-2*U57+U56)/(DX*DX)
dU58/dT=F(U58,V58)+DU*(U59-2*U58+U57)/(DX*DX)
dU59/dT=F(U59,V59)+DU*(U60-2*U59+U58)/(DX*DX)
dU60/dT=F(U60,V60)+DU*(U61-2*U60+U59)/(DX*DX)
dU61/dT=F(U61,V61)+DU*(U62-2*U61+U60)/(DX*DX)
dU62/dT=F(U62,V62)+DU*(U63-2*U62+U61)/(DX*DX)
dU63/dT=F(U63,V63)+DU*(U64-2*U63+U62)/(DX*DX)
dU64/dT=F(U64,V64)+DU*(U65-2*U64+U63)/(DX*DX)
dU65/dT=F(U65,V65)+DU*(U66-2*U65+U64)/(DX*DX)
dU66/dT=F(U66,V66)+DU*(U67-2*U66+U65)/(DX*DX)
dU67/dT=F(U67,V67)+DU*(U68-2*U67+U66)/(DX*DX)
dU68/dT=F(U68,V68)+DU*(U69-2*U68+U67)/(DX*DX)
dU69/dT=F(U69,V69)+DU*(U70-2*U69+U68)/(DX*DX)
dU70/dT=F(U70,V70)+DU*(U71-2*U70+U69)/(DX*DX)
dU71/dT=F(U71,V71)+DU*(U72-2*U71+U70)/(DX*DX)
dU72/dT=F(U72,V72)+DU*(U73-2*U72+U71)/(DX*DX)
dU73/dT=F(U73,V73)+DU*(U74-2*U73+U72)/(DX*DX)
dU74/dT=F(U74,V74)+DU*(U75-2*U74+U73)/(DX*DX)
dU75/dT=F(U75,V75)+DU*(U76-2*U75+U74)/(DX*DX)
dU76/dT=F(U76,V76)+DU*(U77-2*U76+U75)/(DX*DX)
dU77/dT=F(U77,V77)+DU*(U78-2*U77+U76)/(DX*DX)
dU78/dT=F(U78,V78)+DU*(U79-2*U78+U77)/(DX*DX)
dU79/dT=F(U79,V79)+DU*(U80-2*U79+U78)/(DX*DX)
dU80/dT=F(U80,V80)+DU*(U81-2*U80+U79)/(DX*DX)
dU81/dT=F(U81,V81)+DU*(U82-2*U81+U80)/(DX*DX)
dU82/dT=F(U82,V82)+DU*(U83-2*U82+U81)/(DX*DX)
dU83/dT=F(U83,V83)+DU*(U84-2*U83+U82)/(DX*DX)
dU84/dT=F(U84,V84)+DU*(U85-2*U84+U83)/(DX*DX)
dU85/dT=F(U85,V85)+DU*(U86-2*U85+U84)/(DX*DX)
dU86/dT=F(U86,V86)+DU*(U87-2*U86+U85)/(DX*DX)
dU87/dT=F(U87,V87)+DU*(U88-2*U87+U86)/(DX*DX)
dU88/dT=F(U88,V88)+DU*(U89-2*U88+U87)/(DX*DX)
dU89/dT=F(U89,V89)+DU*(U90-2*U89+U88)/(DX*DX)
dU90/dT=F(U90,V90)+DU*(U91-2*U90+U89)/(DX*DX)
dU91/dT=F(U91,V91)+DU*(U92-2*U91+U90)/(DX*DX)
dU92/dT=F(U92,V92)+DU*(U93-2*U92+U91)/(DX*DX)
dU93/dT=F(U93,V93)+DU*(U94-2*U93+U92)/(DX*DX)
dU94/dT=F(U94,V94)+DU*(U95-2*U94+U93)/(DX*DX)
dU95/dT=F(U95,V95)+DU*(U96-2*U95+U94)/(DX*DX)
dU96/dT=F(U96,V96)+DU*(U97-2*U96+U95)/(DX*DX)
dU97/dT=F(U97,V97)+DU*(U98-2*U97+U96)/(DX*DX)
dU98/dT=F(U98,V98)+DU*(U99-2*U98+U97)/(DX*DX)
dU99/dT=F(U99,V99)+DU*(U100-2*U99+U98)/(DX*DX)
dU100/dT=F(U100,V100)+DU*(U101-2*U100+U99)/(DX*DX)
dV1/dT=G(U1,V1)+DV*(V2-2*V1+V0)/(DX*DX)
dV2/dT=G(U2,V2)+DV*(V3-2*V2+V1)/(DX*DX)
dV3/dT=G(U3,V3)+DV*(V4-2*V3+V2)/(DX*DX)
dV4/dT=G(U4,V4)+DV*(V5-2*V4+V3)/(DX*DX)
dV5/dT=G(U5,V5)+DV*(V6-2*V5+V4)/(DX*DX)
dV6/dT=G(U6,V6)+DV*(V7-2*V6+V5)/(DX*DX)
dV7/dT=G(U7,V7)+DV*(V8-2*V7+V6)/(DX*DX)
dV8/dT=G(U8,V8)+DV*(V9-2*V8+V7)/(DX*DX)
dV9/dT=G(U9,V9)+DV*(V10-2*V9+V8)/(DX*DX)
dV10/dT=G(U10,V10)+DV*(V11-2*V10+V9)/(DX*DX)
dV11/dT=G(U11,V11)+DV*(V12-2*V11+V10)/(DX*DX)
dV12/dT=G(U12,V12)+DV*(V13-2*V12+V11)/(DX*DX)
dV13/dT=G(U13,V13)+DV*(V14-2*V13+V12)/(DX*DX)
dV14/dT=G(U14,V14)+DV*(V15-2*V14+V13)/(DX*DX)
dV15/dT=G(U15,V15)+DV*(V16-2*V15+V14)/(DX*DX)
dV16/dT=G(U16,V16)+DV*(V17-2*V16+V15)/(DX*DX)
dV17/dT=G(U17,V17)+DV*(V18-2*V17+V16)/(DX*DX)
dV18/dT=G(U18,V18)+DV*(V19-2*V18+V17)/(DX*DX)
dV19/dT=G(U19,V19)+DV*(V20-2*V19+V18)/(DX*DX)
dV20/dT=G(U20,V20)+DV*(V21-2*V20+V19)/(DX*DX)
dV21/dT=G(U21,V21)+DV*(V22-2*V21+V20)/(DX*DX)
dV22/dT=G(U22,V22)+DV*(V23-2*V22+V21)/(DX*DX)
dV23/dT=G(U23,V23)+DV*(V24-2*V23+V22)/(DX*DX)
dV24/dT=G(U24,V24)+DV*(V25-2*V24+V23)/(DX*DX)
dV25/dT=G(U25,V25)+DV*(V26-2*V25+V24)/(DX*DX)
dV26/dT=G(U26,V26)+DV*(V27-2*V26+V25)/(DX*DX)
dV27/dT=G(U27,V27)+DV*(V28-2*V27+V26)/(DX*DX)
dV28/dT=G(U28,V28)+DV*(V29-2*V28+V27)/(DX*DX)
dV29/dT=G(U29,V29)+DV*(V30-2*V29+V28)/(DX*DX)
dV30/dT=G(U30,V30)+DV*(V31-2*V30+V29)/(DX*DX)
dV31/dT=G(U31,V31)+DV*(V32-2*V31+V30)/(DX*DX)
dV32/dT=G(U32,V32)+DV*(V33-2*V32+V31)/(DX*DX)
dV33/dT=G(U33,V33)+DV*(V34-2*V33+V32)/(DX*DX)
dV34/dT=G(U34,V34)+DV*(V35-2*V34+V33)/(DX*DX)
dV35/dT=G(U35,V35)+DV*(V36-2*V35+V34)/(DX*DX)
dV36/dT=G(U36,V36)+DV*(V37-2*V36+V35)/(DX*DX)
dV37/dT=G(U37,V37)+DV*(V38-2*V37+V36)/(DX*DX)
dV38/dT=G(U38,V38)+DV*(V39-2*V38+V37)/(DX*DX)
dV39/dT=G(U39,V39)+DV*(V40-2*V39+V38)/(DX*DX)
dV40/dT=G(U40,V40)+DV*(V41-2*V40+V39)/(DX*DX)
dV41/dT=G(U41,V41)+DV*(V42-2*V41+V40)/(DX*DX)
dV42/dT=G(U42,V42)+DV*(V43-2*V42+V41)/(DX*DX)
dV43/dT=G(U43,V43)+DV*(V44-2*V43+V42)/(DX*DX)
dV44/dT=G(U44,V44)+DV*(V45-2*V44+V43)/(DX*DX)
dV45/dT=G(U45,V45)+DV*(V46-2*V45+V44)/(DX*DX)
dV46/dT=G(U46,V46)+DV*(V47-2*V46+V45)/(DX*DX)
dV47/dT=G(U47,V47)+DV*(V48-2*V47+V46)/(DX*DX)
dV48/dT=G(U48,V48)+DV*(V49-2*V48+V47)/(DX*DX)
dV49/dT=G(U49,V49)+DV*(V50-2*V49+V48)/(DX*DX)
dV50/dT=G(U50,V50)+DV*(V51-2*V50+V49)/(DX*DX)
dV51/dT=G(U51,V51)+DV*(V52-2*V51+V50)/(DX*DX)
dV52/dT=G(U52,V52)+DV*(V53-2*V52+V51)/(DX*DX)
dV53/dT=G(U53,V53)+DV*(V54-2*V53+V52)/(DX*DX)
dV54/dT=G(U54,V54)+DV*(V55-2*V54+V53)/(DX*DX)
dV55/dT=G(U55,V55)+DV*(V56-2*V55+V54)/(DX*DX)
dV56/dT=G(U56,V56)+DV*(V57-2*V56+V55)/(DX*DX)
dV57/dT=G(U57,V57)+DV*(V58-2*V57+V56)/(DX*DX)
dV58/dT=G(U58,V58)+DV*(V59-2*V58+V57)/(DX*DX)
dV59/dT=G(U59,V59)+DV*(V60-2*V59+V58)/(DX*DX)
dV60/dT=G(U60,V60)+DV*(V61-2*V60+V59)/(DX*DX)
dV61/dT=G(U61,V61)+DV*(V62-2*V61+V60)/(DX*DX)
dV62/dT=G(U62,V62)+DV*(V63-2*V62+V61)/(DX*DX)
dV63/dT=G(U63,V63)+DV*(V64-2*V63+V62)/(DX*DX)
dV64/dT=G(U64,V64)+DV*(V65-2*V64+V63)/(DX*DX)
dV65/dT=G(U65,V65)+DV*(V66-2*V65+V64)/(DX*DX)
dV66/dT=G(U66,V66)+DV*(V67-2*V66+V65)/(DX*DX)
dV67/dT=G(U67,V67)+DV*(V68-2*V67+V66)/(DX*DX)
dV68/dT=G(U68,V68)+DV*(V69-2*V68+V67)/(DX*DX)
dV69/dT=G(U69,V69)+DV*(V70-2*V69+V68)/(DX*DX)
dV70/dT=G(U70,V70)+DV*(V71-2*V70+V69)/(DX*DX)
dV71/dT=G(U71,V71)+DV*(V72-2*V71+V70)/(DX*DX)
dV72/dT=G(U72,V72)+DV*(V73-2*V72+V71)/(DX*DX)
dV73/dT=G(U73,V73)+DV*(V74-2*V73+V72)/(DX*DX)
dV74/dT=G(U74,V74)+DV*(V75-2*V74+V73)/(DX*DX)
dV75/dT=G(U75,V75)+DV*(V76-2*V75+V74)/(DX*DX)
dV76/dT=G(U76,V76)+DV*(V77-2*V76+V75)/(DX*DX)
dV77/dT=G(U77,V77)+DV*(V78-2*V77+V76)/(DX*DX)
dV78/dT=G(U78,V78)+DV*(V79-2*V78+V77)/(DX*DX)
dV79/dT=G(U79,V79)+DV*(V80-2*V79+V78)/(DX*DX)
dV80/dT=G(U80,V80)+DV*(V81-2*V80+V79)/(DX*DX)
dV81/dT=G(U81,V81)+DV*(V82-2*V81+V80)/(DX*DX)
dV82/dT=G(U82,V82)+DV*(V83-2*V82+V81)/(DX*DX)
dV83/dT=G(U83,V83)+DV*(V84-2*V83+V82)/(DX*DX)
dV84/dT=G(U84,V84)+DV*(V85-2*V84+V83)/(DX*DX)
dV85/dT=G(U85,V85)+DV*(V86-2*V85+V84)/(DX*DX)
dV86/dT=G(U86,V86)+DV*(V87-2*V86+V85)/(DX*DX)
dV87/dT=G(U87,V87)+DV*(V88-2*V87+V86)/(DX*DX)
dV88/dT=G(U88,V88)+DV*(V89-2*V88+V87)/(DX*DX)
dV89/dT=G(U89,V89)+DV*(V90-2*V89+V88)/(DX*DX)
dV90/dT=G(U90,V90)+DV*(V91-2*V90+V89)/(DX*DX)
dV91/dT=G(U91,V91)+DV*(V92-2*V91+V90)/(DX*DX)
dV92/dT=G(U92,V92)+DV*(V93-2*V92+V91)/(DX*DX)
dV93/dT=G(U93,V93)+DV*(V94-2*V93+V92)/(DX*DX)
dV94/dT=G(U94,V94)+DV*(V95-2*V94+V93)/(DX*DX)
dV95/dT=G(U95,V95)+DV*(V96-2*V95+V94)/(DX*DX)
dV96/dT=G(U96,V96)+DV*(V97-2*V96+V95)/(DX*DX)
dV97/dT=G(U97,V97)+DV*(V98-2*V97+V96)/(DX*DX)
dV98/dT=G(U98,V98)+DV*(V99-2*V98+V97)/(DX*DX)
dV99/dT=G(U99,V99)+DV*(V100-2*V99+V98)/(DX*DX)
dV100/dT=G(U100,V100)+DV*(V101-2*V100+V99)/(DX*DX)

where ...
U0 = DIR*UHI+NEUM*U1+P*U100   
U101 = DIR*ULO+NEUM*U100+P*U1   
V0 = DIR*VHI+NEUM*V1+P*V100   
V101 = DIR*VLO+NEUM*V100+P*V1   

User-defined functions:
F(U,V) = A-U-BETA*H(U)-V  
G(U,V) = GAMMA*H(SIGMA*U)-V  
H(X) = X*EXP(-KAPPA*X)  
