# Supplementary material for: Acetylcholine waves and dopamine release in the striatum
Source: Nat Commun. 2023 Oct 27;14:6852. doi: 10.1038/s41467-023-42311-5 (PMC10611775; doi:10.1038/s41467-023-42311-5)
Supplement: Supplementary file 6 — Supplementary Code [file 41467_2023_42311_MOESM6_ESM.zip › Code/Fig6_S3c/beta1_84/TuringAChDANicOrig.ode.set]

## Set file for TuringAChDANicOrig.ode on Sun Jan  9 08:47:51 2022
200   Number of equations and auxiliaries
15   Number of parameters
# Numerical stuff
1    nout
40    nullcline mesh
10   CVode
100  total
0.25  DeltaT
0  T0
0  Transient
100  Bound
1e-12  DtMin
1  DtMax
1e-06  Tolerance
1e-05  Abs. Tolerance
0  Max Delay
100   Eigenvector iterates
0.001  Eigenvector tolerance
0.001  Newton tolerance
0  Poincare plane
1e-05  Boundary value tolerance
1e-05  Boundary value epsilon
20   Boundary value iterates
0   Poincare None
1   Poincare variable
1   Poincare sign
0   Stop on Section
0   Delay flag
100  Current time
100  Last Time
0   MyStart
1   INFLAG
# Delays
0.0
0.0
0.0
0.0
0.0
0.0
0.0
0.0
0.0
0.0
0.0
0.0
0.0
0.0
0.0
0.0
0.0
0.0
0.0
0.0
0.0
0.0
0.0
0.0
0.0
0.0
0.0
0.0
0.0
0.0
0.0
0.0
0.0
0.0
0.0
0.0
0.0
0.0
0.0
0.0
0.0
0.0
0.0
0.0
0.0
0.0
0.0
0.0
0.0
0.0
0.0
0.0
0.0
0.0
0.0
0.0
0.0
0.0
0.0
0.0
0.0
0.0
0.0
0.0
0.0
0.0
0.0
0.0
0.0
0.0
0.0
0.0
0.0
0.0
0.0
0.0
0.0
0.0
0.0
0.0
0.0
0.0
0.0
0.0
0.0
0.0
0.0
0.0
0.0
0.0
0.0
0.0
0.0
0.0
0.0
0.0
0.0
0.0
0.0
0.0
0.0
0.0
0.0
0.0
0.0
0.0
0.0
0.0
0.0
0.0
0.0
0.0
0.0
0.0
0.0
0.0
0.0
0.0
0.0
0.0
0.0
0.0
0.0
0.0
0.0
0.0
0.0
0.0
0.0
0.0
0.0
0.0
0.0
0.0
0.0
0.0
0.0
0.0
0.0
0.0
0.0
0.0
0.0
0.0
0.0
0.0
0.0
0.0
0.0
0.0
0.0
0.0
0.0
0.0
0.0
0.0
0.0
0.0
0.0
0.0
0.0
0.0
0.0
0.0
0.0
0.0
0.0
0.0
0.0
0.0
0.0
0.0
0.0
0.0
0.0
0.0
0.0
0.0
0.0
0.0
0.0
0.0
0.0
0.0
0.0
0.0
0.0
0.0
0.0
0.0
0.0
0.0
0.0
0.0
0.0
0.0
0.0
0.0
0.0
0.0
# Bndry conds
0
0
0
0
0
0
0
0
0
0
0
0
0
0
0
0
0
0
0
0
0
0
0
0
0
0
0
0
0
0
0
0
0
0
0
0
0
0
0
0
0
0
0
0
0
0
0
0
0
0
0
0
0
0
0
0
0
0
0
0
0
0
0
0
0
0
0
0
0
0
0
0
0
0
0
0
0
0
0
0
0
0
0
0
0
0
0
0
0
0
0
0
0
0
0
0
0
0
0
0
0
0
0
0
0
0
0
0
0
0
0
0
0
0
0
0
0
0
0
0
0
0
0
0
0
0
0
0
0
0
0
0
0
0
0
0
0
0
0
0
0
0
0
0
0
0
0
0
0
0
0
0
0
0
0
0
0
0
0
0
0
0
0
0
0
0
0
0
0
0
0
0
0
0
0
0
0
0
0
0
0
0
0
0
0
0
0
0
0
0
0
0
0
0
0
0
0
0
0
0
# Old ICs
5.008676356974306  U1
5.008673884464158  U2
5.00866889741288  U3
5.00866131104439  U4
5.00865099639716  U5
5.008637778133181  U6
5.008621431559068  U7
5.008601678808736  U8
5.008578184122889  U9
5.0085505481452  U10
5.008518301138433  U11
5.008480895005419  U12
5.00843769397954  U13
5.008387963826883  U14
5.008330859376946  U15
5.008265410170578  U16
5.008190503981918  U17
5.008104867935201  U18
5.008007046896645  U19
5.007895378775654  U20
5.007767966317437  U21
5.007622644910027  U22
5.007456945861628  U23
5.007268054528063  U24
5.007052762583691  U25
5.006807413630997  U26
5.006527841232708  U27
5.00620929832379  U28
5.005846376817208  U29
5.005432916054516  U30
5.004961898567765  U31
5.004425331409917  U32
5.003814111074022  U33
5.003117869753022  U34
5.002324800388664  U35
5.001421457615008  U36
5.000392531314853  U37
4.999220589070856  U38
4.997885783301239  U39
4.996365518316893  U40
4.994634071915049  U41
4.992662165427364  U42
4.990416475358423  U43
4.987859078874613  U44
4.984946824421193  U45
4.981630617641544  U46
4.977854611525421  U47
4.973555288288773  U48
4.968660418832276  U49
4.963087883644696  U50
4.956744336545631  U51
4.949523689402314  U52
4.941305391368385  U53
4.931952469299604  U54
4.921309285018617  U55
4.909198946781808  U56
4.895420280738843  U57
4.879744212638336  U58
4.861909311052046  U59
4.841616065721242  U60
4.818519154630095  U61
4.792216376540752  U62
4.762231886715834  U63
4.727989506658306  U64
4.688768537322947  U65
4.643628559021971  U66
4.591279206774691  U67
4.529852614310138  U68
4.456504931361168  U69
4.366721528590728  U70
4.253119996685719  U71
4.103437208051399  U72
3.897306982189603  U73
3.601670910479358  U74
3.166457443805159  U75
2.530642932565407  U76
1.682237351464182  U77
0.8688479109784427  U78
0.4982313670882381  U79
0.3971953280349804  U80
0.3770009437229852  U81
0.3764048382909262  U82
0.379764255833743  U83
0.3833682010601385  U84
0.3864404460998575  U85
0.3889075083657266  U86
0.3908494308088843  U87
0.3923658057274087  U88
0.3935451204269561  U89
0.3944598434507837  U90
0.3951676783572158  U91
0.3957139994590099  U92
0.396134216402568  U93
0.3964557865018651  U94
0.3966998494356205  U95
0.3968825235521158  U96
0.3970159147786168  U97
0.3971088857081459  U98
0.3971676247335523  U99
0.3971960464966739  U100
1.141004009776921  V1
1.141006207224145  V2
1.141010639468665  V3
1.141017381845061  V4
1.141026548952049  V5
1.141038296599004  V6
1.141052824452403  V7
1.14107037942706  V8
1.141091259879659  V9
1.141115820675688  V10
1.141144479215668  V11
1.141177722522802  V12
1.141216115512143  V13
1.141260310581356  V14
1.141311058685458  V15
1.141369222083023  V16
1.141435788969472  V17
1.141511890244937  V18
1.141598818700058  V19
1.141698050943765  V20
1.141811272443084  V21
1.141940406097201  V22
1.142087644827076  V23
1.14225548872896  V24
1.142446787416122  V25
1.142664788259214  V26
1.142913191333298  V27
1.143196211990129  V28
1.143518652099413  V29
1.143885981144367  V30
1.144304428516951  V31
1.144781088538841  V32
1.14532403993803  V33
1.145942481740446  V34
1.146646887794029  V35
1.1474491824322  V36
1.148362940107724  V37
1.149403612189705  V38
1.150588784518837  V39
1.151938469761972  V40
1.153475439098728  V41
1.155225598311839  V42
1.157218413939532  V43
1.159487395780526  V44
1.16207064271619  V45
1.165011459521145  V46
1.168359053059465  V47
1.17216931698632  V48
1.176505714761235  V49
1.181440271380256  V50
1.187054684678083  V51
1.193441567234111  V52
1.200705829686  V53
1.208966215387987  V54
1.218356994515666  V55
1.229029822409482  V56
1.241155761380672  V57
1.254927456127146  V58
1.270561438284897  V59
1.288300512063243  V60
1.308416134551823  V61
1.331210640982251  V62
1.357019058987321  V63
1.386210074451807  V64
1.419185396435789  V65
1.456376213185896  V66
1.498234439601758  V67
1.545214667634009  V68
1.597739476736559  V69
1.656134801085112  V70
1.720511077971385  V71
1.79054566621827  V72
1.865085031031343  V73
1.941420762265561  V74
2.01400430069079  V75
2.072403407634719  V76
2.099628102951503  V77
2.079823065880313  V78
2.028913185306108  V79
1.975943609084011  V80
1.931206356987587  V81
1.895623155095816  V82
1.867843504658604  V83
1.846290336507155  V84
1.82960632546064  V85
1.816704471810514  V86
1.806733230674888  V87
1.799030600306595  V88
1.79308353885662  V89
1.788495111056618  V90
1.7849586105055  V91
1.782237384441473  V92
1.780149182830229  V93
1.778554061173205  V94
1.777345066584937  V95
1.776441105292663  V96
1.775781526388125  V97
1.77532206629605  V98
1.775031886483536  V99
1.77489150836044  V100
# Ending  ICs
5.00882132103709  U1
5.008821183956596  U2
5.008820867270294  U3
5.008820272735303  U4
5.008819215914159  U5
5.008817368958429  U6
5.008814158903341  U7
5.008808589922592  U8
5.008798934404036  U9
5.008782197014758  U10
5.008753185507143  U11
5.008702900039959  U12
5.008615741434038  U13
5.008464672556972  U14
5.008202832544299  U15
5.007749004664532  U16
5.006962436524738  U17
5.00559922238561  U18
5.003236780951245  U19
4.999143196051386  U20
4.992051477581822  U21
4.979770481436499  U22
4.958517062939316  U23
4.921778059871635  U24
4.858396590575457  U25
4.749433882108587  U26
4.563282525052519  U27
4.248944931466872  U28
3.730126329545264  U29
2.915031412234218  U30
1.787838473604946  U31
0.768945533812486  U32
0.4533550055039477  U33
0.402629603399949  U34
0.3975566802198933  U35
0.39748063050344  U36
0.3975842393424723  U37
0.3976135983021276  U38
0.3976189236176644  U39
0.3976196836114897  U40
0.397619776735933  U41
0.3976197847276496  U42
0.3976197834523749  U43
0.3976197823036402  U44
0.3976197818263716  U45
0.3976197816690455  U46
0.3976197816223128  U47
0.3976197816089731  U48
0.397619781605182  U49
0.3976197816040935  U50
0.397619781603778  U51
0.3976197816036867  U52
0.3976197816036608  U53
0.3976197816036537  U54
0.3976197816036519  U55
0.3976197816036515  U56
0.3976197816036513  U57
0.3976197816036513  U58
0.3976197816036512  U59
0.3976197816036513  U60
0.3976197816036512  U61
0.3976197816036512  U62
0.3976197816036513  U63
0.3976197816036512  U64
0.3976197816036512  U65
0.3976197816036513  U66
0.3976197816036512  U67
0.3976197816036513  U68
0.3976197816036514  U69
0.3976197816036513  U70
0.3976197816036512  U71
0.3976197816036513  U72
0.3976197816036513  U73
0.3976197816036513  U74
0.3976197816036512  U75
0.3976197816036512  U76
0.3976197816036513  U77
0.3976197816036513  U78
0.3976197816036514  U79
0.3976197816036513  U80
0.3976197816036513  U81
0.3976197816036514  U82
0.3976197816036512  U83
0.3976197816036513  U84
0.3976197816036512  U85
0.3976197816036512  U86
0.3976197816036513  U87
0.3976197816036513  U88
0.3976197816036512  U89
0.3976197816036512  U90
0.3976197816036513  U91
0.3976197816036512  U92
0.3976197816036514  U93
0.3976197816036512  U94
0.3976197816036513  U95
0.3976197816036512  U96
0.3976197816036512  U97
0.3976197816036512  U98
0.3976197816036512  U99
0.3976197816036513  U100
1.140874949549699  V1
1.140875005355462  V2
1.140875134279145  V3
1.140875376315674  V4
1.140875806550059  V5
1.140876558450456  V6
1.140877865273122  V7
1.140880132424308  V8
1.140884063228371  V9
1.140890877121269  V10
1.140902687967252  V11
1.140923159889255  V12
1.140958644151453  V13
1.141020150037917  V14
1.141126761916097  V15
1.141311564881616  V16
1.141631924315998  V17
1.142187329518915  V18
1.143150400490634  V19
1.144820867205412  V20
1.147719836352338  V21
1.152755290993996  V22
1.161515240466817  V23
1.176794524156525  V24
1.203562889453135  V25
1.250801057151267  V26
1.335113251547475  V27
1.487973069729074  V28
1.768944058154386  V29
2.272570596156881  V30
2.973067979693229  V31
2.999703698548881  V32
2.236481009060207  V33
1.868539630311571  V34
1.786172118484859  V35
1.773971329089551  V36
1.772798086043951  V37
1.772775797906845  V38
1.772795346917231  V39
1.772800346116498  V40
1.772801054931824  V41
1.772801094974787  V42
1.772801083162  V43
1.772801077920472  V44
1.772801076548993  V45
1.77280107624691  V46
1.772801076184277  V47
1.772801076171373  V48
1.772801076168709  V49
1.772801076168183  V50
1.772801076168095  V51
1.772801076168088  V52
1.772801076168092  V53
1.772801076168095  V54
1.772801076168096  V55
1.772801076168097  V56
1.772801076168097  V57
1.772801076168096  V58
1.772801076168097  V59
1.772801076168097  V60
1.772801076168096  V61
1.772801076168097  V62
1.772801076168096  V63
1.772801076168097  V64
1.772801076168097  V65
1.772801076168097  V66
1.772801076168097  V67
1.772801076168097  V68
1.772801076168097  V69
1.772801076168097  V70
1.772801076168097  V71
1.772801076168096  V72
1.772801076168097  V73
1.772801076168097  V74
1.772801076168097  V75
1.772801076168097  V76
1.772801076168097  V77
1.772801076168097  V78
1.772801076168096  V79
1.772801076168097  V80
1.772801076168097  V81
1.772801076168096  V82
1.772801076168097  V83
1.772801076168096  V84
1.772801076168096  V85
1.772801076168097  V86
1.772801076168097  V87
1.772801076168097  V88
1.772801076168097  V89
1.772801076168097  V90
1.772801076168097  V91
1.772801076168096  V92
1.772801076168096  V93
1.772801076168097  V94
1.772801076168097  V95
1.772801076168096  V96
1.772801076168096  V97
1.772801076168097  V98
1.772801076168097  V99
1.772801076168096  V100
# Parameters
6.2  A
18.4  beta
0.43  sigma
1.5  kappa
13.4  gamma
0.1  Du
0  Dv
0.2  dx
0  p
0  dir
1  neum
0  uhi
0  ulo
0  vhi
0  vlo
# Graphics
0.7071097251469876  rm
-0.4999999999826661  rm
0.4999958366025516  rm
0.7071038372138505  rm
0.5000041633974482  rm
-0.4999999999826661  rm
0  rm
0.7071038372138505  rm
0.7071097251469876  rm
0    
25    
1    
1    
0    
0    
1    
1    
1    
0    
0    
1    
1    
1    
0    
0    
1    
1    
1    
0    
0    
1    
1    
1    
0    
0    
1    
1    
1    
0    
0    
1    
1    
1    
0    
0    
1    
1    
1    
0    
0    
1    
1    
1    
0    
0    
1    
1    
1    
0    
-1000   
1000   
0    
0   3DFlag
1   Timeflag
0   Colorflag
0   Type
1  color scale
0   minscale
500   xmax
0   xmin
5.628520965576172   ymax
3.886064529418945   ymin
12   zmax
-12   zmin
250   
0.004   
4.757292747497559   
1.147804879650681   
0   
0.08333333333333333   
45   Theta
45   Phi
0    xshft
0    yshft
0    zshft
0   xlo
3.886064529418945   ylo
0   
-1   
500   xhi
5.628520965576172   yhi
150   
1   
# Transpose variables etc
U1
2   n columns
1   n rows
1   row skip
1   col skip
1   row 0
# Coupling stuff for H funs
0
0
0
0
0
0
0
0
0
0
0
0
0
0
0
0
0
0
0
0
0
0
0
0
0
0
0
0
0
0
0
0
0
0
0
0
0
0
0
0
0
0
0
0
0
0
0
0
0
0
0
0
0
0
0
0
0
0
0
0
0
0
0
0
0
0
0
0
0
0
0
0
0
0
0
0
0
0
0
0
0
0
0
0
0
0
0
0
0
0
0
0
0
0
0
0
0
0
0
0
0
0
0
0
0
0
0
0
0
0
0
0
0
0
0
0
0
0
0
0
0
0
0
0
0
0
0
0
0
0
0
0
0
0
0
0
0
0
0
0
0
0
0
0
0
0
0
0
0
0
0
0
0
0
0
0
0
0
0
0
0
0
0
0
0
0
0
0
0
0
0
0
0
0
0
0
0
0
0
0
0
0
0
0
0
0
0
0
0
0
0
0
0
0
0
0
0
0
0
0
# Array plot stuff
u1
200   NCols
1   Row 1
100   NRows
4   RowSkip
0.1  Zmin
3  Zmax
# Torus information 
0    Torus flag 1=ON
6.283185307179586  Torus period
# Range information
A
-1   eq-range stab col
0   shoot flag 1=on
10   eq-range steps
0  eq_range low
1  eq_range high
U1
U1
20   Range steps
0   Cycle color 1=on
1   Reset data 1=on
1   Use old I.C.s 1=yes
0  Par1 low
0  Par2 low
1  Par1 high
1  Par2 high
A
0   BVP side
0   color cycle flag 1=on
10   BVP range steps
0  BVP range low
1  BVP range high
RHS etc ...
dU1/dT=F(U1,V1)+DU*(U2-2*U1+U0)/(DX*DX)
dU2/dT=F(U2,V2)+DU*(U3-2*U2+U1)/(DX*DX)
dU3/dT=F(U3,V3)+DU*(U4-2*U3+U2)/(DX*DX)
dU4/dT=F(U4,V4)+DU*(U5-2*U4+U3)/(DX*DX)
dU5/dT=F(U5,V5)+DU*(U6-2*U5+U4)/(DX*DX)
dU6/dT=F(U6,V6)+DU*(U7-2*U6+U5)/(DX*DX)
dU7/dT=F(U7,V7)+DU*(U8-2*U7+U6)/(DX*DX)
dU8/dT=F(U8,V8)+DU*(U9-2*U8+U7)/(DX*DX)
dU9/dT=F(U9,V9)+DU*(U10-2*U9+U8)/(DX*DX)
dU10/dT=F(U10,V10)+DU*(U11-2*U10+U9)/(DX*DX)
dU11/dT=F(U11,V11)+DU*(U12-2*U11+U10)/(DX*DX)
dU12/dT=F(U12,V12)+DU*(U13-2*U12+U11)/(DX*DX)
dU13/dT=F(U13,V13)+DU*(U14-2*U13+U12)/(DX*DX)
dU14/dT=F(U14,V14)+DU*(U15-2*U14+U13)/(DX*DX)
dU15/dT=F(U15,V15)+DU*(U16-2*U15+U14)/(DX*DX)
dU16/dT=F(U16,V16)+DU*(U17-2*U16+U15)/(DX*DX)
dU17/dT=F(U17,V17)+DU*(U18-2*U17+U16)/(DX*DX)
dU18/dT=F(U18,V18)+DU*(U19-2*U18+U17)/(DX*DX)
dU19/dT=F(U19,V19)+DU*(U20-2*U19+U18)/(DX*DX)
dU20/dT=F(U20,V20)+DU*(U21-2*U20+U19)/(DX*DX)
dU21/dT=F(U21,V21)+DU*(U22-2*U21+U20)/(DX*DX)
dU22/dT=F(U22,V22)+DU*(U23-2*U22+U21)/(DX*DX)
dU23/dT=F(U23,V23)+DU*(U24-2*U23+U22)/(DX*DX)
dU24/dT=F(U24,V24)+DU*(U25-2*U24+U23)/(DX*DX)
dU25/dT=F(U25,V25)+DU*(U26-2*U25+U24)/(DX*DX)
dU26/dT=F(U26,V26)+DU*(U27-2*U26+U25)/(DX*DX)
dU27/dT=F(U27,V27)+DU*(U28-2*U27+U26)/(DX*DX)
dU28/dT=F(U28,V28)+DU*(U29-2*U28+U27)/(DX*DX)
dU29/dT=F(U29,V29)+DU*(U30-2*U29+U28)/(DX*DX)
dU30/dT=F(U30,V30)+DU*(U31-2*U30+U29)/(DX*DX)
dU31/dT=F(U31,V31)+DU*(U32-2*U31+U30)/(DX*DX)
dU32/dT=F(U32,V32)+DU*(U33-2*U32+U31)/(DX*DX)
dU33/dT=F(U33,V33)+DU*(U34-2*U33+U32)/(DX*DX)
dU34/dT=F(U34,V34)+DU*(U35-2*U34+U33)/(DX*DX)
dU35/dT=F(U35,V35)+DU*(U36-2*U35+U34)/(DX*DX)
dU36/dT=F(U36,V36)+DU*(U37-2*U36+U35)/(DX*DX)
dU37/dT=F(U37,V37)+DU*(U38-2*U37+U36)/(DX*DX)
dU38/dT=F(U38,V38)+DU*(U39-2*U38+U37)/(DX*DX)
dU39/dT=F(U39,V39)+DU*(U40-2*U39+U38)/(DX*DX)
dU40/dT=F(U40,V40)+DU*(U41-2*U40+U39)/(DX*DX)
dU41/dT=F(U41,V41)+DU*(U42-2*U41+U40)/(DX*DX)
dU42/dT=F(U42,V42)+DU*(U43-2*U42+U41)/(DX*DX)
dU43/dT=F(U43,V43)+DU*(U44-2*U43+U42)/(DX*DX)
dU44/dT=F(U44,V44)+DU*(U45-2*U44+U43)/(DX*DX)
dU45/dT=F(U45,V45)+DU*(U46-2*U45+U44)/(DX*DX)
dU46/dT=F(U46,V46)+DU*(U47-2*U46+U45)/(DX*DX)
dU47/dT=F(U47,V47)+DU*(U48-2*U47+U46)/(DX*DX)
dU48/dT=F(U48,V48)+DU*(U49-2*U48+U47)/(DX*DX)
dU49/dT=F(U49,V49)+DU*(U50-2*U49+U48)/(DX*DX)
dU50/dT=F(U50,V50)+DU*(U51-2*U50+U49)/(DX*DX)
dU51/dT=F(U51,V51)+DU*(U52-2*U51+U50)/(DX*DX)
dU52/dT=F(U52,V52)+DU*(U53-2*U52+U51)/(DX*DX)
dU53/dT=F(U53,V53)+DU*(U54-2*U53+U52)/(DX*DX)
dU54/dT=F(U54,V54)+DU*(U55-2*U54+U53)/(DX*DX)
dU55/dT=F(U55,V55)+DU*(U56-2*U55+U54)/(DX*DX)
dU56/dT=F(U56,V56)+DU*(U57-2*U56+U55)/(DX*DX)
dU57/dT=F(U57,V57)+DU*(U58-2*U57+U56)/(DX*DX)
dU58/dT=F(U58,V58)+DU*(U59-2*U58+U57)/(DX*DX)
dU59/dT=F(U59,V59)+DU*(U60-2*U59+U58)/(DX*DX)
dU60/dT=F(U60,V60)+DU*(U61-2*U60+U59)/(DX*DX)
dU61/dT=F(U61,V61)+DU*(U62-2*U61+U60)/(DX*DX)
dU62/dT=F(U62,V62)+DU*(U63-2*U62+U61)/(DX*DX)
dU63/dT=F(U63,V63)+DU*(U64-2*U63+U62)/(DX*DX)
dU64/dT=F(U64,V64)+DU*(U65-2*U64+U63)/(DX*DX)
dU65/dT=F(U65,V65)+DU*(U66-2*U65+U64)/(DX*DX)
dU66/dT=F(U66,V66)+DU*(U67-2*U66+U65)/(DX*DX)
dU67/dT=F(U67,V67)+DU*(U68-2*U67+U66)/(DX*DX)
dU68/dT=F(U68,V68)+DU*(U69-2*U68+U67)/(DX*DX)
dU69/dT=F(U69,V69)+DU*(U70-2*U69+U68)/(DX*DX)
dU70/dT=F(U70,V70)+DU*(U71-2*U70+U69)/(DX*DX)
dU71/dT=F(U71,V71)+DU*(U72-2*U71+U70)/(DX*DX)
dU72/dT=F(U72,V72)+DU*(U73-2*U72+U71)/(DX*DX)
dU73/dT=F(U73,V73)+DU*(U74-2*U73+U72)/(DX*DX)
dU74/dT=F(U74,V74)+DU*(U75-2*U74+U73)/(DX*DX)
dU75/dT=F(U75,V75)+DU*(U76-2*U75+U74)/(DX*DX)
dU76/dT=F(U76,V76)+DU*(U77-2*U76+U75)/(DX*DX)
dU77/dT=F(U77,V77)+DU*(U78-2*U77+U76)/(DX*DX)
dU78/dT=F(U78,V78)+DU*(U79-2*U78+U77)/(DX*DX)
dU79/dT=F(U79,V79)+DU*(U80-2*U79+U78)/(DX*DX)
dU80/dT=F(U80,V80)+DU*(U81-2*U80+U79)/(DX*DX)
dU81/dT=F(U81,V81)+DU*(U82-2*U81+U80)/(DX*DX)
dU82/dT=F(U82,V82)+DU*(U83-2*U82+U81)/(DX*DX)
dU83/dT=F(U83,V83)+DU*(U84-2*U83+U82)/(DX*DX)
dU84/dT=F(U84,V84)+DU*(U85-2*U84+U83)/(DX*DX)
dU85/dT=F(U85,V85)+DU*(U86-2*U85+U84)/(DX*DX)
dU86/dT=F(U86,V86)+DU*(U87-2*U86+U85)/(DX*DX)
dU87/dT=F(U87,V87)+DU*(U88-2*U87+U86)/(DX*DX)
dU88/dT=F(U88,V88)+DU*(U89-2*U88+U87)/(DX*DX)
dU89/dT=F(U89,V89)+DU*(U90-2*U89+U88)/(DX*DX)
dU90/dT=F(U90,V90)+DU*(U91-2*U90+U89)/(DX*DX)
dU91/dT=F(U91,V91)+DU*(U92-2*U91+U90)/(DX*DX)
dU92/dT=F(U92,V92)+DU*(U93-2*U92+U91)/(DX*DX)
dU93/dT=F(U93,V93)+DU*(U94-2*U93+U92)/(DX*DX)
dU94/dT=F(U94,V94)+DU*(U95-2*U94+U93)/(DX*DX)
dU95/dT=F(U95,V95)+DU*(U96-2*U95+U94)/(DX*DX)
dU96/dT=F(U96,V96)+DU*(U97-2*U96+U95)/(DX*DX)
dU97/dT=F(U97,V97)+DU*(U98-2*U97+U96)/(DX*DX)
dU98/dT=F(U98,V98)+DU*(U99-2*U98+U97)/(DX*DX)
dU99/dT=F(U99,V99)+DU*(U100-2*U99+U98)/(DX*DX)
dU100/dT=F(U100,V100)+DU*(U101-2*U100+U99)/(DX*DX)
dV1/dT=G(U1,V1)+DV*(V2-2*V1+V0)/(DX*DX)
dV2/dT=G(U2,V2)+DV*(V3-2*V2+V1)/(DX*DX)
dV3/dT=G(U3,V3)+DV*(V4-2*V3+V2)/(DX*DX)
dV4/dT=G(U4,V4)+DV*(V5-2*V4+V3)/(DX*DX)
dV5/dT=G(U5,V5)+DV*(V6-2*V5+V4)/(DX*DX)
dV6/dT=G(U6,V6)+DV*(V7-2*V6+V5)/(DX*DX)
dV7/dT=G(U7,V7)+DV*(V8-2*V7+V6)/(DX*DX)
dV8/dT=G(U8,V8)+DV*(V9-2*V8+V7)/(DX*DX)
dV9/dT=G(U9,V9)+DV*(V10-2*V9+V8)/(DX*DX)
dV10/dT=G(U10,V10)+DV*(V11-2*V10+V9)/(DX*DX)
dV11/dT=G(U11,V11)+DV*(V12-2*V11+V10)/(DX*DX)
dV12/dT=G(U12,V12)+DV*(V13-2*V12+V11)/(DX*DX)
dV13/dT=G(U13,V13)+DV*(V14-2*V13+V12)/(DX*DX)
dV14/dT=G(U14,V14)+DV*(V15-2*V14+V13)/(DX*DX)
dV15/dT=G(U15,V15)+DV*(V16-2*V15+V14)/(DX*DX)
dV16/dT=G(U16,V16)+DV*(V17-2*V16+V15)/(DX*DX)
dV17/dT=G(U17,V17)+DV*(V18-2*V17+V16)/(DX*DX)
dV18/dT=G(U18,V18)+DV*(V19-2*V18+V17)/(DX*DX)
dV19/dT=G(U19,V19)+DV*(V20-2*V19+V18)/(DX*DX)
dV20/dT=G(U20,V20)+DV*(V21-2*V20+V19)/(DX*DX)
dV21/dT=G(U21,V21)+DV*(V22-2*V21+V20)/(DX*DX)
dV22/dT=G(U22,V22)+DV*(V23-2*V22+V21)/(DX*DX)
dV23/dT=G(U23,V23)+DV*(V24-2*V23+V22)/(DX*DX)
dV24/dT=G(U24,V24)+DV*(V25-2*V24+V23)/(DX*DX)
dV25/dT=G(U25,V25)+DV*(V26-2*V25+V24)/(DX*DX)
dV26/dT=G(U26,V26)+DV*(V27-2*V26+V25)/(DX*DX)
dV27/dT=G(U27,V27)+DV*(V28-2*V27+V26)/(DX*DX)
dV28/dT=G(U28,V28)+DV*(V29-2*V28+V27)/(DX*DX)
dV29/dT=G(U29,V29)+DV*(V30-2*V29+V28)/(DX*DX)
dV30/dT=G(U30,V30)+DV*(V31-2*V30+V29)/(DX*DX)
dV31/dT=G(U31,V31)+DV*(V32-2*V31+V30)/(DX*DX)
dV32/dT=G(U32,V32)+DV*(V33-2*V32+V31)/(DX*DX)
dV33/dT=G(U33,V33)+DV*(V34-2*V33+V32)/(DX*DX)
dV34/dT=G(U34,V34)+DV*(V35-2*V34+V33)/(DX*DX)
dV35/dT=G(U35,V35)+DV*(V36-2*V35+V34)/(DX*DX)
dV36/dT=G(U36,V36)+DV*(V37-2*V36+V35)/(DX*DX)
dV37/dT=G(U37,V37)+DV*(V38-2*V37+V36)/(DX*DX)
dV38/dT=G(U38,V38)+DV*(V39-2*V38+V37)/(DX*DX)
dV39/dT=G(U39,V39)+DV*(V40-2*V39+V38)/(DX*DX)
dV40/dT=G(U40,V40)+DV*(V41-2*V40+V39)/(DX*DX)
dV41/dT=G(U41,V41)+DV*(V42-2*V41+V40)/(DX*DX)
dV42/dT=G(U42,V42)+DV*(V43-2*V42+V41)/(DX*DX)
dV43/dT=G(U43,V43)+DV*(V44-2*V43+V42)/(DX*DX)
dV44/dT=G(U44,V44)+DV*(V45-2*V44+V43)/(DX*DX)
dV45/dT=G(U45,V45)+DV*(V46-2*V45+V44)/(DX*DX)
dV46/dT=G(U46,V46)+DV*(V47-2*V46+V45)/(DX*DX)
dV47/dT=G(U47,V47)+DV*(V48-2*V47+V46)/(DX*DX)
dV48/dT=G(U48,V48)+DV*(V49-2*V48+V47)/(DX*DX)
dV49/dT=G(U49,V49)+DV*(V50-2*V49+V48)/(DX*DX)
dV50/dT=G(U50,V50)+DV*(V51-2*V50+V49)/(DX*DX)
dV51/dT=G(U51,V51)+DV*(V52-2*V51+V50)/(DX*DX)
dV52/dT=G(U52,V52)+DV*(V53-2*V52+V51)/(DX*DX)
dV53/dT=G(U53,V53)+DV*(V54-2*V53+V52)/(DX*DX)
dV54/dT=G(U54,V54)+DV*(V55-2*V54+V53)/(DX*DX)
dV55/dT=G(U55,V55)+DV*(V56-2*V55+V54)/(DX*DX)
dV56/dT=G(U56,V56)+DV*(V57-2*V56+V55)/(DX*DX)
dV57/dT=G(U57,V57)+DV*(V58-2*V57+V56)/(DX*DX)
dV58/dT=G(U58,V58)+DV*(V59-2*V58+V57)/(DX*DX)
dV59/dT=G(U59,V59)+DV*(V60-2*V59+V58)/(DX*DX)
dV60/dT=G(U60,V60)+DV*(V61-2*V60+V59)/(DX*DX)
dV61/dT=G(U61,V61)+DV*(V62-2*V61+V60)/(DX*DX)
dV62/dT=G(U62,V62)+DV*(V63-2*V62+V61)/(DX*DX)
dV63/dT=G(U63,V63)+DV*(V64-2*V63+V62)/(DX*DX)
dV64/dT=G(U64,V64)+DV*(V65-2*V64+V63)/(DX*DX)
dV65/dT=G(U65,V65)+DV*(V66-2*V65+V64)/(DX*DX)
dV66/dT=G(U66,V66)+DV*(V67-2*V66+V65)/(DX*DX)
dV67/dT=G(U67,V67)+DV*(V68-2*V67+V66)/(DX*DX)
dV68/dT=G(U68,V68)+DV*(V69-2*V68+V67)/(DX*DX)
dV69/dT=G(U69,V69)+DV*(V70-2*V69+V68)/(DX*DX)
dV70/dT=G(U70,V70)+DV*(V71-2*V70+V69)/(DX*DX)
dV71/dT=G(U71,V71)+DV*(V72-2*V71+V70)/(DX*DX)
dV72/dT=G(U72,V72)+DV*(V73-2*V72+V71)/(DX*DX)
dV73/dT=G(U73,V73)+DV*(V74-2*V73+V72)/(DX*DX)
dV74/dT=G(U74,V74)+DV*(V75-2*V74+V73)/(DX*DX)
dV75/dT=G(U75,V75)+DV*(V76-2*V75+V74)/(DX*DX)
dV76/dT=G(U76,V76)+DV*(V77-2*V76+V75)/(DX*DX)
dV77/dT=G(U77,V77)+DV*(V78-2*V77+V76)/(DX*DX)
dV78/dT=G(U78,V78)+DV*(V79-2*V78+V77)/(DX*DX)
dV79/dT=G(U79,V79)+DV*(V80-2*V79+V78)/(DX*DX)
dV80/dT=G(U80,V80)+DV*(V81-2*V80+V79)/(DX*DX)
dV81/dT=G(U81,V81)+DV*(V82-2*V81+V80)/(DX*DX)
dV82/dT=G(U82,V82)+DV*(V83-2*V82+V81)/(DX*DX)
dV83/dT=G(U83,V83)+DV*(V84-2*V83+V82)/(DX*DX)
dV84/dT=G(U84,V84)+DV*(V85-2*V84+V83)/(DX*DX)
dV85/dT=G(U85,V85)+DV*(V86-2*V85+V84)/(DX*DX)
dV86/dT=G(U86,V86)+DV*(V87-2*V86+V85)/(DX*DX)
dV87/dT=G(U87,V87)+DV*(V88-2*V87+V86)/(DX*DX)
dV88/dT=G(U88,V88)+DV*(V89-2*V88+V87)/(DX*DX)
dV89/dT=G(U89,V89)+DV*(V90-2*V89+V88)/(DX*DX)
dV90/dT=G(U90,V90)+DV*(V91-2*V90+V89)/(DX*DX)
dV91/dT=G(U91,V91)+DV*(V92-2*V91+V90)/(DX*DX)
dV92/dT=G(U92,V92)+DV*(V93-2*V92+V91)/(DX*DX)
dV93/dT=G(U93,V93)+DV*(V94-2*V93+V92)/(DX*DX)
dV94/dT=G(U94,V94)+DV*(V95-2*V94+V93)/(DX*DX)
dV95/dT=G(U95,V95)+DV*(V96-2*V95+V94)/(DX*DX)
dV96/dT=G(U96,V96)+DV*(V97-2*V96+V95)/(DX*DX)
dV97/dT=G(U97,V97)+DV*(V98-2*V97+V96)/(DX*DX)
dV98/dT=G(U98,V98)+DV*(V99-2*V98+V97)/(DX*DX)
dV99/dT=G(U99,V99)+DV*(V100-2*V99+V98)/(DX*DX)
dV100/dT=G(U100,V100)+DV*(V101-2*V100+V99)/(DX*DX)

where ...
U0 = DIR*UHI+NEUM*U1+P*U100   
U101 = DIR*ULO+NEUM*U100+P*U1   
V0 = DIR*VHI+NEUM*V1+P*V100   
V101 = DIR*VLO+NEUM*V100+P*V1   

User-defined functions:
F(U,V) = A-U-BETA*H(U)-V  
G(U,V) = GAMMA*H(SIGMA*U)-V  
H(X) = X*EXP(-KAPPA*X)  
