# Supplementary material for: Acetylcholine waves and dopamine release in the striatum
Source: Nat Commun. 2023 Oct 27;14:6852. doi: 10.1038/s41467-023-42311-5 (PMC10611775; doi:10.1038/s41467-023-42311-5)
Supplement: Supplementary file 6 — Supplementary Code [file 41467_2023_42311_MOESM6_ESM.zip › Code/Fig6_S3c/beta1_15/TuringAChDANicOrig.ode.set]

## Set file for TuringAChDANicOrig.ode on Sun Jan  9 08:59:20 2022
200   Number of equations and auxiliaries
15   Number of parameters
# Numerical stuff
1    nout
40    nullcline mesh
10   CVode
300  total
0.25  DeltaT
0  T0
0  Transient
100  Bound
1e-12  DtMin
1  DtMax
1e-06  Tolerance
1e-05  Abs. Tolerance
0  Max Delay
100   Eigenvector iterates
0.001  Eigenvector tolerance
0.001  Newton tolerance
0  Poincare plane
1e-05  Boundary value tolerance
1e-05  Boundary value epsilon
20   Boundary value iterates
0   Poincare None
1   Poincare variable
1   Poincare sign
0   Stop on Section
0   Delay flag
300  Current time
300  Last Time
0   MyStart
1   INFLAG
# Delays
0.0
0.0
0.0
0.0
0.0
0.0
0.0
0.0
0.0
0.0
0.0
0.0
0.0
0.0
0.0
0.0
0.0
0.0
0.0
0.0
0.0
0.0
0.0
0.0
0.0
0.0
0.0
0.0
0.0
0.0
0.0
0.0
0.0
0.0
0.0
0.0
0.0
0.0
0.0
0.0
0.0
0.0
0.0
0.0
0.0
0.0
0.0
0.0
0.0
0.0
0.0
0.0
0.0
0.0
0.0
0.0
0.0
0.0
0.0
0.0
0.0
0.0
0.0
0.0
0.0
0.0
0.0
0.0
0.0
0.0
0.0
0.0
0.0
0.0
0.0
0.0
0.0
0.0
0.0
0.0
0.0
0.0
0.0
0.0
0.0
0.0
0.0
0.0
0.0
0.0
0.0
0.0
0.0
0.0
0.0
0.0
0.0
0.0
0.0
0.0
0.0
0.0
0.0
0.0
0.0
0.0
0.0
0.0
0.0
0.0
0.0
0.0
0.0
0.0
0.0
0.0
0.0
0.0
0.0
0.0
0.0
0.0
0.0
0.0
0.0
0.0
0.0
0.0
0.0
0.0
0.0
0.0
0.0
0.0
0.0
0.0
0.0
0.0
0.0
0.0
0.0
0.0
0.0
0.0
0.0
0.0
0.0
0.0
0.0
0.0
0.0
0.0
0.0
0.0
0.0
0.0
0.0
0.0
0.0
0.0
0.0
0.0
0.0
0.0
0.0
0.0
0.0
0.0
0.0
0.0
0.0
0.0
0.0
0.0
0.0
0.0
0.0
0.0
0.0
0.0
0.0
0.0
0.0
0.0
0.0
0.0
0.0
0.0
0.0
0.0
0.0
0.0
0.0
0.0
0.0
0.0
0.0
0.0
0.0
0.0
# Bndry conds
0
0
0
0
0
0
0
0
0
0
0
0
0
0
0
0
0
0
0
0
0
0
0
0
0
0
0
0
0
0
0
0
0
0
0
0
0
0
0
0
0
0
0
0
0
0
0
0
0
0
0
0
0
0
0
0
0
0
0
0
0
0
0
0
0
0
0
0
0
0
0
0
0
0
0
0
0
0
0
0
0
0
0
0
0
0
0
0
0
0
0
0
0
0
0
0
0
0
0
0
0
0
0
0
0
0
0
0
0
0
0
0
0
0
0
0
0
0
0
0
0
0
0
0
0
0
0
0
0
0
0
0
0
0
0
0
0
0
0
0
0
0
0
0
0
0
0
0
0
0
0
0
0
0
0
0
0
0
0
0
0
0
0
0
0
0
0
0
0
0
0
0
0
0
0
0
0
0
0
0
0
0
0
0
0
0
0
0
0
0
0
0
0
0
0
0
0
0
0
0
# Old ICs
5.047407999043916  U1
5.047304901806751  U2
5.047076416527003  U3
5.046673879633755  U4
5.046013482329149  U5
5.044961512958676  U6
5.043311467374151  U7
5.040749750839791  U8
5.036805142052319  U9
5.030775024269592  U10
5.021618385649814  U11
5.007801544519181  U12
4.987077449033625  U13
4.956173852821024  U14
4.910361982995725  U15
4.842881826969516  U16
4.74422818757643  U17
4.601387312784211  U18
4.397327308075002  U19
4.111514193059599  U20
3.723123315509326  U21
3.219948590654177  U22
2.616600207837491  U23
1.979729004415057  U24
1.431084401280309  U25
1.069844405263615  U26
0.883441979201646  U27
0.8006390224621029  U28
0.7664260225467999  U29
0.752736113971559  U30
0.747342432750703  U31
0.7452402160795671  U32
0.744431111716352  U33
0.7441257148729262  U34
0.7440142106094562  U35
0.7439758757739713  U36
0.7439642049824201  U37
0.7439616411025135  U38
0.7439617934687703  U39
0.7439624917910248  U40
0.7439631016249649  U41
0.7439635078038327  U42
0.7439637441497557  U43
0.7439638686106956  U44
0.7439639280068077  U45
0.7439639529797272  U46
0.7439639613725411  U47
0.7439639626763852  U48
0.7439639615040369  U49
0.7439639598574727  U50
0.7439639584588433  U51
0.7439639574672839  U52
0.743963956832983  U53
0.7439639564552489  U54
0.7439639562424538  U55
0.7439639561282722  U56
0.7439639560697746  U57
0.743963956041016  U58
0.7439639560272221  U59
0.7439639560207353  U60
0.7439639560177723  U61
0.7439639560165477  U62
0.7439639560160949  U63
0.7439639560159396  U64
0.7439639560158894  U65
0.7439639560158754  U66
0.7439639560158737  U67
0.7439639560158753  U68
0.7439639560158772  U69
0.7439639560158785  U70
0.7439639560158791  U71
0.7439639560158789  U72
0.7439639560158789  U73
0.7439639560158788  U74
0.7439639560158789  U75
0.7439639560158791  U76
0.7439639560158811  U77
0.7439639560158926  U78
0.7439639560159227  U79
0.7439639560159107  U80
0.7439639560159558  U81
0.7439639560160228  U82
0.7439639560161753  U83
0.7439639560162856  U84
0.7439639560161748  U85
0.7439639560160141  U86
0.743963956015929  U87
0.7439639560159282  U88
0.743963956015896  U89
0.7439639560158848  U90
0.7439639560158844  U91
0.7439639560158862  U92
0.7439639560158902  U93
0.7439639560159075  U94
0.7439639560159671  U95
0.743963956016052  U96
0.7439639560162554  U97
0.7439639560164522  U98
0.7439639560164173  U99
0.7439639560162761  U100
1.121827661410064  V1
1.121875980363074  V2
1.121983671287166  V3
1.122175001063064  V4
1.122492114765524  V5
1.12300293469076  V6
1.123813513130099  V7
1.125086720038093  V8
1.127070093935604  V9
1.130137097823219  V10
1.134848203120129  V11
1.142041685498176  V12
1.152969626056952  V13
1.169503812948046  V14
1.194451267056253  V15
1.232042736603492  V16
1.288690075561544  V17
1.374133465664047  V18
1.503025648681811  V19
1.696456517891898  V20
1.980668479452921  V21
2.373363378015026  V22
2.837106702935271  V23
3.206547420107742  V24
3.264489455404353  V25
3.066985419349778  V26
2.862290482082976  V27
2.744416782812795  V28
2.690324799097396  V29
2.667656405529505  V30
2.658480014107296  V31
2.654807920640909  V32
2.653340978313944  V33
2.652753106241872  V34
2.652515936784292  V35
2.652419214779733  V36
2.652379101720622  V37
2.652362035000971  V38
2.652354499886085  V39
2.652351005862667  V40
2.652349290174086  V41
2.652348398064152  V42
2.652347911422162  V43
2.652347637147102  V44
2.652347479992754  V45
2.652347389696782  V46
2.652347338198034  V47
2.652347309247932  V48
2.652347293282607  V49
2.652347284672592  V50
2.652347280143216  V51
2.652347277823288  V52
2.652347276668195  V53
2.652347276110127  V54
2.652347275849928  V55
2.652347275733047  V56
2.652347275682345  V57
2.652347275661508  V58
2.652347275653797  V59
2.652347275650758  V60
2.65234727565021  V61
2.652347275650138  V62
2.652347275650207  V63
2.652347275650281  V64
2.652347275650335  V65
2.652347275650368  V66
2.652347275650385  V67
2.652347275650396  V68
2.6523472756504  V69
2.652347275650402  V70
2.652347275650403  V71
2.652347275650402  V72
2.6523472756504  V73
2.652347275650397  V74
2.652347275650389  V75
2.652347275650377  V76
2.65234727565035  V77
2.652347275650296  V78
2.652347275650047  V79
2.652347275650231  V80
2.652347275650043  V81
2.652347275650285  V82
2.652347275650357  V83
2.65234727565049  V84
2.652347275650381  V85
2.652347275650346  V86
2.65234727565031  V87
2.652347275650083  V88
2.652347275650312  V89
2.652347275650353  V90
2.652347275650368  V91
2.652347275650368  V92
2.652347275650354  V93
2.652347275650312  V94
2.652347275650079  V95
2.652347275650301  V96
2.652347275650364  V97
2.652347275650508  V98
2.65234727565046  V99
2.65234727565038  V100
# Ending  ICs
5.050206329763556  U1
5.050206329341605  U2
5.050206328430918  U3
5.050206326887354  U4
5.050206324466606  U5
5.050206320785522  U6
5.050206315261474  U7
5.05020630702013  U8
5.050206294757067  U9
5.050206276531309  U10
5.050206249458108  U11
5.050206209252345  U12
5.05020614955027  U13
5.05020606090225  U14
5.050205929277046  U15
5.050205733840945  U16
5.050205443660139  U17
5.050205012804473  U18
5.050204373077513  U19
5.050203423222311  U20
5.050202012894292  U21
5.050199918864562  U22
5.050196809687158  U23
5.050192193237948  U24
5.050185338822138  U25
5.050175161522538  U26
5.050160050485611  U27
5.050137613971493  U28
5.050104300825736  U29
5.050054838483903  U30
5.0499813986102  U31
5.049872358425338  U32
5.049710461925108  U33
5.049470090514618  U34
5.049113212300258  U35
5.048583371632228  U36
5.047796773586815  U37
5.046629065497013  U38
5.044895752493672  U39
5.042323211476286  U40
5.038505857057925  U41
5.032842991102975  U42
5.024446025657168  U43
5.012002901550268  U44
4.993581553800575  U45
4.966348578860346  U46
4.926174464926412  U47
4.867097533986889  U48
4.780636757761179  U49
4.655005479266128  U50
4.474440330622762  U51
4.219230822716355  U52
3.867784857480658  U53
3.40330852711663  U54
2.828805075242276  U55
2.191345830880056  U56
1.598134439995217  U57
1.169349273423563  U58
0.9313497777677203  U59
0.8213296128956787  U60
0.7750238229891085  U61
0.7563214553342941  U62
0.7488946652531131  U63
0.745965362751143  U64
0.7448130669295865  U65
0.7443602676920814  U66
0.7441824121671821  U67
0.7441125634582254  U68
0.7440851337132826  U69
0.7440743622557984  U70
0.7440701324226976  U71
0.7440684714181751  U72
0.7440678191615916  U73
0.7440675630277813  U74
0.7440674624466083  U75
0.7440674229492171  U76
0.7440674074388267  U77
0.7440674013479411  U78
0.7440673989560443  U79
0.7440673980167328  U80
0.7440673976478541  U81
0.7440673975029891  U82
0.7440673974460967  U83
0.7440673974237534  U84
0.7440673974149782  U85
0.7440673974115319  U86
0.7440673974101782  U87
0.7440673974096464  U88
0.7440673974094377  U89
0.7440673974093558  U90
0.7440673974093238  U91
0.7440673974093112  U92
0.7440673974093062  U93
0.7440673974093043  U94
0.7440673974093033  U95
0.7440673974093031  U96
0.7440673974093027  U97
0.7440673974093026  U98
0.7440673974093027  U99
0.7440673974093027  U100
1.120002204769693  V1
1.120002204990336  V2
1.120002205466544  V3
1.120002206273688  V4
1.120002207539522  V5
1.120002209464395  V6
1.12000221235297  V7
1.120002216662441  V8
1.1200022230749  V9
1.120002232605295  V10
1.120002246762079  V11
1.120002267785966  V12
1.120002299004592  V13
1.120002345359225  V14
1.120002414186865  V15
1.120002516381565  V16
1.120002668118764  V17
1.120002893415573  V18
1.120003227932269  V19
1.120003724616697  V20
1.120004462085014  V21
1.120005557065305  V22
1.120007182873709  V23
1.120009596847579  V24
1.12001318107805  V25
1.120018502889668  V26
1.120026404640891  V27
1.120038137061512  V28
1.120055557236868  V29
1.120081422587463  V30
1.120119827400761  V31
1.120176851066375  V32
1.120261520743249  V33
1.120387241108396  V34
1.120573918103435  V35
1.120851114184719  V36
1.121262737487968  V37
1.121874013713143  V38
1.122781858770394  V39
1.12413032587942  V40
1.126133641985319  V41
1.12911063223127  V42
1.133536312241646  V43
1.140119526628151  V44
1.149920434846669  V45
1.164529581052941  V46
1.18634316696575  V47
1.218989740297155  V48
1.267994012626957  V49
1.341797129069847  V50
1.45323691619467  V51
1.621289761185311  V52
1.871422614392558  V53
2.22786754375728  V54
2.679940554062944  V55
3.108915992940116  V56
3.284278075494774  V57
3.144905900294988  V58
2.922154426440847  V59
2.775134965436618  V60
2.703950692405375  V61
2.673559196950889  V62
2.661223376853945  V63
2.656315725498831  V64
2.65437866026204  V65
2.653616469724098  V66
2.653316931737497  V67
2.653199270952618  V68
2.653153061615418  V69
2.653134914998149  V70
2.653127788943596  V71
2.653124990620503  V72
2.653123891754091  V73
2.653123460243439  V74
2.653123290794734  V75
2.653123224254347  V76
2.653123198124744  V77
2.653123187863958  V78
2.653123183834666  V79
2.65312318225241  V80
2.653123181631079  V81
2.653123181387091  V82
2.653123181291281  V83
2.653123181253658  V84
2.653123181238885  V85
2.653123181233084  V86
2.653123181230807  V87
2.653123181229912  V88
2.653123181229561  V89
2.653123181229424  V90
2.65312318122937  V91
2.653123181229348  V92
2.653123181229339  V93
2.653123181229336  V94
2.653123181229335  V95
2.653123181229335  V96
2.653123181229334  V97
2.653123181229335  V98
2.653123181229335  V99
2.653123181229335  V100
# Parameters
6.2  A
11.5  beta
0.43  sigma
1.5  kappa
13.4  gamma
0.1  Du
0  Dv
0.2  dx
0  p
0  dir
1  neum
0  uhi
0  ulo
0  vhi
0  vlo
# Graphics
0.7071097251469876  rm
-0.4999999999826661  rm
0.4999958366025516  rm
0.7071038372138505  rm
0.5000041633974482  rm
-0.4999999999826661  rm
0  rm
0.7071038372138505  rm
0.7071097251469876  rm
0    
25    
1    
1    
0    
0    
1    
1    
1    
0    
0    
1    
1    
1    
0    
0    
1    
1    
1    
0    
0    
1    
1    
1    
0    
0    
1    
1    
1    
0    
0    
1    
1    
1    
0    
0    
1    
1    
1    
0    
0    
1    
1    
1    
0    
0    
1    
1    
1    
0    
-1000   
1000   
0    
0   3DFlag
1   Timeflag
0   Colorflag
0   Type
1  color scale
0   minscale
500   xmax
0   xmin
5.628520965576172   ymax
3.886064529418945   ymin
12   zmax
-12   zmin
250   
0.004   
4.757292747497559   
1.147804879650681   
0   
0.08333333333333333   
45   Theta
45   Phi
0    xshft
0    yshft
0    zshft
0   xlo
3.886064529418945   ylo
0   
-1   
500   xhi
5.628520965576172   yhi
150   
1   
# Transpose variables etc
U1
2   n columns
1   n rows
1   row skip
1   col skip
1   row 0
# Coupling stuff for H funs
0
0
0
0
0
0
0
0
0
0
0
0
0
0
0
0
0
0
0
0
0
0
0
0
0
0
0
0
0
0
0
0
0
0
0
0
0
0
0
0
0
0
0
0
0
0
0
0
0
0
0
0
0
0
0
0
0
0
0
0
0
0
0
0
0
0
0
0
0
0
0
0
0
0
0
0
0
0
0
0
0
0
0
0
0
0
0
0
0
0
0
0
0
0
0
0
0
0
0
0
0
0
0
0
0
0
0
0
0
0
0
0
0
0
0
0
0
0
0
0
0
0
0
0
0
0
0
0
0
0
0
0
0
0
0
0
0
0
0
0
0
0
0
0
0
0
0
0
0
0
0
0
0
0
0
0
0
0
0
0
0
0
0
0
0
0
0
0
0
0
0
0
0
0
0
0
0
0
0
0
0
0
0
0
0
0
0
0
0
0
0
0
0
0
0
0
0
0
0
0
# Array plot stuff
u1
100   NCols
1   Row 1
300   NRows
4   RowSkip
0.1  Zmin
3  Zmax
# Torus information 
0    Torus flag 1=ON
6.283185307179586  Torus period
# Range information
A
-1   eq-range stab col
0   shoot flag 1=on
10   eq-range steps
0  eq_range low
1  eq_range high
U1
U1
20   Range steps
0   Cycle color 1=on
1   Reset data 1=on
1   Use old I.C.s 1=yes
0  Par1 low
0  Par2 low
1  Par1 high
1  Par2 high
A
0   BVP side
0   color cycle flag 1=on
10   BVP range steps
0  BVP range low
1  BVP range high
RHS etc ...
dU1/dT=F(U1,V1)+DU*(U2-2*U1+U0)/(DX*DX)
dU2/dT=F(U2,V2)+DU*(U3-2*U2+U1)/(DX*DX)
dU3/dT=F(U3,V3)+DU*(U4-2*U3+U2)/(DX*DX)
dU4/dT=F(U4,V4)+DU*(U5-2*U4+U3)/(DX*DX)
dU5/dT=F(U5,V5)+DU*(U6-2*U5+U4)/(DX*DX)
dU6/dT=F(U6,V6)+DU*(U7-2*U6+U5)/(DX*DX)
dU7/dT=F(U7,V7)+DU*(U8-2*U7+U6)/(DX*DX)
dU8/dT=F(U8,V8)+DU*(U9-2*U8+U7)/(DX*DX)
dU9/dT=F(U9,V9)+DU*(U10-2*U9+U8)/(DX*DX)
dU10/dT=F(U10,V10)+DU*(U11-2*U10+U9)/(DX*DX)
dU11/dT=F(U11,V11)+DU*(U12-2*U11+U10)/(DX*DX)
dU12/dT=F(U12,V12)+DU*(U13-2*U12+U11)/(DX*DX)
dU13/dT=F(U13,V13)+DU*(U14-2*U13+U12)/(DX*DX)
dU14/dT=F(U14,V14)+DU*(U15-2*U14+U13)/(DX*DX)
dU15/dT=F(U15,V15)+DU*(U16-2*U15+U14)/(DX*DX)
dU16/dT=F(U16,V16)+DU*(U17-2*U16+U15)/(DX*DX)
dU17/dT=F(U17,V17)+DU*(U18-2*U17+U16)/(DX*DX)
dU18/dT=F(U18,V18)+DU*(U19-2*U18+U17)/(DX*DX)
dU19/dT=F(U19,V19)+DU*(U20-2*U19+U18)/(DX*DX)
dU20/dT=F(U20,V20)+DU*(U21-2*U20+U19)/(DX*DX)
dU21/dT=F(U21,V21)+DU*(U22-2*U21+U20)/(DX*DX)
dU22/dT=F(U22,V22)+DU*(U23-2*U22+U21)/(DX*DX)
dU23/dT=F(U23,V23)+DU*(U24-2*U23+U22)/(DX*DX)
dU24/dT=F(U24,V24)+DU*(U25-2*U24+U23)/(DX*DX)
dU25/dT=F(U25,V25)+DU*(U26-2*U25+U24)/(DX*DX)
dU26/dT=F(U26,V26)+DU*(U27-2*U26+U25)/(DX*DX)
dU27/dT=F(U27,V27)+DU*(U28-2*U27+U26)/(DX*DX)
dU28/dT=F(U28,V28)+DU*(U29-2*U28+U27)/(DX*DX)
dU29/dT=F(U29,V29)+DU*(U30-2*U29+U28)/(DX*DX)
dU30/dT=F(U30,V30)+DU*(U31-2*U30+U29)/(DX*DX)
dU31/dT=F(U31,V31)+DU*(U32-2*U31+U30)/(DX*DX)
dU32/dT=F(U32,V32)+DU*(U33-2*U32+U31)/(DX*DX)
dU33/dT=F(U33,V33)+DU*(U34-2*U33+U32)/(DX*DX)
dU34/dT=F(U34,V34)+DU*(U35-2*U34+U33)/(DX*DX)
dU35/dT=F(U35,V35)+DU*(U36-2*U35+U34)/(DX*DX)
dU36/dT=F(U36,V36)+DU*(U37-2*U36+U35)/(DX*DX)
dU37/dT=F(U37,V37)+DU*(U38-2*U37+U36)/(DX*DX)
dU38/dT=F(U38,V38)+DU*(U39-2*U38+U37)/(DX*DX)
dU39/dT=F(U39,V39)+DU*(U40-2*U39+U38)/(DX*DX)
dU40/dT=F(U40,V40)+DU*(U41-2*U40+U39)/(DX*DX)
dU41/dT=F(U41,V41)+DU*(U42-2*U41+U40)/(DX*DX)
dU42/dT=F(U42,V42)+DU*(U43-2*U42+U41)/(DX*DX)
dU43/dT=F(U43,V43)+DU*(U44-2*U43+U42)/(DX*DX)
dU44/dT=F(U44,V44)+DU*(U45-2*U44+U43)/(DX*DX)
dU45/dT=F(U45,V45)+DU*(U46-2*U45+U44)/(DX*DX)
dU46/dT=F(U46,V46)+DU*(U47-2*U46+U45)/(DX*DX)
dU47/dT=F(U47,V47)+DU*(U48-2*U47+U46)/(DX*DX)
dU48/dT=F(U48,V48)+DU*(U49-2*U48+U47)/(DX*DX)
dU49/dT=F(U49,V49)+DU*(U50-2*U49+U48)/(DX*DX)
dU50/dT=F(U50,V50)+DU*(U51-2*U50+U49)/(DX*DX)
dU51/dT=F(U51,V51)+DU*(U52-2*U51+U50)/(DX*DX)
dU52/dT=F(U52,V52)+DU*(U53-2*U52+U51)/(DX*DX)
dU53/dT=F(U53,V53)+DU*(U54-2*U53+U52)/(DX*DX)
dU54/dT=F(U54,V54)+DU*(U55-2*U54+U53)/(DX*DX)
dU55/dT=F(U55,V55)+DU*(U56-2*U55+U54)/(DX*DX)
dU56/dT=F(U56,V56)+DU*(U57-2*U56+U55)/(DX*DX)
dU57/dT=F(U57,V57)+DU*(U58-2*U57+U56)/(DX*DX)
dU58/dT=F(U58,V58)+DU*(U59-2*U58+U57)/(DX*DX)
dU59/dT=F(U59,V59)+DU*(U60-2*U59+U58)/(DX*DX)
dU60/dT=F(U60,V60)+DU*(U61-2*U60+U59)/(DX*DX)
dU61/dT=F(U61,V61)+DU*(U62-2*U61+U60)/(DX*DX)
dU62/dT=F(U62,V62)+DU*(U63-2*U62+U61)/(DX*DX)
dU63/dT=F(U63,V63)+DU*(U64-2*U63+U62)/(DX*DX)
dU64/dT=F(U64,V64)+DU*(U65-2*U64+U63)/(DX*DX)
dU65/dT=F(U65,V65)+DU*(U66-2*U65+U64)/(DX*DX)
dU66/dT=F(U66,V66)+DU*(U67-2*U66+U65)/(DX*DX)
dU67/dT=F(U67,V67)+DU*(U68-2*U67+U66)/(DX*DX)
dU68/dT=F(U68,V68)+DU*(U69-2*U68+U67)/(DX*DX)
dU69/dT=F(U69,V69)+DU*(U70-2*U69+U68)/(DX*DX)
dU70/dT=F(U70,V70)+DU*(U71-2*U70+U69)/(DX*DX)
dU71/dT=F(U71,V71)+DU*(U72-2*U71+U70)/(DX*DX)
dU72/dT=F(U72,V72)+DU*(U73-2*U72+U71)/(DX*DX)
dU73/dT=F(U73,V73)+DU*(U74-2*U73+U72)/(DX*DX)
dU74/dT=F(U74,V74)+DU*(U75-2*U74+U73)/(DX*DX)
dU75/dT=F(U75,V75)+DU*(U76-2*U75+U74)/(DX*DX)
dU76/dT=F(U76,V76)+DU*(U77-2*U76+U75)/(DX*DX)
dU77/dT=F(U77,V77)+DU*(U78-2*U77+U76)/(DX*DX)
dU78/dT=F(U78,V78)+DU*(U79-2*U78+U77)/(DX*DX)
dU79/dT=F(U79,V79)+DU*(U80-2*U79+U78)/(DX*DX)
dU80/dT=F(U80,V80)+DU*(U81-2*U80+U79)/(DX*DX)
dU81/dT=F(U81,V81)+DU*(U82-2*U81+U80)/(DX*DX)
dU82/dT=F(U82,V82)+DU*(U83-2*U82+U81)/(DX*DX)
dU83/dT=F(U83,V83)+DU*(U84-2*U83+U82)/(DX*DX)
dU84/dT=F(U84,V84)+DU*(U85-2*U84+U83)/(DX*DX)
dU85/dT=F(U85,V85)+DU*(U86-2*U85+U84)/(DX*DX)
dU86/dT=F(U86,V86)+DU*(U87-2*U86+U85)/(DX*DX)
dU87/dT=F(U87,V87)+DU*(U88-2*U87+U86)/(DX*DX)
dU88/dT=F(U88,V88)+DU*(U89-2*U88+U87)/(DX*DX)
dU89/dT=F(U89,V89)+DU*(U90-2*U89+U88)/(DX*DX)
dU90/dT=F(U90,V90)+DU*(U91-2*U90+U89)/(DX*DX)
dU91/dT=F(U91,V91)+DU*(U92-2*U91+U90)/(DX*DX)
dU92/dT=F(U92,V92)+DU*(U93-2*U92+U91)/(DX*DX)
dU93/dT=F(U93,V93)+DU*(U94-2*U93+U92)/(DX*DX)
dU94/dT=F(U94,V94)+DU*(U95-2*U94+U93)/(DX*DX)
dU95/dT=F(U95,V95)+DU*(U96-2*U95+U94)/(DX*DX)
dU96/dT=F(U96,V96)+DU*(U97-2*U96+U95)/(DX*DX)
dU97/dT=F(U97,V97)+DU*(U98-2*U97+U96)/(DX*DX)
dU98/dT=F(U98,V98)+DU*(U99-2*U98+U97)/(DX*DX)
dU99/dT=F(U99,V99)+DU*(U100-2*U99+U98)/(DX*DX)
dU100/dT=F(U100,V100)+DU*(U101-2*U100+U99)/(DX*DX)
dV1/dT=G(U1,V1)+DV*(V2-2*V1+V0)/(DX*DX)
dV2/dT=G(U2,V2)+DV*(V3-2*V2+V1)/(DX*DX)
dV3/dT=G(U3,V3)+DV*(V4-2*V3+V2)/(DX*DX)
dV4/dT=G(U4,V4)+DV*(V5-2*V4+V3)/(DX*DX)
dV5/dT=G(U5,V5)+DV*(V6-2*V5+V4)/(DX*DX)
dV6/dT=G(U6,V6)+DV*(V7-2*V6+V5)/(DX*DX)
dV7/dT=G(U7,V7)+DV*(V8-2*V7+V6)/(DX*DX)
dV8/dT=G(U8,V8)+DV*(V9-2*V8+V7)/(DX*DX)
dV9/dT=G(U9,V9)+DV*(V10-2*V9+V8)/(DX*DX)
dV10/dT=G(U10,V10)+DV*(V11-2*V10+V9)/(DX*DX)
dV11/dT=G(U11,V11)+DV*(V12-2*V11+V10)/(DX*DX)
dV12/dT=G(U12,V12)+DV*(V13-2*V12+V11)/(DX*DX)
dV13/dT=G(U13,V13)+DV*(V14-2*V13+V12)/(DX*DX)
dV14/dT=G(U14,V14)+DV*(V15-2*V14+V13)/(DX*DX)
dV15/dT=G(U15,V15)+DV*(V16-2*V15+V14)/(DX*DX)
dV16/dT=G(U16,V16)+DV*(V17-2*V16+V15)/(DX*DX)
dV17/dT=G(U17,V17)+DV*(V18-2*V17+V16)/(DX*DX)
dV18/dT=G(U18,V18)+DV*(V19-2*V18+V17)/(DX*DX)
dV19/dT=G(U19,V19)+DV*(V20-2*V19+V18)/(DX*DX)
dV20/dT=G(U20,V20)+DV*(V21-2*V20+V19)/(DX*DX)
dV21/dT=G(U21,V21)+DV*(V22-2*V21+V20)/(DX*DX)
dV22/dT=G(U22,V22)+DV*(V23-2*V22+V21)/(DX*DX)
dV23/dT=G(U23,V23)+DV*(V24-2*V23+V22)/(DX*DX)
dV24/dT=G(U24,V24)+DV*(V25-2*V24+V23)/(DX*DX)
dV25/dT=G(U25,V25)+DV*(V26-2*V25+V24)/(DX*DX)
dV26/dT=G(U26,V26)+DV*(V27-2*V26+V25)/(DX*DX)
dV27/dT=G(U27,V27)+DV*(V28-2*V27+V26)/(DX*DX)
dV28/dT=G(U28,V28)+DV*(V29-2*V28+V27)/(DX*DX)
dV29/dT=G(U29,V29)+DV*(V30-2*V29+V28)/(DX*DX)
dV30/dT=G(U30,V30)+DV*(V31-2*V30+V29)/(DX*DX)
dV31/dT=G(U31,V31)+DV*(V32-2*V31+V30)/(DX*DX)
dV32/dT=G(U32,V32)+DV*(V33-2*V32+V31)/(DX*DX)
dV33/dT=G(U33,V33)+DV*(V34-2*V33+V32)/(DX*DX)
dV34/dT=G(U34,V34)+DV*(V35-2*V34+V33)/(DX*DX)
dV35/dT=G(U35,V35)+DV*(V36-2*V35+V34)/(DX*DX)
dV36/dT=G(U36,V36)+DV*(V37-2*V36+V35)/(DX*DX)
dV37/dT=G(U37,V37)+DV*(V38-2*V37+V36)/(DX*DX)
dV38/dT=G(U38,V38)+DV*(V39-2*V38+V37)/(DX*DX)
dV39/dT=G(U39,V39)+DV*(V40-2*V39+V38)/(DX*DX)
dV40/dT=G(U40,V40)+DV*(V41-2*V40+V39)/(DX*DX)
dV41/dT=G(U41,V41)+DV*(V42-2*V41+V40)/(DX*DX)
dV42/dT=G(U42,V42)+DV*(V43-2*V42+V41)/(DX*DX)
dV43/dT=G(U43,V43)+DV*(V44-2*V43+V42)/(DX*DX)
dV44/dT=G(U44,V44)+DV*(V45-2*V44+V43)/(DX*DX)
dV45/dT=G(U45,V45)+DV*(V46-2*V45+V44)/(DX*DX)
dV46/dT=G(U46,V46)+DV*(V47-2*V46+V45)/(DX*DX)
dV47/dT=G(U47,V47)+DV*(V48-2*V47+V46)/(DX*DX)
dV48/dT=G(U48,V48)+DV*(V49-2*V48+V47)/(DX*DX)
dV49/dT=G(U49,V49)+DV*(V50-2*V49+V48)/(DX*DX)
dV50/dT=G(U50,V50)+DV*(V51-2*V50+V49)/(DX*DX)
dV51/dT=G(U51,V51)+DV*(V52-2*V51+V50)/(DX*DX)
dV52/dT=G(U52,V52)+DV*(V53-2*V52+V51)/(DX*DX)
dV53/dT=G(U53,V53)+DV*(V54-2*V53+V52)/(DX*DX)
dV54/dT=G(U54,V54)+DV*(V55-2*V54+V53)/(DX*DX)
dV55/dT=G(U55,V55)+DV*(V56-2*V55+V54)/(DX*DX)
dV56/dT=G(U56,V56)+DV*(V57-2*V56+V55)/(DX*DX)
dV57/dT=G(U57,V57)+DV*(V58-2*V57+V56)/(DX*DX)
dV58/dT=G(U58,V58)+DV*(V59-2*V58+V57)/(DX*DX)
dV59/dT=G(U59,V59)+DV*(V60-2*V59+V58)/(DX*DX)
dV60/dT=G(U60,V60)+DV*(V61-2*V60+V59)/(DX*DX)
dV61/dT=G(U61,V61)+DV*(V62-2*V61+V60)/(DX*DX)
dV62/dT=G(U62,V62)+DV*(V63-2*V62+V61)/(DX*DX)
dV63/dT=G(U63,V63)+DV*(V64-2*V63+V62)/(DX*DX)
dV64/dT=G(U64,V64)+DV*(V65-2*V64+V63)/(DX*DX)
dV65/dT=G(U65,V65)+DV*(V66-2*V65+V64)/(DX*DX)
dV66/dT=G(U66,V66)+DV*(V67-2*V66+V65)/(DX*DX)
dV67/dT=G(U67,V67)+DV*(V68-2*V67+V66)/(DX*DX)
dV68/dT=G(U68,V68)+DV*(V69-2*V68+V67)/(DX*DX)
dV69/dT=G(U69,V69)+DV*(V70-2*V69+V68)/(DX*DX)
dV70/dT=G(U70,V70)+DV*(V71-2*V70+V69)/(DX*DX)
dV71/dT=G(U71,V71)+DV*(V72-2*V71+V70)/(DX*DX)
dV72/dT=G(U72,V72)+DV*(V73-2*V72+V71)/(DX*DX)
dV73/dT=G(U73,V73)+DV*(V74-2*V73+V72)/(DX*DX)
dV74/dT=G(U74,V74)+DV*(V75-2*V74+V73)/(DX*DX)
dV75/dT=G(U75,V75)+DV*(V76-2*V75+V74)/(DX*DX)
dV76/dT=G(U76,V76)+DV*(V77-2*V76+V75)/(DX*DX)
dV77/dT=G(U77,V77)+DV*(V78-2*V77+V76)/(DX*DX)
dV78/dT=G(U78,V78)+DV*(V79-2*V78+V77)/(DX*DX)
dV79/dT=G(U79,V79)+DV*(V80-2*V79+V78)/(DX*DX)
dV80/dT=G(U80,V80)+DV*(V81-2*V80+V79)/(DX*DX)
dV81/dT=G(U81,V81)+DV*(V82-2*V81+V80)/(DX*DX)
dV82/dT=G(U82,V82)+DV*(V83-2*V82+V81)/(DX*DX)
dV83/dT=G(U83,V83)+DV*(V84-2*V83+V82)/(DX*DX)
dV84/dT=G(U84,V84)+DV*(V85-2*V84+V83)/(DX*DX)
dV85/dT=G(U85,V85)+DV*(V86-2*V85+V84)/(DX*DX)
dV86/dT=G(U86,V86)+DV*(V87-2*V86+V85)/(DX*DX)
dV87/dT=G(U87,V87)+DV*(V88-2*V87+V86)/(DX*DX)
dV88/dT=G(U88,V88)+DV*(V89-2*V88+V87)/(DX*DX)
dV89/dT=G(U89,V89)+DV*(V90-2*V89+V88)/(DX*DX)
dV90/dT=G(U90,V90)+DV*(V91-2*V90+V89)/(DX*DX)
dV91/dT=G(U91,V91)+DV*(V92-2*V91+V90)/(DX*DX)
dV92/dT=G(U92,V92)+DV*(V93-2*V92+V91)/(DX*DX)
dV93/dT=G(U93,V93)+DV*(V94-2*V93+V92)/(DX*DX)
dV94/dT=G(U94,V94)+DV*(V95-2*V94+V93)/(DX*DX)
dV95/dT=G(U95,V95)+DV*(V96-2*V95+V94)/(DX*DX)
dV96/dT=G(U96,V96)+DV*(V97-2*V96+V95)/(DX*DX)
dV97/dT=G(U97,V97)+DV*(V98-2*V97+V96)/(DX*DX)
dV98/dT=G(U98,V98)+DV*(V99-2*V98+V97)/(DX*DX)
dV99/dT=G(U99,V99)+DV*(V100-2*V99+V98)/(DX*DX)
dV100/dT=G(U100,V100)+DV*(V101-2*V100+V99)/(DX*DX)

where ...
U0 = DIR*UHI+NEUM*U1+P*U100   
U101 = DIR*ULO+NEUM*U100+P*U1   
V0 = DIR*VHI+NEUM*V1+P*V100   
V101 = DIR*VLO+NEUM*V100+P*V1   

User-defined functions:
F(U,V) = A-U-BETA*H(U)-V  
G(U,V) = GAMMA*H(SIGMA*U)-V  
H(X) = X*EXP(-KAPPA*X)  
