# Supplementary material for: Acetylcholine waves and dopamine release in the striatum
Source: Nat Commun. 2023 Oct 27;14:6852. doi: 10.1038/s41467-023-42311-5 (PMC10611775; doi:10.1038/s41467-023-42311-5)
Supplement: Supplementary file 6 — Supplementary Code [file 41467_2023_42311_MOESM6_ESM.zip › Code/FigS6b/strong CIN perturbation waves/TuringAChDANicOrigwActive1.ode.set]

## Set file for TuringAChDANicOrigwActive1.ode on Mon Jan 30 12:44:59 2023
202   Number of equations and auxiliaries
216   Number of parameters
# Numerical stuff
1    nout
40    nullcline mesh
10   CVode
75  total
0.25  DeltaT
0  T0
0  Transient
100  Bound
1e-12  DtMin
1  DtMax
1e-06  Tolerance
1e-05  Abs. Tolerance
0  Max Delay
100   Eigenvector iterates
0.001  Eigenvector tolerance
0.001  Newton tolerance
0  Poincare plane
1e-05  Boundary value tolerance
1e-05  Boundary value epsilon
20   Boundary value iterates
0   Poincare None
1   Poincare variable
1   Poincare sign
0   Stop on Section
0   Delay flag
75  Current time
75  Last Time
0   MyStart
1   INFLAG
# Delays
0.0
0.0
0.0
0.0
0.0
0.0
0.0
0.0
0.0
0.0
0.0
0.0
0.0
0.0
0.0
0.0
0.0
0.0
0.0
0.0
0.0
0.0
0.0
0.0
0.0
0.0
0.0
0.0
0.0
0.0
0.0
0.0
0.0
0.0
0.0
0.0
0.0
0.0
0.0
0.0
0.0
0.0
0.0
0.0
0.0
0.0
0.0
0.0
0.0
0.0
0.0
0.0
0.0
0.0
0.0
0.0
0.0
0.0
0.0
0.0
0.0
0.0
0.0
0.0
0.0
0.0
0.0
0.0
0.0
0.0
0.0
0.0
0.0
0.0
0.0
0.0
0.0
0.0
0.0
0.0
0.0
0.0
0.0
0.0
0.0
0.0
0.0
0.0
0.0
0.0
0.0
0.0
0.0
0.0
0.0
0.0
0.0
0.0
0.0
0.0
0.0
0.0
0.0
0.0
0.0
0.0
0.0
0.0
0.0
0.0
0.0
0.0
0.0
0.0
0.0
0.0
0.0
0.0
0.0
0.0
0.0
0.0
0.0
0.0
0.0
0.0
0.0
0.0
0.0
0.0
0.0
0.0
0.0
0.0
0.0
0.0
0.0
0.0
0.0
0.0
0.0
0.0
0.0
0.0
0.0
0.0
0.0
0.0
0.0
0.0
0.0
0.0
0.0
0.0
0.0
0.0
0.0
0.0
0.0
0.0
0.0
0.0
0.0
0.0
0.0
0.0
0.0
0.0
0.0
0.0
0.0
0.0
0.0
0.0
0.0
0.0
0.0
0.0
0.0
0.0
0.0
0.0
0.0
0.0
0.0
0.0
0.0
0.0
0.0
0.0
0.0
0.0
0.0
0.0
0.0
0.0
0.0
0.0
0.0
0.0
0.0
0.0
# Bndry conds
0
0
0
0
0
0
0
0
0
0
0
0
0
0
0
0
0
0
0
0
0
0
0
0
0
0
0
0
0
0
0
0
0
0
0
0
0
0
0
0
0
0
0
0
0
0
0
0
0
0
0
0
0
0
0
0
0
0
0
0
0
0
0
0
0
0
0
0
0
0
0
0
0
0
0
0
0
0
0
0
0
0
0
0
0
0
0
0
0
0
0
0
0
0
0
0
0
0
0
0
0
0
0
0
0
0
0
0
0
0
0
0
0
0
0
0
0
0
0
0
0
0
0
0
0
0
0
0
0
0
0
0
0
0
0
0
0
0
0
0
0
0
0
0
0
0
0
0
0
0
0
0
0
0
0
0
0
0
0
0
0
0
0
0
0
0
0
0
0
0
0
0
0
0
0
0
0
0
0
0
0
0
0
0
0
0
0
0
0
0
0
0
0
0
0
0
0
0
0
0
0
0
# Old ICs
5  TAUQ
30  TAUR
0.5  U1
0.5  U2
0.5  U3
0.5  U4
0.5  U5
0.5  U6
0.5  U7
0.5  U8
0.5  U9
0.5  U10
0.5  U11
0.5  U12
0.5  U13
0.5  U14
0.5  U15
0.5  U16
0.5  U17
0.5  U18
0.5  U19
0.5  U20
0.5  U21
0.5  U22
0.5  U23
0.5  U24
0.5  U25
0.5  U26
0.5  U27
0.5  U28
0.5  U29
0.5  U30
0.5  U31
0.5  U32
0.5  U33
0.5  U34
0.5  U35
0.5  U36
0.5  U37
0.5  U38
0.5  U39
0.5  U40
0.5  U41
0.5  U42
0.5  U43
0.5  U44
0.5  U45
0.5  U46
0.5  U47
0.5  U48
0.5  U49
0.5  U50
0.5  U51
0.5  U52
0.5  U53
0.5  U54
0.5  U55
0.5  U56
0.5  U57
0.5  U58
0.5  U59
0.5  U60
0.5  U61
0.5  U62
0.5  U63
0.5  U64
0.5  U65
0.5  U66
0.5  U67
0.5  U68
0.5  U69
0.5  U70
0.5  U71
0.5  U72
0.5  U73
0.5  U74
0.5  U75
0.5  U76
0.5  U77
0.5  U78
0.5  U79
0.5  U80
0.5  U81
0.5  U82
0.5  U83
0.5  U84
0.5  U85
0.5  U86
0.5  U87
0.5  U88
0.5  U89
0.5  U90
0.5  U91
0.5  U92
0.5  U93
0.5  U94
0.5  U95
0.5  U96
0.5  U97
0.5  U98
0.5  U99
0.5  U100
1  V1
1  V2
1  V3
1  V4
1  V5
1  V6
1  V7
1  V8
1  V9
1  V10
1  V11
1  V12
1  V13
1  V14
1  V15
1  V16
1  V17
1  V18
1  V19
1  V20
1  V21
1  V22
1  V23
1  V24
1  V25
1  V26
1  V27
1  V28
1  V29
1  V30
1  V31
1  V32
1  V33
1  V34
1  V35
1  V36
1  V37
1  V38
1  V39
1  V40
1  V41
1  V42
1  V43
1  V44
1  V45
1  V46
1  V47
1  V48
1  V49
1  V50
1  V51
1  V52
1  V53
1  V54
1  V55
1  V56
1  V57
1  V58
1  V59
1  V60
1  V61
1  V62
1  V63
1  V64
1  V65
1  V66
1  V67
1  V68
1  V69
1  V70
1  V71
1  V72
1  V73
1  V74
1  V75
1  V76
1  V77
1  V78
1  V79
1  V80
1  V81
1  V82
1  V83
1  V84
1  V85
1  V86
1  V87
1  V88
1  V89
1  V90
1  V91
1  V92
1  V93
1  V94
1  V95
1  V96
1  V97
1  V98
1  V99
1  V100
# Ending  ICs
5  TAUQ
30  TAUR
0.488631861748934  U1
0.4886329893253341  U2
0.4886353079837998  U3
0.4886389483066546  U4
0.4886441152957188  U5
0.488651099900131  U6
0.4886602953780825  U7
0.4886722194142795  U8
0.4886875432407395  U9
0.4887071294064103  U10
0.4887320803348305  U11
0.4887638004286669  U12
0.4888040752639708  U13
0.4888551724153382  U14
0.4889199697313136  U15
0.489002118524145  U16
0.4891062512657698  U17
0.4892382461509174  U18
0.4894055645164856  U19
0.4896176818997797  U20
0.4898866399130487  U21
0.4902277547426093  U22
0.4906605298902594  U23
0.4912098371908407  U24
0.4919074533796042  U25
0.4927940730650121  U26
0.4939219686223101  U27
0.4953585428681156  U28
0.4971911380121177  U29
0.4995336540325917  U30
0.5025358467447618  U31
0.5063967297464359  U32
0.5113845345792344  U33
0.5178678950052136  U34
0.5263701910989256  U35
0.5377074643738113  U36
0.5537549352865051  U37
0.5845385677300906  U38
0.7169598479758388  U39
1.557652469939763  U40
2.866981127934995  U41
3.350407244291528  U42
3.539300500704692  U43
3.633489346497873  U44
3.692148358576381  U45
3.733160698317745  U46
3.762457009945064  U47
3.782363717623954  U48
3.793962670977383  U49
3.797775713795282  U50
3.793962670860143  U51
3.782363717384368  U52
3.762457009572091  U53
3.733160697791996  U54
3.692148357860735  U55
3.633489345500208  U56
3.539300499188194  U57
3.350407241491148  U58
2.866981121488512  U59
1.557652453061976  U60
0.7169598442350993  U61
0.584538566458601  U62
0.5537549342292168  U63
0.537707463227815  U64
0.5263701897761114  U65
0.5178678934314288  U66
0.5113845326710793  U67
0.506396727402832  U68
0.502535843840855  U69
0.4995336504123932  U70
0.4971911334794132  U71
0.4953585371753942  U72
0.4939219614567222  U73
0.4927940640306341  U74
0.4919074419750655  U75
0.4912098227809942  U76
0.4906605116702731  U77
0.4902277316925256  U78
0.4898866107401096  U79
0.4896176449653734  U80
0.489405517743502  U81
0.4892381869063576  U82
0.4891061762118407  U83
0.4890020234295898  U84
0.4889198492321759  U85
0.4888550197117677  U86
0.4888038817359255  U87
0.4887635551488674  U88
0.4887317694515376  U89
0.4887067353612718  U90
0.4886870437776905  U91
0.4886715863237321  U92
0.4886594929057609  U93
0.48865008273106  U94
0.4886428259999846  U95
0.4886373141033059  U96
0.4886332366409248  U97
0.4886303639657898  U98
0.4886285342696928  U99
0.4886276444840895  U100
0.993971607810855  V1
0.9939687004661739  V2
0.993962722325079  V3
0.9939533373200928  V4
0.9939400179278337  V5
0.993922015599603  V6
0.9938983188092989  V7
0.9938675963716502  V8
0.9938281228576056  V9
0.993777681928133  V10
0.9937134421656652  V11
0.9936317984337023  V12
0.9935281698522014  V13
0.993396743029998  V14
0.9932301461082252  V15
0.9930190352670974  V16
0.9927515704132293  V17
0.992412750517241  V18
0.9919835711571888  V19
0.9914399567897421  V20
0.9907514075399085  V21
0.9898792841322337  V22
0.9887746340372572  V23
0.9873754357706466  V24
0.9856031050206767  V25
0.9833580639317776  V26
0.9805141209357217  V27
0.9769113397972187  V28
0.9723469889095256  V29
0.9665640500017885  V30
0.9592366223033428  V31
0.9499513745441182  V32
0.9381839602970929  V33
0.9232690039142026  V34
0.9043618511318101  V35
0.8803896215740505  V36
0.8499869740692941  V37
0.8113957024674968  V38
0.7621590127510843  V39
0.6977627030763213  V40
0.6225182925267635  V41
0.5554631191657358  V42
0.4991643909736427  V43
0.4530401982328037  V44
0.4160260456001352  V45
0.3871141415346652  V46
0.3654715464138521  V47
0.3504593740493814  V48
0.3416290099598269  V49
0.338714857056032  V50
0.3416290100611278  V51
0.3504593742558412  V52
0.3654715467333436  V53
0.3871141419793773  V54
0.4160260461869947  V55
0.4530401989839494  V56
0.4991643919166868  V57
0.5554631203328112  V58
0.6225182939471535  V59
0.6977627047367071  V60
0.7621590144208436  V61
0.8113957042699376  V62
0.8499869761181164  V63
0.8803896239901954  V64
0.9043618540554851  V65
0.9232690075134312  V66
0.9381839647774314  V67
0.9499513801603973  V68
0.9592366293741522  V69
0.9665640589275463  V70
0.9723470001951949  V71
0.9769113540808527  V72
0.9805141390245566  V73
0.9833580868478515  V74
0.9856031340587047  V75
0.9873754725711353  V76
0.9887746806793289  V77
0.9898793432511999  V78
0.9907514824763229  V79
0.9914400517783206  V80
0.9919836915662739  V81
0.9924129031522971  V82
0.9927517639014688  V83
0.9930192805448915  V84
0.9932304570387167  V85
0.9933971371856614  V86
0.9935286695063463  V87
0.9936324318166675  V88
0.9937142450563173  V89
0.9937786996701353  V90
0.993829412913776  V91
0.9938692315599721  V92
0.9939003914024326  V93
0.9939246425182149  V94
0.9939433473194653  V95
0.9939575568929998  V96
0.993968069904863  V97
0.9939754773675638  V98
0.9939801957746226  V99
0.9939824904553365  V100
# Parameters
2  delt
4.3  A
12  beta
0.75  sigma
1.5  kappa
4.7  gamma
0.01  Du
1  Dv
0.2  dx
0  p
0  dir
1  neum
0  uhi
0  ulo
0  vhi
0  vlo
0  q1
0  q2
0  q3
0  q4
0  q5
0  q6
0  q7
0  q8
0  q9
0  q10
0  q11
0  q12
0  q13
0  q14
0  q15
0  q16
0  q17
0  q18
0  q19
0  q20
0  q21
0  q22
0  q23
0  q24
0  q25
0  q26
0  q27
0  q28
0  q29
0  q30
0  q31
0  q32
0  q33
0  q34
0  q35
0  q36
0  q37
0  q38
0  q39
0  q40
0  q41
0  q42
0  q43
0  q44
0  q45
0  q46
0  q47
0  q48
0  q49
20  q50
0  q51
0  q52
0  q53
0  q54
0  q55
0  q56
0  q57
0  q58
0  q59
0  q60
0  q61
0  q62
0  q63
0  q64
0  q65
0  q66
0  q67
0  q68
0  q69
0  q70
0  q71
0  q72
0  q73
0  q74
0  q75
0  q76
0  q77
0  q78
0  q79
0  q80
0  q81
0  q82
0  q83
0  q84
0  q85
0  q86
0  q87
0  q88
0  q89
0  q90
0  q91
0  q92
0  q93
0  q94
0  q95
0  q96
0  q97
0  q98
0  q99
0  q100
0  r1
0  r2
0  r3
0  r4
0  r5
0  r6
0  r7
0  r8
0  r9
0  r10
0  r11
0  r12
0  r13
0  r14
0  r15
0  r16
0  r17
0  r18
0  r19
0  r20
0  r21
0  r22
0  r23
0  r24
0  r25
0  r26
0  r27
0  r28
0  r29
0  r30
0  r31
0  r32
0  r33
0  r34
0  r35
0  r36
0  r37
0  r38
0  r39
0  r40
0  r41
0  r42
0  r43
0  r44
0  r45
0  r46
0  r47
0  r48
0  r49
0  r50
0  r51
0  r52
0  r53
0  r54
0  r55
0  r56
0  r57
0  r58
0  r59
0  r60
0  r61
0  r62
0  r63
0  r64
0  r65
0  r66
0  r67
0  r68
0  r69
0  r70
0  r71
0  r72
0  r73
0  r74
0  r75
0  r76
0  r77
0  r78
0  r79
0  r80
0  r81
0  r82
0  r83
0  r84
0  r85
0  r86
0  r87
0  r88
0  r89
0  r90
0  r91
0  r92
0  r93
0  r94
0  r95
0  r96
0  r97
0  r98
0  r99
0  r100
# Graphics
0.7071097251469876  rm
-0.4999999999826661  rm
0.4999958366025516  rm
0.7071038372138505  rm
0.5000041633974482  rm
-0.4999999999826661  rm
0  rm
0.7071038372138505  rm
0.7071097251469876  rm
0    
1    
1    
1    
0    
0    
1    
1    
1    
0    
0    
1    
1    
1    
0    
0    
1    
1    
1    
0    
0    
1    
1    
1    
0    
0    
1    
1    
1    
0    
0    
1    
1    
1    
0    
0    
1    
1    
1    
0    
0    
1    
1    
1    
0    
0    
1    
1    
1    
0    
-1000   
1000   
0    
0   3DFlag
1   Timeflag
0   Colorflag
0   Type
1  color scale
0   minscale
150   xmax
0   xmin
1   ymax
-1   ymin
12   zmax
-12   zmin
75   
0.01333333333333333   
0   
1   
0   
0.08333333333333333   
45   Theta
45   Phi
0    xshft
0    yshft
0    zshft
0   xlo
-1   ylo
0   
-1   
150   xhi
1   yhi
150   
1   
# Transpose variables etc
TAUQ
2   n columns
1   n rows
1   row skip
1   col skip
1   row 0
# Coupling stuff for H funs
0
0
0
0
0
0
0
0
0
0
0
0
0
0
0
0
0
0
0
0
0
0
0
0
0
0
0
0
0
0
0
0
0
0
0
0
0
0
0
0
0
0
0
0
0
0
0
0
0
0
0
0
0
0
0
0
0
0
0
0
0
0
0
0
0
0
0
0
0
0
0
0
0
0
0
0
0
0
0
0
0
0
0
0
0
0
0
0
0
0
0
0
0
0
0
0
0
0
0
0
0
0
0
0
0
0
0
0
0
0
0
0
0
0
0
0
0
0
0
0
0
0
0
0
0
0
0
0
0
0
0
0
0
0
0
0
0
0
0
0
0
0
0
0
0
0
0
0
0
0
0
0
0
0
0
0
0
0
0
0
0
0
0
0
0
0
0
0
0
0
0
0
0
0
0
0
0
0
0
0
0
0
0
0
0
0
0
0
0
0
0
0
0
0
0
0
0
0
0
0
0
0
# Array plot stuff

1   NCols
0   Row 1
50   NRows
8   RowSkip
0  Zmin
1  Zmax
# Torus information 
0    Torus flag 1=ON
6.283185307179586  Torus period
# Range information
delt
-1   eq-range stab col
0   shoot flag 1=on
10   eq-range steps
0  eq_range low
1  eq_range high
TAUQ
TAUQ
20   Range steps
0   Cycle color 1=on
1   Reset data 1=on
1   Use old I.C.s 1=yes
0  Par1 low
0  Par2 low
1  Par1 high
1  Par2 high
delt
0   BVP side
0   color cycle flag 1=on
10   BVP range steps
0  BVP range low
1  BVP range high
RHS etc ...
dTAUQ/dT=0
dTAUR/dT=0
dU1/dT=F(U1,V1)+DU*(U2-2*U1+U0)/(DX*DX)+Q1*PULSE(T-TAUQ)
dU2/dT=F(U2,V2)+DU*(U3-2*U2+U1)/(DX*DX)+Q2*PULSE(T-TAUQ)
dU3/dT=F(U3,V3)+DU*(U4-2*U3+U2)/(DX*DX)+Q3*PULSE(T-TAUQ)
dU4/dT=F(U4,V4)+DU*(U5-2*U4+U3)/(DX*DX)+Q4*PULSE(T-TAUQ)
dU5/dT=F(U5,V5)+DU*(U6-2*U5+U4)/(DX*DX)+Q5*PULSE(T-TAUQ)
dU6/dT=F(U6,V6)+DU*(U7-2*U6+U5)/(DX*DX)+Q6*PULSE(T-TAUQ)
dU7/dT=F(U7,V7)+DU*(U8-2*U7+U6)/(DX*DX)+Q7*PULSE(T-TAUQ)
dU8/dT=F(U8,V8)+DU*(U9-2*U8+U7)/(DX*DX)+Q8*PULSE(T-TAUQ)
dU9/dT=F(U9,V9)+DU*(U10-2*U9+U8)/(DX*DX)+Q9*PULSE(T-TAUQ)
dU10/dT=F(U10,V10)+DU*(U11-2*U10+U9)/(DX*DX)+Q10*PULSE(T-TAUQ)
dU11/dT=F(U11,V11)+DU*(U12-2*U11+U10)/(DX*DX)+Q11*PULSE(T-TAUQ)
dU12/dT=F(U12,V12)+DU*(U13-2*U12+U11)/(DX*DX)+Q12*PULSE(T-TAUQ)
dU13/dT=F(U13,V13)+DU*(U14-2*U13+U12)/(DX*DX)+Q13*PULSE(T-TAUQ)
dU14/dT=F(U14,V14)+DU*(U15-2*U14+U13)/(DX*DX)+Q14*PULSE(T-TAUQ)
dU15/dT=F(U15,V15)+DU*(U16-2*U15+U14)/(DX*DX)+Q15*PULSE(T-TAUQ)
dU16/dT=F(U16,V16)+DU*(U17-2*U16+U15)/(DX*DX)+Q16*PULSE(T-TAUQ)
dU17/dT=F(U17,V17)+DU*(U18-2*U17+U16)/(DX*DX)+Q17*PULSE(T-TAUQ)
dU18/dT=F(U18,V18)+DU*(U19-2*U18+U17)/(DX*DX)+Q18*PULSE(T-TAUQ)
dU19/dT=F(U19,V19)+DU*(U20-2*U19+U18)/(DX*DX)+Q19*PULSE(T-TAUQ)
dU20/dT=F(U20,V20)+DU*(U21-2*U20+U19)/(DX*DX)+Q20*PULSE(T-TAUQ)
dU21/dT=F(U21,V21)+DU*(U22-2*U21+U20)/(DX*DX)+Q21*PULSE(T-TAUQ)
dU22/dT=F(U22,V22)+DU*(U23-2*U22+U21)/(DX*DX)+Q22*PULSE(T-TAUQ)
dU23/dT=F(U23,V23)+DU*(U24-2*U23+U22)/(DX*DX)+Q23*PULSE(T-TAUQ)
dU24/dT=F(U24,V24)+DU*(U25-2*U24+U23)/(DX*DX)+Q24*PULSE(T-TAUQ)
dU25/dT=F(U25,V25)+DU*(U26-2*U25+U24)/(DX*DX)+Q25*PULSE(T-TAUQ)
dU26/dT=F(U26,V26)+DU*(U27-2*U26+U25)/(DX*DX)+Q26*PULSE(T-TAUQ)
dU27/dT=F(U27,V27)+DU*(U28-2*U27+U26)/(DX*DX)+Q27*PULSE(T-TAUQ)
dU28/dT=F(U28,V28)+DU*(U29-2*U28+U27)/(DX*DX)+Q28*PULSE(T-TAUQ)
dU29/dT=F(U29,V29)+DU*(U30-2*U29+U28)/(DX*DX)+Q29*PULSE(T-TAUQ)
dU30/dT=F(U30,V30)+DU*(U31-2*U30+U29)/(DX*DX)+Q30*PULSE(T-TAUQ)
dU31/dT=F(U31,V31)+DU*(U32-2*U31+U30)/(DX*DX)+Q31*PULSE(T-TAUQ)
dU32/dT=F(U32,V32)+DU*(U33-2*U32+U31)/(DX*DX)+Q32*PULSE(T-TAUQ)
dU33/dT=F(U33,V33)+DU*(U34-2*U33+U32)/(DX*DX)+Q33*PULSE(T-TAUQ)
dU34/dT=F(U34,V34)+DU*(U35-2*U34+U33)/(DX*DX)+Q34*PULSE(T-TAUQ)
dU35/dT=F(U35,V35)+DU*(U36-2*U35+U34)/(DX*DX)+Q35*PULSE(T-TAUQ)
dU36/dT=F(U36,V36)+DU*(U37-2*U36+U35)/(DX*DX)+Q36*PULSE(T-TAUQ)
dU37/dT=F(U37,V37)+DU*(U38-2*U37+U36)/(DX*DX)+Q37*PULSE(T-TAUQ)
dU38/dT=F(U38,V38)+DU*(U39-2*U38+U37)/(DX*DX)+Q38*PULSE(T-TAUQ)
dU39/dT=F(U39,V39)+DU*(U40-2*U39+U38)/(DX*DX)+Q39*PULSE(T-TAUQ)
dU40/dT=F(U40,V40)+DU*(U41-2*U40+U39)/(DX*DX)+Q40*PULSE(T-TAUQ)
dU41/dT=F(U41,V41)+DU*(U42-2*U41+U40)/(DX*DX)+Q41*PULSE(T-TAUQ)
dU42/dT=F(U42,V42)+DU*(U43-2*U42+U41)/(DX*DX)+Q42*PULSE(T-TAUQ)
dU43/dT=F(U43,V43)+DU*(U44-2*U43+U42)/(DX*DX)+Q43*PULSE(T-TAUQ)
dU44/dT=F(U44,V44)+DU*(U45-2*U44+U43)/(DX*DX)+Q44*PULSE(T-TAUQ)
dU45/dT=F(U45,V45)+DU*(U46-2*U45+U44)/(DX*DX)+Q45*PULSE(T-TAUQ)
dU46/dT=F(U46,V46)+DU*(U47-2*U46+U45)/(DX*DX)+Q46*PULSE(T-TAUQ)
dU47/dT=F(U47,V47)+DU*(U48-2*U47+U46)/(DX*DX)+Q47*PULSE(T-TAUQ)
dU48/dT=F(U48,V48)+DU*(U49-2*U48+U47)/(DX*DX)+Q48*PULSE(T-TAUQ)
dU49/dT=F(U49,V49)+DU*(U50-2*U49+U48)/(DX*DX)+Q49*PULSE(T-TAUQ)
dU50/dT=F(U50,V50)+DU*(U51-2*U50+U49)/(DX*DX)+Q50*PULSE(T-TAUQ)
dU51/dT=F(U51,V51)+DU*(U52-2*U51+U50)/(DX*DX)+Q51*PULSE(T-TAUQ)
dU52/dT=F(U52,V52)+DU*(U53-2*U52+U51)/(DX*DX)+Q52*PULSE(T-TAUQ)
dU53/dT=F(U53,V53)+DU*(U54-2*U53+U52)/(DX*DX)+Q53*PULSE(T-TAUQ)
dU54/dT=F(U54,V54)+DU*(U55-2*U54+U53)/(DX*DX)+Q54*PULSE(T-TAUQ)
dU55/dT=F(U55,V55)+DU*(U56-2*U55+U54)/(DX*DX)+Q55*PULSE(T-TAUQ)
dU56/dT=F(U56,V56)+DU*(U57-2*U56+U55)/(DX*DX)+Q56*PULSE(T-TAUQ)
dU57/dT=F(U57,V57)+DU*(U58-2*U57+U56)/(DX*DX)+Q57*PULSE(T-TAUQ)
dU58/dT=F(U58,V58)+DU*(U59-2*U58+U57)/(DX*DX)+Q58*PULSE(T-TAUQ)
dU59/dT=F(U59,V59)+DU*(U60-2*U59+U58)/(DX*DX)+Q59*PULSE(T-TAUQ)
dU60/dT=F(U60,V60)+DU*(U61-2*U60+U59)/(DX*DX)+Q60*PULSE(T-TAUQ)
dU61/dT=F(U61,V61)+DU*(U62-2*U61+U60)/(DX*DX)+Q61*PULSE(T-TAUQ)
dU62/dT=F(U62,V62)+DU*(U63-2*U62+U61)/(DX*DX)+Q62*PULSE(T-TAUQ)
dU63/dT=F(U63,V63)+DU*(U64-2*U63+U62)/(DX*DX)+Q63*PULSE(T-TAUQ)
dU64/dT=F(U64,V64)+DU*(U65-2*U64+U63)/(DX*DX)+Q64*PULSE(T-TAUQ)
dU65/dT=F(U65,V65)+DU*(U66-2*U65+U64)/(DX*DX)+Q65*PULSE(T-TAUQ)
dU66/dT=F(U66,V66)+DU*(U67-2*U66+U65)/(DX*DX)+Q66*PULSE(T-TAUQ)
dU67/dT=F(U67,V67)+DU*(U68-2*U67+U66)/(DX*DX)+Q67*PULSE(T-TAUQ)
dU68/dT=F(U68,V68)+DU*(U69-2*U68+U67)/(DX*DX)+Q68*PULSE(T-TAUQ)
dU69/dT=F(U69,V69)+DU*(U70-2*U69+U68)/(DX*DX)+Q69*PULSE(T-TAUQ)
dU70/dT=F(U70,V70)+DU*(U71-2*U70+U69)/(DX*DX)+Q70*PULSE(T-TAUQ)
dU71/dT=F(U71,V71)+DU*(U72-2*U71+U70)/(DX*DX)+Q71*PULSE(T-TAUQ)
dU72/dT=F(U72,V72)+DU*(U73-2*U72+U71)/(DX*DX)+Q72*PULSE(T-TAUQ)
dU73/dT=F(U73,V73)+DU*(U74-2*U73+U72)/(DX*DX)+Q73*PULSE(T-TAUQ)
dU74/dT=F(U74,V74)+DU*(U75-2*U74+U73)/(DX*DX)+Q74*PULSE(T-TAUQ)
dU75/dT=F(U75,V75)+DU*(U76-2*U75+U74)/(DX*DX)+Q75*PULSE(T-TAUQ)
dU76/dT=F(U76,V76)+DU*(U77-2*U76+U75)/(DX*DX)+Q76*PULSE(T-TAUQ)
dU77/dT=F(U77,V77)+DU*(U78-2*U77+U76)/(DX*DX)+Q77*PULSE(T-TAUQ)
dU78/dT=F(U78,V78)+DU*(U79-2*U78+U77)/(DX*DX)+Q78*PULSE(T-TAUQ)
dU79/dT=F(U79,V79)+DU*(U80-2*U79+U78)/(DX*DX)+Q79*PULSE(T-TAUQ)
dU80/dT=F(U80,V80)+DU*(U81-2*U80+U79)/(DX*DX)+Q80*PULSE(T-TAUQ)
dU81/dT=F(U81,V81)+DU*(U82-2*U81+U80)/(DX*DX)+Q81*PULSE(T-TAUQ)
dU82/dT=F(U82,V82)+DU*(U83-2*U82+U81)/(DX*DX)+Q82*PULSE(T-TAUQ)
dU83/dT=F(U83,V83)+DU*(U84-2*U83+U82)/(DX*DX)+Q83*PULSE(T-TAUQ)
dU84/dT=F(U84,V84)+DU*(U85-2*U84+U83)/(DX*DX)+Q84*PULSE(T-TAUQ)
dU85/dT=F(U85,V85)+DU*(U86-2*U85+U84)/(DX*DX)+Q85*PULSE(T-TAUQ)
dU86/dT=F(U86,V86)+DU*(U87-2*U86+U85)/(DX*DX)+Q86*PULSE(T-TAUQ)
dU87/dT=F(U87,V87)+DU*(U88-2*U87+U86)/(DX*DX)+Q87*PULSE(T-TAUQ)
dU88/dT=F(U88,V88)+DU*(U89-2*U88+U87)/(DX*DX)+Q88*PULSE(T-TAUQ)
dU89/dT=F(U89,V89)+DU*(U90-2*U89+U88)/(DX*DX)+Q89*PULSE(T-TAUQ)
dU90/dT=F(U90,V90)+DU*(U91-2*U90+U89)/(DX*DX)+Q90*PULSE(T-TAUQ)
dU91/dT=F(U91,V91)+DU*(U92-2*U91+U90)/(DX*DX)+Q91*PULSE(T-TAUQ)
dU92/dT=F(U92,V92)+DU*(U93-2*U92+U91)/(DX*DX)+Q92*PULSE(T-TAUQ)
dU93/dT=F(U93,V93)+DU*(U94-2*U93+U92)/(DX*DX)+Q93*PULSE(T-TAUQ)
dU94/dT=F(U94,V94)+DU*(U95-2*U94+U93)/(DX*DX)+Q94*PULSE(T-TAUQ)
dU95/dT=F(U95,V95)+DU*(U96-2*U95+U94)/(DX*DX)+Q95*PULSE(T-TAUQ)
dU96/dT=F(U96,V96)+DU*(U97-2*U96+U95)/(DX*DX)+Q96*PULSE(T-TAUQ)
dU97/dT=F(U97,V97)+DU*(U98-2*U97+U96)/(DX*DX)+Q97*PULSE(T-TAUQ)
dU98/dT=F(U98,V98)+DU*(U99-2*U98+U97)/(DX*DX)+Q98*PULSE(T-TAUQ)
dU99/dT=F(U99,V99)+DU*(U100-2*U99+U98)/(DX*DX)+Q99*PULSE(T-TAUQ)
dU100/dT=F(U100,V100)+DU*(U101-2*U100+U99)/(DX*DX)+Q100*PULSE(T-TAUQ)
dV1/dT=G(U1,V1)+DV*(V2-2*V1+V0)/(DX*DX)+R1*PULSE(T-TAUR)
dV2/dT=G(U2,V2)+DV*(V3-2*V2+V1)/(DX*DX)+R2*PULSE(T-TAUR)
dV3/dT=G(U3,V3)+DV*(V4-2*V3+V2)/(DX*DX)+R3*PULSE(T-TAUR)
dV4/dT=G(U4,V4)+DV*(V5-2*V4+V3)/(DX*DX)+R4*PULSE(T-TAUR)
dV5/dT=G(U5,V5)+DV*(V6-2*V5+V4)/(DX*DX)+R5*PULSE(T-TAUR)
dV6/dT=G(U6,V6)+DV*(V7-2*V6+V5)/(DX*DX)+R6*PULSE(T-TAUR)
dV7/dT=G(U7,V7)+DV*(V8-2*V7+V6)/(DX*DX)+R7*PULSE(T-TAUR)
dV8/dT=G(U8,V8)+DV*(V9-2*V8+V7)/(DX*DX)+R8*PULSE(T-TAUR)
dV9/dT=G(U9,V9)+DV*(V10-2*V9+V8)/(DX*DX)+R9*PULSE(T-TAUR)
dV10/dT=G(U10,V10)+DV*(V11-2*V10+V9)/(DX*DX)+R10*PULSE(T-TAUR)
dV11/dT=G(U11,V11)+DV*(V12-2*V11+V10)/(DX*DX)+R11*PULSE(T-TAUR)
dV12/dT=G(U12,V12)+DV*(V13-2*V12+V11)/(DX*DX)+R12*PULSE(T-TAUR)
dV13/dT=G(U13,V13)+DV*(V14-2*V13+V12)/(DX*DX)+R13*PULSE(T-TAUR)
dV14/dT=G(U14,V14)+DV*(V15-2*V14+V13)/(DX*DX)+R14*PULSE(T-TAUR)
dV15/dT=G(U15,V15)+DV*(V16-2*V15+V14)/(DX*DX)+R15*PULSE(T-TAUR)
dV16/dT=G(U16,V16)+DV*(V17-2*V16+V15)/(DX*DX)+R16*PULSE(T-TAUR)
dV17/dT=G(U17,V17)+DV*(V18-2*V17+V16)/(DX*DX)+R17*PULSE(T-TAUR)
dV18/dT=G(U18,V18)+DV*(V19-2*V18+V17)/(DX*DX)+R18*PULSE(T-TAUR)
dV19/dT=G(U19,V19)+DV*(V20-2*V19+V18)/(DX*DX)+R19*PULSE(T-TAUR)
dV20/dT=G(U20,V20)+DV*(V21-2*V20+V19)/(DX*DX)+R20*PULSE(T-TAUR)
dV21/dT=G(U21,V21)+DV*(V22-2*V21+V20)/(DX*DX)+R21*PULSE(T-TAUR)
dV22/dT=G(U22,V22)+DV*(V23-2*V22+V21)/(DX*DX)+R22*PULSE(T-TAUR)
dV23/dT=G(U23,V23)+DV*(V24-2*V23+V22)/(DX*DX)+R23*PULSE(T-TAUR)
dV24/dT=G(U24,V24)+DV*(V25-2*V24+V23)/(DX*DX)+R24*PULSE(T-TAUR)
dV25/dT=G(U25,V25)+DV*(V26-2*V25+V24)/(DX*DX)+R25*PULSE(T-TAUR)
dV26/dT=G(U26,V26)+DV*(V27-2*V26+V25)/(DX*DX)+R26*PULSE(T-TAUR)
dV27/dT=G(U27,V27)+DV*(V28-2*V27+V26)/(DX*DX)+R27*PULSE(T-TAUR)
dV28/dT=G(U28,V28)+DV*(V29-2*V28+V27)/(DX*DX)+R28*PULSE(T-TAUR)
dV29/dT=G(U29,V29)+DV*(V30-2*V29+V28)/(DX*DX)+R29*PULSE(T-TAUR)
dV30/dT=G(U30,V30)+DV*(V31-2*V30+V29)/(DX*DX)+R30*PULSE(T-TAUR)
dV31/dT=G(U31,V31)+DV*(V32-2*V31+V30)/(DX*DX)+R31*PULSE(T-TAUR)
dV32/dT=G(U32,V32)+DV*(V33-2*V32+V31)/(DX*DX)+R32*PULSE(T-TAUR)
dV33/dT=G(U33,V33)+DV*(V34-2*V33+V32)/(DX*DX)+R33*PULSE(T-TAUR)
dV34/dT=G(U34,V34)+DV*(V35-2*V34+V33)/(DX*DX)+R34*PULSE(T-TAUR)
dV35/dT=G(U35,V35)+DV*(V36-2*V35+V34)/(DX*DX)+R35*PULSE(T-TAUR)
dV36/dT=G(U36,V36)+DV*(V37-2*V36+V35)/(DX*DX)+R36*PULSE(T-TAUR)
dV37/dT=G(U37,V37)+DV*(V38-2*V37+V36)/(DX*DX)+R37*PULSE(T-TAUR)
dV38/dT=G(U38,V38)+DV*(V39-2*V38+V37)/(DX*DX)+R38*PULSE(T-TAUR)
dV39/dT=G(U39,V39)+DV*(V40-2*V39+V38)/(DX*DX)+R39*PULSE(T-TAUR)
dV40/dT=G(U40,V40)+DV*(V41-2*V40+V39)/(DX*DX)+R40*PULSE(T-TAUR)
dV41/dT=G(U41,V41)+DV*(V42-2*V41+V40)/(DX*DX)+R41*PULSE(T-TAUR)
dV42/dT=G(U42,V42)+DV*(V43-2*V42+V41)/(DX*DX)+R42*PULSE(T-TAUR)
dV43/dT=G(U43,V43)+DV*(V44-2*V43+V42)/(DX*DX)+R43*PULSE(T-TAUR)
dV44/dT=G(U44,V44)+DV*(V45-2*V44+V43)/(DX*DX)+R44*PULSE(T-TAUR)
dV45/dT=G(U45,V45)+DV*(V46-2*V45+V44)/(DX*DX)+R45*PULSE(T-TAUR)
dV46/dT=G(U46,V46)+DV*(V47-2*V46+V45)/(DX*DX)+R46*PULSE(T-TAUR)
dV47/dT=G(U47,V47)+DV*(V48-2*V47+V46)/(DX*DX)+R47*PULSE(T-TAUR)
dV48/dT=G(U48,V48)+DV*(V49-2*V48+V47)/(DX*DX)+R48*PULSE(T-TAUR)
dV49/dT=G(U49,V49)+DV*(V50-2*V49+V48)/(DX*DX)+R49*PULSE(T-TAUR)
dV50/dT=G(U50,V50)+DV*(V51-2*V50+V49)/(DX*DX)+R50*PULSE(T-TAUR)
dV51/dT=G(U51,V51)+DV*(V52-2*V51+V50)/(DX*DX)+R51*PULSE(T-TAUR)
dV52/dT=G(U52,V52)+DV*(V53-2*V52+V51)/(DX*DX)+R52*PULSE(T-TAUR)
dV53/dT=G(U53,V53)+DV*(V54-2*V53+V52)/(DX*DX)+R53*PULSE(T-TAUR)
dV54/dT=G(U54,V54)+DV*(V55-2*V54+V53)/(DX*DX)+R54*PULSE(T-TAUR)
dV55/dT=G(U55,V55)+DV*(V56-2*V55+V54)/(DX*DX)+R55*PULSE(T-TAUR)
dV56/dT=G(U56,V56)+DV*(V57-2*V56+V55)/(DX*DX)+R56*PULSE(T-TAUR)
dV57/dT=G(U57,V57)+DV*(V58-2*V57+V56)/(DX*DX)+R57*PULSE(T-TAUR)
dV58/dT=G(U58,V58)+DV*(V59-2*V58+V57)/(DX*DX)+R58*PULSE(T-TAUR)
dV59/dT=G(U59,V59)+DV*(V60-2*V59+V58)/(DX*DX)+R59*PULSE(T-TAUR)
dV60/dT=G(U60,V60)+DV*(V61-2*V60+V59)/(DX*DX)+R60*PULSE(T-TAUR)
dV61/dT=G(U61,V61)+DV*(V62-2*V61+V60)/(DX*DX)+R61*PULSE(T-TAUR)
dV62/dT=G(U62,V62)+DV*(V63-2*V62+V61)/(DX*DX)+R62*PULSE(T-TAUR)
dV63/dT=G(U63,V63)+DV*(V64-2*V63+V62)/(DX*DX)+R63*PULSE(T-TAUR)
dV64/dT=G(U64,V64)+DV*(V65-2*V64+V63)/(DX*DX)+R64*PULSE(T-TAUR)
dV65/dT=G(U65,V65)+DV*(V66-2*V65+V64)/(DX*DX)+R65*PULSE(T-TAUR)
dV66/dT=G(U66,V66)+DV*(V67-2*V66+V65)/(DX*DX)+R66*PULSE(T-TAUR)
dV67/dT=G(U67,V67)+DV*(V68-2*V67+V66)/(DX*DX)+R67*PULSE(T-TAUR)
dV68/dT=G(U68,V68)+DV*(V69-2*V68+V67)/(DX*DX)+R68*PULSE(T-TAUR)
dV69/dT=G(U69,V69)+DV*(V70-2*V69+V68)/(DX*DX)+R69*PULSE(T-TAUR)
dV70/dT=G(U70,V70)+DV*(V71-2*V70+V69)/(DX*DX)+R70*PULSE(T-TAUR)
dV71/dT=G(U71,V71)+DV*(V72-2*V71+V70)/(DX*DX)+R71*PULSE(T-TAUR)
dV72/dT=G(U72,V72)+DV*(V73-2*V72+V71)/(DX*DX)+R72*PULSE(T-TAUR)
dV73/dT=G(U73,V73)+DV*(V74-2*V73+V72)/(DX*DX)+R73*PULSE(T-TAUR)
dV74/dT=G(U74,V74)+DV*(V75-2*V74+V73)/(DX*DX)+R74*PULSE(T-TAUR)
dV75/dT=G(U75,V75)+DV*(V76-2*V75+V74)/(DX*DX)+R75*PULSE(T-TAUR)
dV76/dT=G(U76,V76)+DV*(V77-2*V76+V75)/(DX*DX)+R76*PULSE(T-TAUR)
dV77/dT=G(U77,V77)+DV*(V78-2*V77+V76)/(DX*DX)+R77*PULSE(T-TAUR)
dV78/dT=G(U78,V78)+DV*(V79-2*V78+V77)/(DX*DX)+R78*PULSE(T-TAUR)
dV79/dT=G(U79,V79)+DV*(V80-2*V79+V78)/(DX*DX)+R79*PULSE(T-TAUR)
dV80/dT=G(U80,V80)+DV*(V81-2*V80+V79)/(DX*DX)+R80*PULSE(T-TAUR)
dV81/dT=G(U81,V81)+DV*(V82-2*V81+V80)/(DX*DX)+R81*PULSE(T-TAUR)
dV82/dT=G(U82,V82)+DV*(V83-2*V82+V81)/(DX*DX)+R82*PULSE(T-TAUR)
dV83/dT=G(U83,V83)+DV*(V84-2*V83+V82)/(DX*DX)+R83*PULSE(T-TAUR)
dV84/dT=G(U84,V84)+DV*(V85-2*V84+V83)/(DX*DX)+R84*PULSE(T-TAUR)
dV85/dT=G(U85,V85)+DV*(V86-2*V85+V84)/(DX*DX)+R85*PULSE(T-TAUR)
dV86/dT=G(U86,V86)+DV*(V87-2*V86+V85)/(DX*DX)+R86*PULSE(T-TAUR)
dV87/dT=G(U87,V87)+DV*(V88-2*V87+V86)/(DX*DX)+R87*PULSE(T-TAUR)
dV88/dT=G(U88,V88)+DV*(V89-2*V88+V87)/(DX*DX)+R88*PULSE(T-TAUR)
dV89/dT=G(U89,V89)+DV*(V90-2*V89+V88)/(DX*DX)+R89*PULSE(T-TAUR)
dV90/dT=G(U90,V90)+DV*(V91-2*V90+V89)/(DX*DX)+R90*PULSE(T-TAUR)
dV91/dT=G(U91,V91)+DV*(V92-2*V91+V90)/(DX*DX)+R91*PULSE(T-TAUR)
dV92/dT=G(U92,V92)+DV*(V93-2*V92+V91)/(DX*DX)+R92*PULSE(T-TAUR)
dV93/dT=G(U93,V93)+DV*(V94-2*V93+V92)/(DX*DX)+R93*PULSE(T-TAUR)
dV94/dT=G(U94,V94)+DV*(V95-2*V94+V93)/(DX*DX)+R94*PULSE(T-TAUR)
dV95/dT=G(U95,V95)+DV*(V96-2*V95+V94)/(DX*DX)+R95*PULSE(T-TAUR)
dV96/dT=G(U96,V96)+DV*(V97-2*V96+V95)/(DX*DX)+R96*PULSE(T-TAUR)
dV97/dT=G(U97,V97)+DV*(V98-2*V97+V96)/(DX*DX)+R97*PULSE(T-TAUR)
dV98/dT=G(U98,V98)+DV*(V99-2*V98+V97)/(DX*DX)+R98*PULSE(T-TAUR)
dV99/dT=G(U99,V99)+DV*(V100-2*V99+V98)/(DX*DX)+R99*PULSE(T-TAUR)
dV100/dT=G(U100,V100)+DV*(V101-2*V100+V99)/(DX*DX)+R100*PULSE(T-TAUR)

where ...
U0 = DIR*UHI+NEUM*U1+P*U100   
U101 = DIR*ULO+NEUM*U100+P*U1   
V0 = DIR*VHI+NEUM*V1+P*V100   
V101 = DIR*VLO+NEUM*V100+P*V1   

User-defined functions:
F(U,V) = A-U-BETA*H(U)-V  
G(U,V) = GAMMA*H(SIGMA*U)-V  
H(X) = X*EXP(-KAPPA*X)  
PULSE(T) = HEAV(T)*HEAV(DELT-T)  
