# Supplementary material for: Acetylcholine waves and dopamine release in the striatum
Source: Nat Commun. 2023 Oct 27;14:6852. doi: 10.1038/s41467-023-42311-5 (PMC10611775; doi:10.1038/s41467-023-42311-5)
Supplement: Supplementary file 6 — Supplementary Code [file 41467_2023_42311_MOESM6_ESM.zip › Code/FigS6b/weak CIN perturbation decay/TuringAChDANicOrigwActive1.ode.set]

## Set file for TuringAChDANicOrigwActive1.ode on Mon Jan 30 12:46:07 2023
202   Number of equations and auxiliaries
216   Number of parameters
# Numerical stuff
1    nout
40    nullcline mesh
10   CVode
75  total
0.25  DeltaT
0  T0
0  Transient
100  Bound
1e-12  DtMin
1  DtMax
1e-06  Tolerance
1e-05  Abs. Tolerance
0  Max Delay
100   Eigenvector iterates
0.001  Eigenvector tolerance
0.001  Newton tolerance
0  Poincare plane
1e-05  Boundary value tolerance
1e-05  Boundary value epsilon
20   Boundary value iterates
0   Poincare None
1   Poincare variable
1   Poincare sign
0   Stop on Section
0   Delay flag
75  Current time
75  Last Time
0   MyStart
1   INFLAG
# Delays
0.0
0.0
0.0
0.0
0.0
0.0
0.0
0.0
0.0
0.0
0.0
0.0
0.0
0.0
0.0
0.0
0.0
0.0
0.0
0.0
0.0
0.0
0.0
0.0
0.0
0.0
0.0
0.0
0.0
0.0
0.0
0.0
0.0
0.0
0.0
0.0
0.0
0.0
0.0
0.0
0.0
0.0
0.0
0.0
0.0
0.0
0.0
0.0
0.0
0.0
0.0
0.0
0.0
0.0
0.0
0.0
0.0
0.0
0.0
0.0
0.0
0.0
0.0
0.0
0.0
0.0
0.0
0.0
0.0
0.0
0.0
0.0
0.0
0.0
0.0
0.0
0.0
0.0
0.0
0.0
0.0
0.0
0.0
0.0
0.0
0.0
0.0
0.0
0.0
0.0
0.0
0.0
0.0
0.0
0.0
0.0
0.0
0.0
0.0
0.0
0.0
0.0
0.0
0.0
0.0
0.0
0.0
0.0
0.0
0.0
0.0
0.0
0.0
0.0
0.0
0.0
0.0
0.0
0.0
0.0
0.0
0.0
0.0
0.0
0.0
0.0
0.0
0.0
0.0
0.0
0.0
0.0
0.0
0.0
0.0
0.0
0.0
0.0
0.0
0.0
0.0
0.0
0.0
0.0
0.0
0.0
0.0
0.0
0.0
0.0
0.0
0.0
0.0
0.0
0.0
0.0
0.0
0.0
0.0
0.0
0.0
0.0
0.0
0.0
0.0
0.0
0.0
0.0
0.0
0.0
0.0
0.0
0.0
0.0
0.0
0.0
0.0
0.0
0.0
0.0
0.0
0.0
0.0
0.0
0.0
0.0
0.0
0.0
0.0
0.0
0.0
0.0
0.0
0.0
0.0
0.0
0.0
0.0
0.0
0.0
0.0
0.0
# Bndry conds
0
0
0
0
0
0
0
0
0
0
0
0
0
0
0
0
0
0
0
0
0
0
0
0
0
0
0
0
0
0
0
0
0
0
0
0
0
0
0
0
0
0
0
0
0
0
0
0
0
0
0
0
0
0
0
0
0
0
0
0
0
0
0
0
0
0
0
0
0
0
0
0
0
0
0
0
0
0
0
0
0
0
0
0
0
0
0
0
0
0
0
0
0
0
0
0
0
0
0
0
0
0
0
0
0
0
0
0
0
0
0
0
0
0
0
0
0
0
0
0
0
0
0
0
0
0
0
0
0
0
0
0
0
0
0
0
0
0
0
0
0
0
0
0
0
0
0
0
0
0
0
0
0
0
0
0
0
0
0
0
0
0
0
0
0
0
0
0
0
0
0
0
0
0
0
0
0
0
0
0
0
0
0
0
0
0
0
0
0
0
0
0
0
0
0
0
0
0
0
0
0
0
# Old ICs
5  TAUQ
30  TAUR
0.5  U1
0.5  U2
0.5  U3
0.5  U4
0.5  U5
0.5  U6
0.5  U7
0.5  U8
0.5  U9
0.5  U10
0.5  U11
0.5  U12
0.5  U13
0.5  U14
0.5  U15
0.5  U16
0.5  U17
0.5  U18
0.5  U19
0.5  U20
0.5  U21
0.5  U22
0.5  U23
0.5  U24
0.5  U25
0.5  U26
0.5  U27
0.5  U28
0.5  U29
0.5  U30
0.5  U31
0.5  U32
0.5  U33
0.5  U34
0.5  U35
0.5  U36
0.5  U37
0.5  U38
0.5  U39
0.5  U40
0.5  U41
0.5  U42
0.5  U43
0.5  U44
0.5  U45
0.5  U46
0.5  U47
0.5  U48
0.5  U49
0.5  U50
0.5  U51
0.5  U52
0.5  U53
0.5  U54
0.5  U55
0.5  U56
0.5  U57
0.5  U58
0.5  U59
0.5  U60
0.5  U61
0.5  U62
0.5  U63
0.5  U64
0.5  U65
0.5  U66
0.5  U67
0.5  U68
0.5  U69
0.5  U70
0.5  U71
0.5  U72
0.5  U73
0.5  U74
0.5  U75
0.5  U76
0.5  U77
0.5  U78
0.5  U79
0.5  U80
0.5  U81
0.5  U82
0.5  U83
0.5  U84
0.5  U85
0.5  U86
0.5  U87
0.5  U88
0.5  U89
0.5  U90
0.5  U91
0.5  U92
0.5  U93
0.5  U94
0.5  U95
0.5  U96
0.5  U97
0.5  U98
0.5  U99
0.5  U100
1  V1
1  V2
1  V3
1  V4
1  V5
1  V6
1  V7
1  V8
1  V9
1  V10
1  V11
1  V12
1  V13
1  V14
1  V15
1  V16
1  V17
1  V18
1  V19
1  V20
1  V21
1  V22
1  V23
1  V24
1  V25
1  V26
1  V27
1  V28
1  V29
1  V30
1  V31
1  V32
1  V33
1  V34
1  V35
1  V36
1  V37
1  V38
1  V39
1  V40
1  V41
1  V42
1  V43
1  V44
1  V45
1  V46
1  V47
1  V48
1  V49
1  V50
1  V51
1  V52
1  V53
1  V54
1  V55
1  V56
1  V57
1  V58
1  V59
1  V60
1  V61
1  V62
1  V63
1  V64
1  V65
1  V66
1  V67
1  V68
1  V69
1  V70
1  V71
1  V72
1  V73
1  V74
1  V75
1  V76
1  V77
1  V78
1  V79
1  V80
1  V81
1  V82
1  V83
1  V84
1  V85
1  V86
1  V87
1  V88
1  V89
1  V90
1  V91
1  V92
1  V93
1  V94
1  V95
1  V96
1  V97
1  V98
1  V99
1  V100
# Ending  ICs
5  TAUQ
30  TAUR
0.4886118797287515  U1
0.4886118797287322  U2
0.488611879728693  U3
0.4886118797286323  U4
0.4886118797285479  U5
0.488611879728437  U6
0.4886118797282958  U7
0.48861187972812  U8
0.488611879727904  U9
0.4886118797276419  U10
0.4886118797273272  U11
0.4886118797269522  U12
0.4886118797265098  U13
0.4886118797259927  U14
0.4886118797253943  U15
0.4886118797247101  U16
0.4886118797239378  U17
0.4886118797230789  U18
0.4886118797221417  U19
0.488611879721142  U20
0.4886118797201068  U21
0.4886118797190778  U22
0.4886118797181145  U23
0.4886118797172991  U24
0.4886118797167426  U25
0.4886118797165878  U26
0.4886118797170171  U27
0.4886118797182581  U28
0.4886118797205863  U29
0.4886118797243327  U30
0.4886118797298819  U31
0.4886118797376803  U32
0.4886118797482205  U33
0.4886118797620472  U34
0.4886118797797392  U35
0.4886118798018944  U36
0.4886118798291031  U37
0.4886118798619291  U38
0.4886118799008688  U39
0.4886118799463219  U40
0.488611879998548  U41
0.4886118800576382  U42
0.4886118801234653  U43
0.4886118801954639  U44
0.4886118802712921  U45
0.4886118803404171  U46
0.4886118803681372  U47
0.488611880317501  U48
0.4886118803209016  U49
0.4886118802244255  U50
0.4886118803209019  U51
0.4886118803175012  U52
0.488611880368137  U53
0.4886118803404143  U54
0.4886118802712913  U55
0.4886118801954634  U56
0.4886118801234648  U57
0.4886118800576372  U58
0.488611879998548  U59
0.4886118799463213  U60
0.4886118799008687  U61
0.4886118798619273  U62
0.4886118798291009  U63
0.4886118798018921  U64
0.4886118797797378  U65
0.4886118797620457  U66
0.4886118797482183  U67
0.4886118797376781  U68
0.4886118797298811  U69
0.4886118797243305  U70
0.4886118797205842  U71
0.4886118797182558  U72
0.4886118797170153  U73
0.4886118797165859  U74
0.4886118797167408  U75
0.4886118797172977  U76
0.4886118797181131  U77
0.4886118797190768  U78
0.4886118797201064  U79
0.488611879721142  U80
0.4886118797221422  U81
0.4886118797230803  U82
0.4886118797239401  U83
0.4886118797247137  U84
0.4886118797253994  U85
0.4886118797259993  U86
0.4886118797265183  U87
0.4886118797269628  U88
0.4886118797273404  U89
0.4886118797276583  U90
0.4886118797279239  U91
0.4886118797281436  U92
0.4886118797283242  U93
0.488611879728471  U94
0.4886118797285883  U95
0.4886118797286804  U96
0.4886118797287503  U97
0.4886118797288005  U98
0.4886118797288332  U99
0.4886118797288491  U100
0.9940231975021514  V1
0.9940231975021901  V2
0.9940231975022686  V3
0.9940231975023888  V4
0.9940231975025535  V5
0.9940231975027669  V6
0.9940231975030327  V7
0.9940231975033558  V8
0.9940231975037402  V9
0.9940231975041899  V10
0.9940231975047066  V11
0.9940231975052899  V12
0.9940231975059356  V13
0.9940231975066335  V14
0.9940231975073661  V15
0.9940231975081059  V16
0.9940231975088121  V17
0.9940231975094269  V18
0.9940231975098731  V19
0.9940231975100478  V20
0.9940231975098188  V21
0.9940231975090202  V22
0.9940231975074473  V23
0.9940231975048529  V24
0.9940231975009454  V25
0.9940231974953871  V26
0.9940231974877966  V27
0.9940231974777534  V28
0.9940231974648077  V29
0.9940231974484951  V30
0.9940231974283554  V31
0.9940231974039596  V32
0.9940231973749405  V33
0.9940231973410282  V34
0.9940231973020889  V35
0.9940231972581618  V36
0.9940231972094943  V37
0.994023197156565  V38
0.9940231971000955  V39
0.9940231970410411  V40
0.9940231969805564  V41
0.9940231969199398  V42
0.9940231968605444  V43
0.9940231968036809  V44
0.9940231967505004  V45
0.9940231967019544  V46
0.9940231966590296  V47
0.9940231966238979  V48
0.9940231966010539  V49
0.9940231965920501  V50
0.9940231966010539  V51
0.9940231966238979  V52
0.9940231966590295  V53
0.9940231967019545  V54
0.9940231967505005  V55
0.9940231968036812  V56
0.9940231968605449  V57
0.9940231969199405  V58
0.9940231969805572  V59
0.9940231970410419  V60
0.9940231971000963  V61
0.9940231971565658  V62
0.9940231972094952  V63
0.9940231972581628  V64
0.9940231973020898  V65
0.994023197341029  V66
0.9940231973749413  V67
0.9940231974039602  V68
0.994023197428356  V69
0.9940231974484954  V70
0.9940231974648077  V71
0.9940231974777531  V72
0.994023197487796  V73
0.994023197495386  V74
0.9940231975009437  V75
0.9940231975048505  V76
0.9940231975074439  V77
0.9940231975090159  V78
0.9940231975098135  V79
0.9940231975100411  V80
0.994023197509865  V81
0.9940231975094173  V82
0.9940231975088003  V83
0.9940231975080922  V84
0.9940231975073498  V85
0.9940231975066143  V86
0.9940231975059132  V87
0.9940231975052638  V88
0.994023197504676  V89
0.9940231975041541  V90
0.9940231975036985  V91
0.9940231975033068  V92
0.9940231975029751  V93
0.994023197502699  V94
0.9940231975024734  V95
0.9940231975022935  V96
0.994023197502155  V97
0.9940231975020545  V98
0.9940231975019891  V99
0.9940231975019569  V100
# Parameters
2  delt
4.3  A
12  beta
0.75  sigma
1.5  kappa
4.7  gamma
0.01  Du
1  Dv
0.2  dx
0  p
0  dir
1  neum
0  uhi
0  ulo
0  vhi
0  vlo
0  q1
0  q2
0  q3
0  q4
0  q5
0  q6
0  q7
0  q8
0  q9
0  q10
0  q11
0  q12
0  q13
0  q14
0  q15
0  q16
0  q17
0  q18
0  q19
0  q20
0  q21
0  q22
0  q23
0  q24
0  q25
0  q26
0  q27
0  q28
0  q29
0  q30
0  q31
0  q32
0  q33
0  q34
0  q35
0  q36
0  q37
0  q38
0  q39
0  q40
0  q41
0  q42
0  q43
0  q44
0  q45
0  q46
0  q47
0  q48
0  q49
10  q50
0  q51
0  q52
0  q53
0  q54
0  q55
0  q56
0  q57
0  q58
0  q59
0  q60
0  q61
0  q62
0  q63
0  q64
0  q65
0  q66
0  q67
0  q68
0  q69
0  q70
0  q71
0  q72
0  q73
0  q74
0  q75
0  q76
0  q77
0  q78
0  q79
0  q80
0  q81
0  q82
0  q83
0  q84
0  q85
0  q86
0  q87
0  q88
0  q89
0  q90
0  q91
0  q92
0  q93
0  q94
0  q95
0  q96
0  q97
0  q98
0  q99
0  q100
0  r1
0  r2
0  r3
0  r4
0  r5
0  r6
0  r7
0  r8
0  r9
0  r10
0  r11
0  r12
0  r13
0  r14
0  r15
0  r16
0  r17
0  r18
0  r19
0  r20
0  r21
0  r22
0  r23
0  r24
0  r25
0  r26
0  r27
0  r28
0  r29
0  r30
0  r31
0  r32
0  r33
0  r34
0  r35
0  r36
0  r37
0  r38
0  r39
0  r40
0  r41
0  r42
0  r43
0  r44
0  r45
0  r46
0  r47
0  r48
0  r49
0  r50
0  r51
0  r52
0  r53
0  r54
0  r55
0  r56
0  r57
0  r58
0  r59
0  r60
0  r61
0  r62
0  r63
0  r64
0  r65
0  r66
0  r67
0  r68
0  r69
0  r70
0  r71
0  r72
0  r73
0  r74
0  r75
0  r76
0  r77
0  r78
0  r79
0  r80
0  r81
0  r82
0  r83
0  r84
0  r85
0  r86
0  r87
0  r88
0  r89
0  r90
0  r91
0  r92
0  r93
0  r94
0  r95
0  r96
0  r97
0  r98
0  r99
0  r100
# Graphics
0.7071097251469876  rm
-0.4999999999826661  rm
0.4999958366025516  rm
0.7071038372138505  rm
0.5000041633974482  rm
-0.4999999999826661  rm
0  rm
0.7071038372138505  rm
0.7071097251469876  rm
0    
1    
1    
1    
0    
0    
1    
1    
1    
0    
0    
1    
1    
1    
0    
0    
1    
1    
1    
0    
0    
1    
1    
1    
0    
0    
1    
1    
1    
0    
0    
1    
1    
1    
0    
0    
1    
1    
1    
0    
0    
1    
1    
1    
0    
0    
1    
1    
1    
0    
-1000   
1000   
0    
0   3DFlag
1   Timeflag
0   Colorflag
0   Type
1  color scale
0   minscale
150   xmax
0   xmin
1   ymax
-1   ymin
12   zmax
-12   zmin
75   
0.01333333333333333   
0   
1   
0   
0.08333333333333333   
45   Theta
45   Phi
0    xshft
0    yshft
0    zshft
0   xlo
-1   ylo
0   
-1   
150   xhi
1   yhi
150   
1   
# Transpose variables etc
TAUQ
2   n columns
1   n rows
1   row skip
1   col skip
1   row 0
# Coupling stuff for H funs
0
0
0
0
0
0
0
0
0
0
0
0
0
0
0
0
0
0
0
0
0
0
0
0
0
0
0
0
0
0
0
0
0
0
0
0
0
0
0
0
0
0
0
0
0
0
0
0
0
0
0
0
0
0
0
0
0
0
0
0
0
0
0
0
0
0
0
0
0
0
0
0
0
0
0
0
0
0
0
0
0
0
0
0
0
0
0
0
0
0
0
0
0
0
0
0
0
0
0
0
0
0
0
0
0
0
0
0
0
0
0
0
0
0
0
0
0
0
0
0
0
0
0
0
0
0
0
0
0
0
0
0
0
0
0
0
0
0
0
0
0
0
0
0
0
0
0
0
0
0
0
0
0
0
0
0
0
0
0
0
0
0
0
0
0
0
0
0
0
0
0
0
0
0
0
0
0
0
0
0
0
0
0
0
0
0
0
0
0
0
0
0
0
0
0
0
0
0
0
0
0
0
# Array plot stuff

1   NCols
0   Row 1
50   NRows
8   RowSkip
0  Zmin
1  Zmax
# Torus information 
0    Torus flag 1=ON
6.283185307179586  Torus period
# Range information
delt
-1   eq-range stab col
0   shoot flag 1=on
10   eq-range steps
0  eq_range low
1  eq_range high
TAUQ
TAUQ
20   Range steps
0   Cycle color 1=on
1   Reset data 1=on
1   Use old I.C.s 1=yes
0  Par1 low
0  Par2 low
1  Par1 high
1  Par2 high
delt
0   BVP side
0   color cycle flag 1=on
10   BVP range steps
0  BVP range low
1  BVP range high
RHS etc ...
dTAUQ/dT=0
dTAUR/dT=0
dU1/dT=F(U1,V1)+DU*(U2-2*U1+U0)/(DX*DX)+Q1*PULSE(T-TAUQ)
dU2/dT=F(U2,V2)+DU*(U3-2*U2+U1)/(DX*DX)+Q2*PULSE(T-TAUQ)
dU3/dT=F(U3,V3)+DU*(U4-2*U3+U2)/(DX*DX)+Q3*PULSE(T-TAUQ)
dU4/dT=F(U4,V4)+DU*(U5-2*U4+U3)/(DX*DX)+Q4*PULSE(T-TAUQ)
dU5/dT=F(U5,V5)+DU*(U6-2*U5+U4)/(DX*DX)+Q5*PULSE(T-TAUQ)
dU6/dT=F(U6,V6)+DU*(U7-2*U6+U5)/(DX*DX)+Q6*PULSE(T-TAUQ)
dU7/dT=F(U7,V7)+DU*(U8-2*U7+U6)/(DX*DX)+Q7*PULSE(T-TAUQ)
dU8/dT=F(U8,V8)+DU*(U9-2*U8+U7)/(DX*DX)+Q8*PULSE(T-TAUQ)
dU9/dT=F(U9,V9)+DU*(U10-2*U9+U8)/(DX*DX)+Q9*PULSE(T-TAUQ)
dU10/dT=F(U10,V10)+DU*(U11-2*U10+U9)/(DX*DX)+Q10*PULSE(T-TAUQ)
dU11/dT=F(U11,V11)+DU*(U12-2*U11+U10)/(DX*DX)+Q11*PULSE(T-TAUQ)
dU12/dT=F(U12,V12)+DU*(U13-2*U12+U11)/(DX*DX)+Q12*PULSE(T-TAUQ)
dU13/dT=F(U13,V13)+DU*(U14-2*U13+U12)/(DX*DX)+Q13*PULSE(T-TAUQ)
dU14/dT=F(U14,V14)+DU*(U15-2*U14+U13)/(DX*DX)+Q14*PULSE(T-TAUQ)
dU15/dT=F(U15,V15)+DU*(U16-2*U15+U14)/(DX*DX)+Q15*PULSE(T-TAUQ)
dU16/dT=F(U16,V16)+DU*(U17-2*U16+U15)/(DX*DX)+Q16*PULSE(T-TAUQ)
dU17/dT=F(U17,V17)+DU*(U18-2*U17+U16)/(DX*DX)+Q17*PULSE(T-TAUQ)
dU18/dT=F(U18,V18)+DU*(U19-2*U18+U17)/(DX*DX)+Q18*PULSE(T-TAUQ)
dU19/dT=F(U19,V19)+DU*(U20-2*U19+U18)/(DX*DX)+Q19*PULSE(T-TAUQ)
dU20/dT=F(U20,V20)+DU*(U21-2*U20+U19)/(DX*DX)+Q20*PULSE(T-TAUQ)
dU21/dT=F(U21,V21)+DU*(U22-2*U21+U20)/(DX*DX)+Q21*PULSE(T-TAUQ)
dU22/dT=F(U22,V22)+DU*(U23-2*U22+U21)/(DX*DX)+Q22*PULSE(T-TAUQ)
dU23/dT=F(U23,V23)+DU*(U24-2*U23+U22)/(DX*DX)+Q23*PULSE(T-TAUQ)
dU24/dT=F(U24,V24)+DU*(U25-2*U24+U23)/(DX*DX)+Q24*PULSE(T-TAUQ)
dU25/dT=F(U25,V25)+DU*(U26-2*U25+U24)/(DX*DX)+Q25*PULSE(T-TAUQ)
dU26/dT=F(U26,V26)+DU*(U27-2*U26+U25)/(DX*DX)+Q26*PULSE(T-TAUQ)
dU27/dT=F(U27,V27)+DU*(U28-2*U27+U26)/(DX*DX)+Q27*PULSE(T-TAUQ)
dU28/dT=F(U28,V28)+DU*(U29-2*U28+U27)/(DX*DX)+Q28*PULSE(T-TAUQ)
dU29/dT=F(U29,V29)+DU*(U30-2*U29+U28)/(DX*DX)+Q29*PULSE(T-TAUQ)
dU30/dT=F(U30,V30)+DU*(U31-2*U30+U29)/(DX*DX)+Q30*PULSE(T-TAUQ)
dU31/dT=F(U31,V31)+DU*(U32-2*U31+U30)/(DX*DX)+Q31*PULSE(T-TAUQ)
dU32/dT=F(U32,V32)+DU*(U33-2*U32+U31)/(DX*DX)+Q32*PULSE(T-TAUQ)
dU33/dT=F(U33,V33)+DU*(U34-2*U33+U32)/(DX*DX)+Q33*PULSE(T-TAUQ)
dU34/dT=F(U34,V34)+DU*(U35-2*U34+U33)/(DX*DX)+Q34*PULSE(T-TAUQ)
dU35/dT=F(U35,V35)+DU*(U36-2*U35+U34)/(DX*DX)+Q35*PULSE(T-TAUQ)
dU36/dT=F(U36,V36)+DU*(U37-2*U36+U35)/(DX*DX)+Q36*PULSE(T-TAUQ)
dU37/dT=F(U37,V37)+DU*(U38-2*U37+U36)/(DX*DX)+Q37*PULSE(T-TAUQ)
dU38/dT=F(U38,V38)+DU*(U39-2*U38+U37)/(DX*DX)+Q38*PULSE(T-TAUQ)
dU39/dT=F(U39,V39)+DU*(U40-2*U39+U38)/(DX*DX)+Q39*PULSE(T-TAUQ)
dU40/dT=F(U40,V40)+DU*(U41-2*U40+U39)/(DX*DX)+Q40*PULSE(T-TAUQ)
dU41/dT=F(U41,V41)+DU*(U42-2*U41+U40)/(DX*DX)+Q41*PULSE(T-TAUQ)
dU42/dT=F(U42,V42)+DU*(U43-2*U42+U41)/(DX*DX)+Q42*PULSE(T-TAUQ)
dU43/dT=F(U43,V43)+DU*(U44-2*U43+U42)/(DX*DX)+Q43*PULSE(T-TAUQ)
dU44/dT=F(U44,V44)+DU*(U45-2*U44+U43)/(DX*DX)+Q44*PULSE(T-TAUQ)
dU45/dT=F(U45,V45)+DU*(U46-2*U45+U44)/(DX*DX)+Q45*PULSE(T-TAUQ)
dU46/dT=F(U46,V46)+DU*(U47-2*U46+U45)/(DX*DX)+Q46*PULSE(T-TAUQ)
dU47/dT=F(U47,V47)+DU*(U48-2*U47+U46)/(DX*DX)+Q47*PULSE(T-TAUQ)
dU48/dT=F(U48,V48)+DU*(U49-2*U48+U47)/(DX*DX)+Q48*PULSE(T-TAUQ)
dU49/dT=F(U49,V49)+DU*(U50-2*U49+U48)/(DX*DX)+Q49*PULSE(T-TAUQ)
dU50/dT=F(U50,V50)+DU*(U51-2*U50+U49)/(DX*DX)+Q50*PULSE(T-TAUQ)
dU51/dT=F(U51,V51)+DU*(U52-2*U51+U50)/(DX*DX)+Q51*PULSE(T-TAUQ)
dU52/dT=F(U52,V52)+DU*(U53-2*U52+U51)/(DX*DX)+Q52*PULSE(T-TAUQ)
dU53/dT=F(U53,V53)+DU*(U54-2*U53+U52)/(DX*DX)+Q53*PULSE(T-TAUQ)
dU54/dT=F(U54,V54)+DU*(U55-2*U54+U53)/(DX*DX)+Q54*PULSE(T-TAUQ)
dU55/dT=F(U55,V55)+DU*(U56-2*U55+U54)/(DX*DX)+Q55*PULSE(T-TAUQ)
dU56/dT=F(U56,V56)+DU*(U57-2*U56+U55)/(DX*DX)+Q56*PULSE(T-TAUQ)
dU57/dT=F(U57,V57)+DU*(U58-2*U57+U56)/(DX*DX)+Q57*PULSE(T-TAUQ)
dU58/dT=F(U58,V58)+DU*(U59-2*U58+U57)/(DX*DX)+Q58*PULSE(T-TAUQ)
dU59/dT=F(U59,V59)+DU*(U60-2*U59+U58)/(DX*DX)+Q59*PULSE(T-TAUQ)
dU60/dT=F(U60,V60)+DU*(U61-2*U60+U59)/(DX*DX)+Q60*PULSE(T-TAUQ)
dU61/dT=F(U61,V61)+DU*(U62-2*U61+U60)/(DX*DX)+Q61*PULSE(T-TAUQ)
dU62/dT=F(U62,V62)+DU*(U63-2*U62+U61)/(DX*DX)+Q62*PULSE(T-TAUQ)
dU63/dT=F(U63,V63)+DU*(U64-2*U63+U62)/(DX*DX)+Q63*PULSE(T-TAUQ)
dU64/dT=F(U64,V64)+DU*(U65-2*U64+U63)/(DX*DX)+Q64*PULSE(T-TAUQ)
dU65/dT=F(U65,V65)+DU*(U66-2*U65+U64)/(DX*DX)+Q65*PULSE(T-TAUQ)
dU66/dT=F(U66,V66)+DU*(U67-2*U66+U65)/(DX*DX)+Q66*PULSE(T-TAUQ)
dU67/dT=F(U67,V67)+DU*(U68-2*U67+U66)/(DX*DX)+Q67*PULSE(T-TAUQ)
dU68/dT=F(U68,V68)+DU*(U69-2*U68+U67)/(DX*DX)+Q68*PULSE(T-TAUQ)
dU69/dT=F(U69,V69)+DU*(U70-2*U69+U68)/(DX*DX)+Q69*PULSE(T-TAUQ)
dU70/dT=F(U70,V70)+DU*(U71-2*U70+U69)/(DX*DX)+Q70*PULSE(T-TAUQ)
dU71/dT=F(U71,V71)+DU*(U72-2*U71+U70)/(DX*DX)+Q71*PULSE(T-TAUQ)
dU72/dT=F(U72,V72)+DU*(U73-2*U72+U71)/(DX*DX)+Q72*PULSE(T-TAUQ)
dU73/dT=F(U73,V73)+DU*(U74-2*U73+U72)/(DX*DX)+Q73*PULSE(T-TAUQ)
dU74/dT=F(U74,V74)+DU*(U75-2*U74+U73)/(DX*DX)+Q74*PULSE(T-TAUQ)
dU75/dT=F(U75,V75)+DU*(U76-2*U75+U74)/(DX*DX)+Q75*PULSE(T-TAUQ)
dU76/dT=F(U76,V76)+DU*(U77-2*U76+U75)/(DX*DX)+Q76*PULSE(T-TAUQ)
dU77/dT=F(U77,V77)+DU*(U78-2*U77+U76)/(DX*DX)+Q77*PULSE(T-TAUQ)
dU78/dT=F(U78,V78)+DU*(U79-2*U78+U77)/(DX*DX)+Q78*PULSE(T-TAUQ)
dU79/dT=F(U79,V79)+DU*(U80-2*U79+U78)/(DX*DX)+Q79*PULSE(T-TAUQ)
dU80/dT=F(U80,V80)+DU*(U81-2*U80+U79)/(DX*DX)+Q80*PULSE(T-TAUQ)
dU81/dT=F(U81,V81)+DU*(U82-2*U81+U80)/(DX*DX)+Q81*PULSE(T-TAUQ)
dU82/dT=F(U82,V82)+DU*(U83-2*U82+U81)/(DX*DX)+Q82*PULSE(T-TAUQ)
dU83/dT=F(U83,V83)+DU*(U84-2*U83+U82)/(DX*DX)+Q83*PULSE(T-TAUQ)
dU84/dT=F(U84,V84)+DU*(U85-2*U84+U83)/(DX*DX)+Q84*PULSE(T-TAUQ)
dU85/dT=F(U85,V85)+DU*(U86-2*U85+U84)/(DX*DX)+Q85*PULSE(T-TAUQ)
dU86/dT=F(U86,V86)+DU*(U87-2*U86+U85)/(DX*DX)+Q86*PULSE(T-TAUQ)
dU87/dT=F(U87,V87)+DU*(U88-2*U87+U86)/(DX*DX)+Q87*PULSE(T-TAUQ)
dU88/dT=F(U88,V88)+DU*(U89-2*U88+U87)/(DX*DX)+Q88*PULSE(T-TAUQ)
dU89/dT=F(U89,V89)+DU*(U90-2*U89+U88)/(DX*DX)+Q89*PULSE(T-TAUQ)
dU90/dT=F(U90,V90)+DU*(U91-2*U90+U89)/(DX*DX)+Q90*PULSE(T-TAUQ)
dU91/dT=F(U91,V91)+DU*(U92-2*U91+U90)/(DX*DX)+Q91*PULSE(T-TAUQ)
dU92/dT=F(U92,V92)+DU*(U93-2*U92+U91)/(DX*DX)+Q92*PULSE(T-TAUQ)
dU93/dT=F(U93,V93)+DU*(U94-2*U93+U92)/(DX*DX)+Q93*PULSE(T-TAUQ)
dU94/dT=F(U94,V94)+DU*(U95-2*U94+U93)/(DX*DX)+Q94*PULSE(T-TAUQ)
dU95/dT=F(U95,V95)+DU*(U96-2*U95+U94)/(DX*DX)+Q95*PULSE(T-TAUQ)
dU96/dT=F(U96,V96)+DU*(U97-2*U96+U95)/(DX*DX)+Q96*PULSE(T-TAUQ)
dU97/dT=F(U97,V97)+DU*(U98-2*U97+U96)/(DX*DX)+Q97*PULSE(T-TAUQ)
dU98/dT=F(U98,V98)+DU*(U99-2*U98+U97)/(DX*DX)+Q98*PULSE(T-TAUQ)
dU99/dT=F(U99,V99)+DU*(U100-2*U99+U98)/(DX*DX)+Q99*PULSE(T-TAUQ)
dU100/dT=F(U100,V100)+DU*(U101-2*U100+U99)/(DX*DX)+Q100*PULSE(T-TAUQ)
dV1/dT=G(U1,V1)+DV*(V2-2*V1+V0)/(DX*DX)+R1*PULSE(T-TAUR)
dV2/dT=G(U2,V2)+DV*(V3-2*V2+V1)/(DX*DX)+R2*PULSE(T-TAUR)
dV3/dT=G(U3,V3)+DV*(V4-2*V3+V2)/(DX*DX)+R3*PULSE(T-TAUR)
dV4/dT=G(U4,V4)+DV*(V5-2*V4+V3)/(DX*DX)+R4*PULSE(T-TAUR)
dV5/dT=G(U5,V5)+DV*(V6-2*V5+V4)/(DX*DX)+R5*PULSE(T-TAUR)
dV6/dT=G(U6,V6)+DV*(V7-2*V6+V5)/(DX*DX)+R6*PULSE(T-TAUR)
dV7/dT=G(U7,V7)+DV*(V8-2*V7+V6)/(DX*DX)+R7*PULSE(T-TAUR)
dV8/dT=G(U8,V8)+DV*(V9-2*V8+V7)/(DX*DX)+R8*PULSE(T-TAUR)
dV9/dT=G(U9,V9)+DV*(V10-2*V9+V8)/(DX*DX)+R9*PULSE(T-TAUR)
dV10/dT=G(U10,V10)+DV*(V11-2*V10+V9)/(DX*DX)+R10*PULSE(T-TAUR)
dV11/dT=G(U11,V11)+DV*(V12-2*V11+V10)/(DX*DX)+R11*PULSE(T-TAUR)
dV12/dT=G(U12,V12)+DV*(V13-2*V12+V11)/(DX*DX)+R12*PULSE(T-TAUR)
dV13/dT=G(U13,V13)+DV*(V14-2*V13+V12)/(DX*DX)+R13*PULSE(T-TAUR)
dV14/dT=G(U14,V14)+DV*(V15-2*V14+V13)/(DX*DX)+R14*PULSE(T-TAUR)
dV15/dT=G(U15,V15)+DV*(V16-2*V15+V14)/(DX*DX)+R15*PULSE(T-TAUR)
dV16/dT=G(U16,V16)+DV*(V17-2*V16+V15)/(DX*DX)+R16*PULSE(T-TAUR)
dV17/dT=G(U17,V17)+DV*(V18-2*V17+V16)/(DX*DX)+R17*PULSE(T-TAUR)
dV18/dT=G(U18,V18)+DV*(V19-2*V18+V17)/(DX*DX)+R18*PULSE(T-TAUR)
dV19/dT=G(U19,V19)+DV*(V20-2*V19+V18)/(DX*DX)+R19*PULSE(T-TAUR)
dV20/dT=G(U20,V20)+DV*(V21-2*V20+V19)/(DX*DX)+R20*PULSE(T-TAUR)
dV21/dT=G(U21,V21)+DV*(V22-2*V21+V20)/(DX*DX)+R21*PULSE(T-TAUR)
dV22/dT=G(U22,V22)+DV*(V23-2*V22+V21)/(DX*DX)+R22*PULSE(T-TAUR)
dV23/dT=G(U23,V23)+DV*(V24-2*V23+V22)/(DX*DX)+R23*PULSE(T-TAUR)
dV24/dT=G(U24,V24)+DV*(V25-2*V24+V23)/(DX*DX)+R24*PULSE(T-TAUR)
dV25/dT=G(U25,V25)+DV*(V26-2*V25+V24)/(DX*DX)+R25*PULSE(T-TAUR)
dV26/dT=G(U26,V26)+DV*(V27-2*V26+V25)/(DX*DX)+R26*PULSE(T-TAUR)
dV27/dT=G(U27,V27)+DV*(V28-2*V27+V26)/(DX*DX)+R27*PULSE(T-TAUR)
dV28/dT=G(U28,V28)+DV*(V29-2*V28+V27)/(DX*DX)+R28*PULSE(T-TAUR)
dV29/dT=G(U29,V29)+DV*(V30-2*V29+V28)/(DX*DX)+R29*PULSE(T-TAUR)
dV30/dT=G(U30,V30)+DV*(V31-2*V30+V29)/(DX*DX)+R30*PULSE(T-TAUR)
dV31/dT=G(U31,V31)+DV*(V32-2*V31+V30)/(DX*DX)+R31*PULSE(T-TAUR)
dV32/dT=G(U32,V32)+DV*(V33-2*V32+V31)/(DX*DX)+R32*PULSE(T-TAUR)
dV33/dT=G(U33,V33)+DV*(V34-2*V33+V32)/(DX*DX)+R33*PULSE(T-TAUR)
dV34/dT=G(U34,V34)+DV*(V35-2*V34+V33)/(DX*DX)+R34*PULSE(T-TAUR)
dV35/dT=G(U35,V35)+DV*(V36-2*V35+V34)/(DX*DX)+R35*PULSE(T-TAUR)
dV36/dT=G(U36,V36)+DV*(V37-2*V36+V35)/(DX*DX)+R36*PULSE(T-TAUR)
dV37/dT=G(U37,V37)+DV*(V38-2*V37+V36)/(DX*DX)+R37*PULSE(T-TAUR)
dV38/dT=G(U38,V38)+DV*(V39-2*V38+V37)/(DX*DX)+R38*PULSE(T-TAUR)
dV39/dT=G(U39,V39)+DV*(V40-2*V39+V38)/(DX*DX)+R39*PULSE(T-TAUR)
dV40/dT=G(U40,V40)+DV*(V41-2*V40+V39)/(DX*DX)+R40*PULSE(T-TAUR)
dV41/dT=G(U41,V41)+DV*(V42-2*V41+V40)/(DX*DX)+R41*PULSE(T-TAUR)
dV42/dT=G(U42,V42)+DV*(V43-2*V42+V41)/(DX*DX)+R42*PULSE(T-TAUR)
dV43/dT=G(U43,V43)+DV*(V44-2*V43+V42)/(DX*DX)+R43*PULSE(T-TAUR)
dV44/dT=G(U44,V44)+DV*(V45-2*V44+V43)/(DX*DX)+R44*PULSE(T-TAUR)
dV45/dT=G(U45,V45)+DV*(V46-2*V45+V44)/(DX*DX)+R45*PULSE(T-TAUR)
dV46/dT=G(U46,V46)+DV*(V47-2*V46+V45)/(DX*DX)+R46*PULSE(T-TAUR)
dV47/dT=G(U47,V47)+DV*(V48-2*V47+V46)/(DX*DX)+R47*PULSE(T-TAUR)
dV48/dT=G(U48,V48)+DV*(V49-2*V48+V47)/(DX*DX)+R48*PULSE(T-TAUR)
dV49/dT=G(U49,V49)+DV*(V50-2*V49+V48)/(DX*DX)+R49*PULSE(T-TAUR)
dV50/dT=G(U50,V50)+DV*(V51-2*V50+V49)/(DX*DX)+R50*PULSE(T-TAUR)
dV51/dT=G(U51,V51)+DV*(V52-2*V51+V50)/(DX*DX)+R51*PULSE(T-TAUR)
dV52/dT=G(U52,V52)+DV*(V53-2*V52+V51)/(DX*DX)+R52*PULSE(T-TAUR)
dV53/dT=G(U53,V53)+DV*(V54-2*V53+V52)/(DX*DX)+R53*PULSE(T-TAUR)
dV54/dT=G(U54,V54)+DV*(V55-2*V54+V53)/(DX*DX)+R54*PULSE(T-TAUR)
dV55/dT=G(U55,V55)+DV*(V56-2*V55+V54)/(DX*DX)+R55*PULSE(T-TAUR)
dV56/dT=G(U56,V56)+DV*(V57-2*V56+V55)/(DX*DX)+R56*PULSE(T-TAUR)
dV57/dT=G(U57,V57)+DV*(V58-2*V57+V56)/(DX*DX)+R57*PULSE(T-TAUR)
dV58/dT=G(U58,V58)+DV*(V59-2*V58+V57)/(DX*DX)+R58*PULSE(T-TAUR)
dV59/dT=G(U59,V59)+DV*(V60-2*V59+V58)/(DX*DX)+R59*PULSE(T-TAUR)
dV60/dT=G(U60,V60)+DV*(V61-2*V60+V59)/(DX*DX)+R60*PULSE(T-TAUR)
dV61/dT=G(U61,V61)+DV*(V62-2*V61+V60)/(DX*DX)+R61*PULSE(T-TAUR)
dV62/dT=G(U62,V62)+DV*(V63-2*V62+V61)/(DX*DX)+R62*PULSE(T-TAUR)
dV63/dT=G(U63,V63)+DV*(V64-2*V63+V62)/(DX*DX)+R63*PULSE(T-TAUR)
dV64/dT=G(U64,V64)+DV*(V65-2*V64+V63)/(DX*DX)+R64*PULSE(T-TAUR)
dV65/dT=G(U65,V65)+DV*(V66-2*V65+V64)/(DX*DX)+R65*PULSE(T-TAUR)
dV66/dT=G(U66,V66)+DV*(V67-2*V66+V65)/(DX*DX)+R66*PULSE(T-TAUR)
dV67/dT=G(U67,V67)+DV*(V68-2*V67+V66)/(DX*DX)+R67*PULSE(T-TAUR)
dV68/dT=G(U68,V68)+DV*(V69-2*V68+V67)/(DX*DX)+R68*PULSE(T-TAUR)
dV69/dT=G(U69,V69)+DV*(V70-2*V69+V68)/(DX*DX)+R69*PULSE(T-TAUR)
dV70/dT=G(U70,V70)+DV*(V71-2*V70+V69)/(DX*DX)+R70*PULSE(T-TAUR)
dV71/dT=G(U71,V71)+DV*(V72-2*V71+V70)/(DX*DX)+R71*PULSE(T-TAUR)
dV72/dT=G(U72,V72)+DV*(V73-2*V72+V71)/(DX*DX)+R72*PULSE(T-TAUR)
dV73/dT=G(U73,V73)+DV*(V74-2*V73+V72)/(DX*DX)+R73*PULSE(T-TAUR)
dV74/dT=G(U74,V74)+DV*(V75-2*V74+V73)/(DX*DX)+R74*PULSE(T-TAUR)
dV75/dT=G(U75,V75)+DV*(V76-2*V75+V74)/(DX*DX)+R75*PULSE(T-TAUR)
dV76/dT=G(U76,V76)+DV*(V77-2*V76+V75)/(DX*DX)+R76*PULSE(T-TAUR)
dV77/dT=G(U77,V77)+DV*(V78-2*V77+V76)/(DX*DX)+R77*PULSE(T-TAUR)
dV78/dT=G(U78,V78)+DV*(V79-2*V78+V77)/(DX*DX)+R78*PULSE(T-TAUR)
dV79/dT=G(U79,V79)+DV*(V80-2*V79+V78)/(DX*DX)+R79*PULSE(T-TAUR)
dV80/dT=G(U80,V80)+DV*(V81-2*V80+V79)/(DX*DX)+R80*PULSE(T-TAUR)
dV81/dT=G(U81,V81)+DV*(V82-2*V81+V80)/(DX*DX)+R81*PULSE(T-TAUR)
dV82/dT=G(U82,V82)+DV*(V83-2*V82+V81)/(DX*DX)+R82*PULSE(T-TAUR)
dV83/dT=G(U83,V83)+DV*(V84-2*V83+V82)/(DX*DX)+R83*PULSE(T-TAUR)
dV84/dT=G(U84,V84)+DV*(V85-2*V84+V83)/(DX*DX)+R84*PULSE(T-TAUR)
dV85/dT=G(U85,V85)+DV*(V86-2*V85+V84)/(DX*DX)+R85*PULSE(T-TAUR)
dV86/dT=G(U86,V86)+DV*(V87-2*V86+V85)/(DX*DX)+R86*PULSE(T-TAUR)
dV87/dT=G(U87,V87)+DV*(V88-2*V87+V86)/(DX*DX)+R87*PULSE(T-TAUR)
dV88/dT=G(U88,V88)+DV*(V89-2*V88+V87)/(DX*DX)+R88*PULSE(T-TAUR)
dV89/dT=G(U89,V89)+DV*(V90-2*V89+V88)/(DX*DX)+R89*PULSE(T-TAUR)
dV90/dT=G(U90,V90)+DV*(V91-2*V90+V89)/(DX*DX)+R90*PULSE(T-TAUR)
dV91/dT=G(U91,V91)+DV*(V92-2*V91+V90)/(DX*DX)+R91*PULSE(T-TAUR)
dV92/dT=G(U92,V92)+DV*(V93-2*V92+V91)/(DX*DX)+R92*PULSE(T-TAUR)
dV93/dT=G(U93,V93)+DV*(V94-2*V93+V92)/(DX*DX)+R93*PULSE(T-TAUR)
dV94/dT=G(U94,V94)+DV*(V95-2*V94+V93)/(DX*DX)+R94*PULSE(T-TAUR)
dV95/dT=G(U95,V95)+DV*(V96-2*V95+V94)/(DX*DX)+R95*PULSE(T-TAUR)
dV96/dT=G(U96,V96)+DV*(V97-2*V96+V95)/(DX*DX)+R96*PULSE(T-TAUR)
dV97/dT=G(U97,V97)+DV*(V98-2*V97+V96)/(DX*DX)+R97*PULSE(T-TAUR)
dV98/dT=G(U98,V98)+DV*(V99-2*V98+V97)/(DX*DX)+R98*PULSE(T-TAUR)
dV99/dT=G(U99,V99)+DV*(V100-2*V99+V98)/(DX*DX)+R99*PULSE(T-TAUR)
dV100/dT=G(U100,V100)+DV*(V101-2*V100+V99)/(DX*DX)+R100*PULSE(T-TAUR)

where ...
U0 = DIR*UHI+NEUM*U1+P*U100   
U101 = DIR*ULO+NEUM*U100+P*U1   
V0 = DIR*VHI+NEUM*V1+P*V100   
V101 = DIR*VLO+NEUM*V100+P*V1   

User-defined functions:
F(U,V) = A-U-BETA*H(U)-V  
G(U,V) = GAMMA*H(SIGMA*U)-V  
H(X) = X*EXP(-KAPPA*X)  
PULSE(T) = HEAV(T)*HEAV(DELT-T)  
