# Supplementary material for: Acetylcholine waves and dopamine release in the striatum
Source: Nat Commun. 2023 Oct 27;14:6852. doi: 10.1038/s41467-023-42311-5 (PMC10611775; doi:10.1038/s41467-023-42311-5)
Supplement: Supplementary file 6 — Supplementary Code [file 41467_2023_42311_MOESM6_ESM.zip › Code/Fig6_S4/b_7/TuringAChDANic1.ode.set]

## Set file for TuringAChDANic1.ode on Sun Jan  2 16:31:35 2022
200   Number of equations and auxiliaries
13   Number of parameters
# Numerical stuff
1    nout
40    nullcline mesh
10   CVode
700  total
0.25  DeltaT
0  T0
0  Transient
100  Bound
1e-12  DtMin
1  DtMax
1e-06  Tolerance
1e-05  Abs. Tolerance
0  Max Delay
100   Eigenvector iterates
0.001  Eigenvector tolerance
0.001  Newton tolerance
0  Poincare plane
1e-05  Boundary value tolerance
1e-05  Boundary value epsilon
20   Boundary value iterates
0   Poincare None
1   Poincare variable
1   Poincare sign
0   Stop on Section
0   Delay flag
700  Current time
700  Last Time
0   MyStart
1   INFLAG
# Delays
0.0
0.0
0.0
0.0
0.0
0.0
0.0
0.0
0.0
0.0
0.0
0.0
0.0
0.0
0.0
0.0
0.0
0.0
0.0
0.0
0.0
0.0
0.0
0.0
0.0
0.0
0.0
0.0
0.0
0.0
0.0
0.0
0.0
0.0
0.0
0.0
0.0
0.0
0.0
0.0
0.0
0.0
0.0
0.0
0.0
0.0
0.0
0.0
0.0
0.0
0.0
0.0
0.0
0.0
0.0
0.0
0.0
0.0
0.0
0.0
0.0
0.0
0.0
0.0
0.0
0.0
0.0
0.0
0.0
0.0
0.0
0.0
0.0
0.0
0.0
0.0
0.0
0.0
0.0
0.0
0.0
0.0
0.0
0.0
0.0
0.0
0.0
0.0
0.0
0.0
0.0
0.0
0.0
0.0
0.0
0.0
0.0
0.0
0.0
0.0
0.0
0.0
0.0
0.0
0.0
0.0
0.0
0.0
0.0
0.0
0.0
0.0
0.0
0.0
0.0
0.0
0.0
0.0
0.0
0.0
0.0
0.0
0.0
0.0
0.0
0.0
0.0
0.0
0.0
0.0
0.0
0.0
0.0
0.0
0.0
0.0
0.0
0.0
0.0
0.0
0.0
0.0
0.0
0.0
0.0
0.0
0.0
0.0
0.0
0.0
0.0
0.0
0.0
0.0
0.0
0.0
0.0
0.0
0.0
0.0
0.0
0.0
0.0
0.0
0.0
0.0
0.0
0.0
0.0
0.0
0.0
0.0
0.0
0.0
0.0
0.0
0.0
0.0
0.0
0.0
0.0
0.0
0.0
0.0
0.0
0.0
0.0
0.0
0.0
0.0
0.0
0.0
0.0
0.0
0.0
0.0
0.0
0.0
0.0
0.0
# Bndry conds
0
0
0
0
0
0
0
0
0
0
0
0
0
0
0
0
0
0
0
0
0
0
0
0
0
0
0
0
0
0
0
0
0
0
0
0
0
0
0
0
0
0
0
0
0
0
0
0
0
0
0
0
0
0
0
0
0
0
0
0
0
0
0
0
0
0
0
0
0
0
0
0
0
0
0
0
0
0
0
0
0
0
0
0
0
0
0
0
0
0
0
0
0
0
0
0
0
0
0
0
0
0
0
0
0
0
0
0
0
0
0
0
0
0
0
0
0
0
0
0
0
0
0
0
0
0
0
0
0
0
0
0
0
0
0
0
0
0
0
0
0
0
0
0
0
0
0
0
0
0
0
0
0
0
0
0
0
0
0
0
0
0
0
0
0
0
0
0
0
0
0
0
0
0
0
0
0
0
0
0
0
0
0
0
0
0
0
0
0
0
0
0
0
0
0
0
0
0
0
0
# Old ICs
1  U1
1  U2
1  U3
1  U4
1  U5
1  U6
1  U7
1  U8
1  U9
1  U10
1  U11
1  U12
1  U13
1  U14
1  U15
1  U16
1  U17
1  U18
1  U19
1  U20
1  U21
1  U22
1  U23
1  U24
1  U25
1  U26
1  U27
1  U28
1  U29
1  U30
1  U31
1  U32
1  U33
1  U34
1  U35
1  U36
1  U37
1  U38
1  U39
1  U40
1  U41
1  U42
1  U43
1  U44
1  U45
1  U46
1  U47
1  U48
1  U49
1  U50
1  U51
1  U52
1  U53
1  U54
1  U55
1  U56
1  U57
1  U58
1  U59
1  U60
1  U61
1  U62
1  U63
1  U64
1  U65
1  U66
1  U67
1  U68
1  U69
1  U70
0.9999999403953552  U71
0.9999998211860657  U72
0.9999994039535522  U73
0.9999980330467224  U74
0.9999935030937195  U75
0.9999789595603943  U76
0.9999311566352844  U77
0.9997748136520386  U78
0.9992625117301941  U79
0.9975853562355042  U80
0.9921135902404785  U81
0.9744755625724792  U82
0.9198194146156311  U83
0.7706108093261719  U84
0.4925668239593506  U85
0.2701166570186615  U86
0.1783903390169144  U87
0.1484098136425018  U88
0.139284759759903  U89
0.1365662515163422  U90
0.1357616782188416  U91
0.1355241239070892  U92
0.1354540288448334  U93
0.1354333311319351  U94
0.1354272216558456  U95
0.1354254186153412  U96
0.1354248970746994  U97
0.1354247331619263  U98
0.1354246884584427  U99
0.1354246735572815  U100
7.187852219707531e-29  V1
2.017566533735531e-28  V2
-1.508532777189912e-27  V3
3.520797153566172e-27  V4
-4.101691906346373e-27  V5
-1.767046983247608e-28  V6
1.092236625623196e-26  V7
-2.481859791744718e-26  V8
3.593311035237076e-26  V9
-4.019202554972719e-26  V10
2.260640236835809e-26  V11
7.561413584330148e-26  V12
-3.318102548717061e-25  V13
6.357970897934276e-25  V14
-4.136049988108736e-25  V15
-1.090325677873032e-24  V16
3.287620223782222e-24  V17
-2.418685992376752e-24  V18
-6.548672401137506e-24  V19
2.019134767529139e-23  V20
-1.536713349600652e-23  V21
-3.949485448986189e-23  V22
1.309018494292705e-22  V23
-1.399285260213376e-22  V24
-1.274148570362529e-22  V25
7.328975727481462e-22  V26
-1.218021634448808e-21  V27
3.042409571932229e-22  V28
3.261954433860187e-21  V29
-7.391921021701837e-21  V30
2.82117500781061e-21  V31
2.263902863678139e-20  V32
-6.42820988696167e-20  V33
8.286774863443219e-20  V34
-5.658450472321455e-20  V35
-4.806135201374179e-20  V36
2.300700251721502e-19  V37
1.118591172476631e-18  V38
1.005291292717538e-17  V39
2.175396006380552e-17  V40
8.25122669907057e-18  V41
-6.822335470202075e-18  V42
5.260183790290062e-18  V43
-2.777047768795436e-18  V44
-7.617813145008089e-18  V45
4.569358938632726e-18  V46
5.430025063152819e-18  V47
5.673303017207727e-18  V48
7.2948958959378e-18  V49
-4.503373500398452e-18  V50
3.699002475954635e-17  V51
6.115266197521238e-17  V52
2.169711819734435e-16  V53
5.967001418084948e-16  V54
1.693567203860905e-15  V55
4.841906294851019e-15  V56
1.381786954415863e-14  V57
3.88137770892822e-14  V58
1.084780255531347e-13  V59
3.01571349272875e-13  V60
8.359522384211726e-13  V61
2.315957104911948e-12  V62
6.43260488278341e-12  V63
1.79699605890038e-11  V64
5.065873068255122e-11  V65
1.445702307867336e-10  V66
4.187795665799854e-10  V67
1.233678492695844e-09  V68
3.699269335299959e-09  V69
1.128842619380066e-08  V70
3.501204304257044e-08  V71
1.101535929137754e-07  V72
3.506898735849973e-07  V73
1.12693817300169e-06  V74
3.646824552561156e-06  V75
1.186033659905661e-05  V76
3.870255022775382e-05  V77
0.0001265520841116086  V78
0.0004141328390687704  V79
0.001353702857159078  V80
0.004399196244776249  V81
0.01401044055819511  V82
0.04178958758711815  V83
0.1019526422023773  V84
0.1497840732336044  V85
0.1206093728542328  V86
0.08912228792905807  V87
0.07623244822025299  V88
0.07205401360988617  V89
0.07078631967306137  V90
0.07040923088788986  V91
0.0702977180480957  V92
0.0702647939324379  V93
0.07025507092475891  V94
0.0702522024512291  V95
0.07025135308504105  V96
0.07025110721588135  V97
0.07025103271007538  V98
0.07025101035833359  V99
0.07025100290775299  V100
# Ending  ICs
0.114597483555372  U1
0.1145937553878216  U2
0.1145912537034268  U3
0.1145903052541105  U4
0.1145899699289621  U5
0.1145898585899188  U6
0.1145898298986826  U7
0.1145898218220799  U8
0.1145898148529381  U9
0.1145898087108001  U10
0.1145898051064965  U11
0.1145898036641921  U12
0.114589803298504  U13
0.1145898032826507  U14
0.1145898033254249  U15
0.1145898033550998  U16
0.1145898033685047  U17
0.1145898033733093  U18
0.1145898033747155  U19
0.1145898033750292  U20
0.1145898033750632  U21
0.1145898033750499  U22
0.1145898033750388  U23
0.1145898033750339  U24
0.1145898033750321  U25
0.1145898033750317  U26
0.1145898033750316  U27
0.1145898033750316  U28
0.1145898033750316  U29
0.1145898033750315  U30
0.1145898033750316  U31
0.1145898033750315  U32
0.1145898033750315  U33
0.1145898033750316  U34
0.1145898033750316  U35
0.1145898033750316  U36
0.1145898033750316  U37
0.1145898033750316  U38
0.1145898033750316  U39
0.1145898033750315  U40
0.1145898033750315  U41
0.1145898033750316  U42
0.1145898033750315  U43
0.1145898033750316  U44
0.1145898033750316  U45
0.1145898033750316  U46
0.1145898033750315  U47
0.1145898033750315  U48
0.1145898033750315  U49
0.1145898033750315  U50
0.1145898033750316  U51
0.1145898033750316  U52
0.1145898033750315  U53
0.1145898033750315  U54
0.1145898033750315  U55
0.1145898033750315  U56
0.1145898033750316  U57
0.1145898033750316  U58
0.1145898033750315  U59
0.1145898033750315  U60
0.1145898033750315  U61
0.1145898033750315  U62
0.1145898033750315  U63
0.1145898033750315  U64
0.1145898033750315  U65
0.1145898033750316  U66
0.1145898033750315  U67
0.1145898033750316  U68
0.1145898033750316  U69
0.1145898033750315  U70
0.1145898033750315  U71
0.1145898033750316  U72
0.1145898033750316  U73
0.1145898033750316  U74
0.1145898033750316  U75
0.1145898033750316  U76
0.1145898033750316  U77
0.1145898033750316  U78
0.1145898033750316  U79
0.1145898033750315  U80
0.1145898033750315  U81
0.1145898033750316  U82
0.1145898033750315  U83
0.1145898033750316  U84
0.1145898033750316  U85
0.1145898033750315  U86
0.1145898033750315  U87
0.1145898033750316  U88
0.1145898033750316  U89
0.1145898033750315  U90
0.1145898033750315  U91
0.1145898033750315  U92
0.1145898033750316  U93
0.1145898033750316  U94
0.1145898033750315  U95
0.1145898033750316  U96
0.1145898033750315  U97
0.1145898033750316  U98
0.1145898033750315  U99
0.1145898033750316  U100
0.07102405346903057  V1
0.07102360227068856  V2
0.07102225389520346  V3
0.0710216053641214  V4
0.07102139469287588  V5
0.07102133195631515  V6
0.07102131161714645  V7
0.07102129993911352  V8
0.07102129185762289  V9
0.07102128762647243  V10
0.07102128616029613  V11
0.07102128593651415  V12
0.07102128604068961  V13
0.07102128614794541  V14
0.07102128620442066  V15
0.07102128622689342  V16
0.07102128623416051  V17
0.07102128623603191  V18
0.07102128623634932  V19
0.07102128623633328  V20
0.07102128623628946  V21
0.07102128623626548  V22
0.07102128623625611  V23
0.07102128623625314  V24
0.07102128623625237  V25
0.07102128623625222  V26
0.07102128623625219  V27
0.0710212862362522  V28
0.0710212862362522  V29
0.0710212862362522  V30
0.07102128623625219  V31
0.0710212862362522  V32
0.0710212862362522  V33
0.07102128623625222  V34
0.0710212862362522  V35
0.0710212862362522  V36
0.0710212862362522  V37
0.07102128623625219  V38
0.0710212862362522  V39
0.0710212862362522  V40
0.07102128623625222  V41
0.0710212862362522  V42
0.0710212862362522  V43
0.0710212862362522  V44
0.07102128623625223  V45
0.0710212862362522  V46
0.0710212862362522  V47
0.07102128623625219  V48
0.0710212862362522  V49
0.07102128623625222  V50
0.07102128623625219  V51
0.07102128623625219  V52
0.07102128623625222  V53
0.0710212862362522  V54
0.0710212862362522  V55
0.07102128623625217  V56
0.07102128623625219  V57
0.07102128623625222  V58
0.0710212862362522  V59
0.0710212862362522  V60
0.0710212862362522  V61
0.0710212862362522  V62
0.0710212862362522  V63
0.07102128623625219  V64
0.0710212862362522  V65
0.07102128623625219  V66
0.07102128623625222  V67
0.0710212862362522  V68
0.07102128623625222  V69
0.0710212862362522  V70
0.0710212862362522  V71
0.07102128623625222  V72
0.07102128623625222  V73
0.07102128623625219  V74
0.07102128623625222  V75
0.0710212862362522  V76
0.07102128623625222  V77
0.07102128623625222  V78
0.0710212862362522  V79
0.07102128623625219  V80
0.07102128623625222  V81
0.0710212862362522  V82
0.07102128623625219  V83
0.07102128623625222  V84
0.07102128623625222  V85
0.0710212862362522  V86
0.0710212862362522  V87
0.0710212862362522  V88
0.0710212862362522  V89
0.07102128623625217  V90
0.0710212862362522  V91
0.0710212862362522  V92
0.0710212862362522  V93
0.07102128623625222  V94
0.0710212862362522  V95
0.0710212862362522  V96
0.0710212862362522  V97
0.0710212862362522  V98
0.0710212862362522  V99
0.0710212862362522  V100
# Parameters
0.2  s
0.3  a
0.7  b
0.01  Du
0  Dv
0.2  dx
0  p
0  dir
1  neum
0  uhi
0  ulo
0  vhi
0  vlo
# Graphics
0.7071097251469876  rm
-0.4999999999826661  rm
0.4999958366025516  rm
0.7071038372138505  rm
0.5000041633974482  rm
-0.4999999999826661  rm
0  rm
0.7071038372138505  rm
0.7071097251469876  rm
0    
1    
1    
1    
0    
0    
1    
1    
1    
0    
0    
1    
1    
1    
0    
0    
1    
1    
1    
0    
0    
1    
1    
1    
0    
0    
1    
1    
1    
0    
0    
1    
1    
1    
0    
0    
1    
1    
1    
0    
0    
1    
1    
1    
0    
0    
1    
1    
1    
0    
-1000   
1000   
0    
0   3DFlag
1   Timeflag
0   Colorflag
0   Type
1  color scale
0   minscale
150   xmax
0   xmin
1   ymax
-1   ymin
12   zmax
-12   zmin
75   
0.01333333333333333   
0   
1   
0   
0.08333333333333333   
45   Theta
45   Phi
0    xshft
0    yshft
0    zshft
0   xlo
-1   ylo
0   
-1   
150   xhi
1   yhi
150   
1   
# Transpose variables etc
U1
2   n columns
1   n rows
1   row skip
1   col skip
1   row 0
# Coupling stuff for H funs
0
0
0
0
0
0
0
0
0
0
0
0
0
0
0
0
0
0
0
0
0
0
0
0
0
0
0
0
0
0
0
0
0
0
0
0
0
0
0
0
0
0
0
0
0
0
0
0
0
0
0
0
0
0
0
0
0
0
0
0
0
0
0
0
0
0
0
0
0
0
0
0
0
0
0
0
0
0
0
0
0
0
0
0
0
0
0
0
0
0
0
0
0
0
0
0
0
0
0
0
0
0
0
0
0
0
0
0
0
0
0
0
0
0
0
0
0
0
0
0
0
0
0
0
0
0
0
0
0
0
0
0
0
0
0
0
0
0
0
0
0
0
0
0
0
0
0
0
0
0
0
0
0
0
0
0
0
0
0
0
0
0
0
0
0
0
0
0
0
0
0
0
0
0
0
0
0
0
0
0
0
0
0
0
0
0
0
0
0
0
0
0
0
0
0
0
0
0
0
0
# Array plot stuff
u1
100   NCols
1   Row 1
700   NRows
4   RowSkip
0  Zmin
1  Zmax
# Torus information 
0    Torus flag 1=ON
6.283185307179586  Torus period
# Range information
s
-1   eq-range stab col
0   shoot flag 1=on
10   eq-range steps
0  eq_range low
1  eq_range high
U1
U1
20   Range steps
0   Cycle color 1=on
1   Reset data 1=on
1   Use old I.C.s 1=yes
0  Par1 low
0  Par2 low
1  Par1 high
1  Par2 high
s
0   BVP side
0   color cycle flag 1=on
10   BVP range steps
0  BVP range low
1  BVP range high
RHS etc ...
dU1/dT=F(U1,V1)+DU*(U2-2*U1+U0)/(DX*DX)
dU2/dT=F(U2,V2)+DU*(U3-2*U2+U1)/(DX*DX)
dU3/dT=F(U3,V3)+DU*(U4-2*U3+U2)/(DX*DX)
dU4/dT=F(U4,V4)+DU*(U5-2*U4+U3)/(DX*DX)
dU5/dT=F(U5,V5)+DU*(U6-2*U5+U4)/(DX*DX)
dU6/dT=F(U6,V6)+DU*(U7-2*U6+U5)/(DX*DX)
dU7/dT=F(U7,V7)+DU*(U8-2*U7+U6)/(DX*DX)
dU8/dT=F(U8,V8)+DU*(U9-2*U8+U7)/(DX*DX)
dU9/dT=F(U9,V9)+DU*(U10-2*U9+U8)/(DX*DX)
dU10/dT=F(U10,V10)+DU*(U11-2*U10+U9)/(DX*DX)
dU11/dT=F(U11,V11)+DU*(U12-2*U11+U10)/(DX*DX)
dU12/dT=F(U12,V12)+DU*(U13-2*U12+U11)/(DX*DX)
dU13/dT=F(U13,V13)+DU*(U14-2*U13+U12)/(DX*DX)
dU14/dT=F(U14,V14)+DU*(U15-2*U14+U13)/(DX*DX)
dU15/dT=F(U15,V15)+DU*(U16-2*U15+U14)/(DX*DX)
dU16/dT=F(U16,V16)+DU*(U17-2*U16+U15)/(DX*DX)
dU17/dT=F(U17,V17)+DU*(U18-2*U17+U16)/(DX*DX)
dU18/dT=F(U18,V18)+DU*(U19-2*U18+U17)/(DX*DX)
dU19/dT=F(U19,V19)+DU*(U20-2*U19+U18)/(DX*DX)
dU20/dT=F(U20,V20)+DU*(U21-2*U20+U19)/(DX*DX)
dU21/dT=F(U21,V21)+DU*(U22-2*U21+U20)/(DX*DX)
dU22/dT=F(U22,V22)+DU*(U23-2*U22+U21)/(DX*DX)
dU23/dT=F(U23,V23)+DU*(U24-2*U23+U22)/(DX*DX)
dU24/dT=F(U24,V24)+DU*(U25-2*U24+U23)/(DX*DX)
dU25/dT=F(U25,V25)+DU*(U26-2*U25+U24)/(DX*DX)
dU26/dT=F(U26,V26)+DU*(U27-2*U26+U25)/(DX*DX)
dU27/dT=F(U27,V27)+DU*(U28-2*U27+U26)/(DX*DX)
dU28/dT=F(U28,V28)+DU*(U29-2*U28+U27)/(DX*DX)
dU29/dT=F(U29,V29)+DU*(U30-2*U29+U28)/(DX*DX)
dU30/dT=F(U30,V30)+DU*(U31-2*U30+U29)/(DX*DX)
dU31/dT=F(U31,V31)+DU*(U32-2*U31+U30)/(DX*DX)
dU32/dT=F(U32,V32)+DU*(U33-2*U32+U31)/(DX*DX)
dU33/dT=F(U33,V33)+DU*(U34-2*U33+U32)/(DX*DX)
dU34/dT=F(U34,V34)+DU*(U35-2*U34+U33)/(DX*DX)
dU35/dT=F(U35,V35)+DU*(U36-2*U35+U34)/(DX*DX)
dU36/dT=F(U36,V36)+DU*(U37-2*U36+U35)/(DX*DX)
dU37/dT=F(U37,V37)+DU*(U38-2*U37+U36)/(DX*DX)
dU38/dT=F(U38,V38)+DU*(U39-2*U38+U37)/(DX*DX)
dU39/dT=F(U39,V39)+DU*(U40-2*U39+U38)/(DX*DX)
dU40/dT=F(U40,V40)+DU*(U41-2*U40+U39)/(DX*DX)
dU41/dT=F(U41,V41)+DU*(U42-2*U41+U40)/(DX*DX)
dU42/dT=F(U42,V42)+DU*(U43-2*U42+U41)/(DX*DX)
dU43/dT=F(U43,V43)+DU*(U44-2*U43+U42)/(DX*DX)
dU44/dT=F(U44,V44)+DU*(U45-2*U44+U43)/(DX*DX)
dU45/dT=F(U45,V45)+DU*(U46-2*U45+U44)/(DX*DX)
dU46/dT=F(U46,V46)+DU*(U47-2*U46+U45)/(DX*DX)
dU47/dT=F(U47,V47)+DU*(U48-2*U47+U46)/(DX*DX)
dU48/dT=F(U48,V48)+DU*(U49-2*U48+U47)/(DX*DX)
dU49/dT=F(U49,V49)+DU*(U50-2*U49+U48)/(DX*DX)
dU50/dT=F(U50,V50)+DU*(U51-2*U50+U49)/(DX*DX)
dU51/dT=F(U51,V51)+DU*(U52-2*U51+U50)/(DX*DX)
dU52/dT=F(U52,V52)+DU*(U53-2*U52+U51)/(DX*DX)
dU53/dT=F(U53,V53)+DU*(U54-2*U53+U52)/(DX*DX)
dU54/dT=F(U54,V54)+DU*(U55-2*U54+U53)/(DX*DX)
dU55/dT=F(U55,V55)+DU*(U56-2*U55+U54)/(DX*DX)
dU56/dT=F(U56,V56)+DU*(U57-2*U56+U55)/(DX*DX)
dU57/dT=F(U57,V57)+DU*(U58-2*U57+U56)/(DX*DX)
dU58/dT=F(U58,V58)+DU*(U59-2*U58+U57)/(DX*DX)
dU59/dT=F(U59,V59)+DU*(U60-2*U59+U58)/(DX*DX)
dU60/dT=F(U60,V60)+DU*(U61-2*U60+U59)/(DX*DX)
dU61/dT=F(U61,V61)+DU*(U62-2*U61+U60)/(DX*DX)
dU62/dT=F(U62,V62)+DU*(U63-2*U62+U61)/(DX*DX)
dU63/dT=F(U63,V63)+DU*(U64-2*U63+U62)/(DX*DX)
dU64/dT=F(U64,V64)+DU*(U65-2*U64+U63)/(DX*DX)
dU65/dT=F(U65,V65)+DU*(U66-2*U65+U64)/(DX*DX)
dU66/dT=F(U66,V66)+DU*(U67-2*U66+U65)/(DX*DX)
dU67/dT=F(U67,V67)+DU*(U68-2*U67+U66)/(DX*DX)
dU68/dT=F(U68,V68)+DU*(U69-2*U68+U67)/(DX*DX)
dU69/dT=F(U69,V69)+DU*(U70-2*U69+U68)/(DX*DX)
dU70/dT=F(U70,V70)+DU*(U71-2*U70+U69)/(DX*DX)
dU71/dT=F(U71,V71)+DU*(U72-2*U71+U70)/(DX*DX)
dU72/dT=F(U72,V72)+DU*(U73-2*U72+U71)/(DX*DX)
dU73/dT=F(U73,V73)+DU*(U74-2*U73+U72)/(DX*DX)
dU74/dT=F(U74,V74)+DU*(U75-2*U74+U73)/(DX*DX)
dU75/dT=F(U75,V75)+DU*(U76-2*U75+U74)/(DX*DX)
dU76/dT=F(U76,V76)+DU*(U77-2*U76+U75)/(DX*DX)
dU77/dT=F(U77,V77)+DU*(U78-2*U77+U76)/(DX*DX)
dU78/dT=F(U78,V78)+DU*(U79-2*U78+U77)/(DX*DX)
dU79/dT=F(U79,V79)+DU*(U80-2*U79+U78)/(DX*DX)
dU80/dT=F(U80,V80)+DU*(U81-2*U80+U79)/(DX*DX)
dU81/dT=F(U81,V81)+DU*(U82-2*U81+U80)/(DX*DX)
dU82/dT=F(U82,V82)+DU*(U83-2*U82+U81)/(DX*DX)
dU83/dT=F(U83,V83)+DU*(U84-2*U83+U82)/(DX*DX)
dU84/dT=F(U84,V84)+DU*(U85-2*U84+U83)/(DX*DX)
dU85/dT=F(U85,V85)+DU*(U86-2*U85+U84)/(DX*DX)
dU86/dT=F(U86,V86)+DU*(U87-2*U86+U85)/(DX*DX)
dU87/dT=F(U87,V87)+DU*(U88-2*U87+U86)/(DX*DX)
dU88/dT=F(U88,V88)+DU*(U89-2*U88+U87)/(DX*DX)
dU89/dT=F(U89,V89)+DU*(U90-2*U89+U88)/(DX*DX)
dU90/dT=F(U90,V90)+DU*(U91-2*U90+U89)/(DX*DX)
dU91/dT=F(U91,V91)+DU*(U92-2*U91+U90)/(DX*DX)
dU92/dT=F(U92,V92)+DU*(U93-2*U92+U91)/(DX*DX)
dU93/dT=F(U93,V93)+DU*(U94-2*U93+U92)/(DX*DX)
dU94/dT=F(U94,V94)+DU*(U95-2*U94+U93)/(DX*DX)
dU95/dT=F(U95,V95)+DU*(U96-2*U95+U94)/(DX*DX)
dU96/dT=F(U96,V96)+DU*(U97-2*U96+U95)/(DX*DX)
dU97/dT=F(U97,V97)+DU*(U98-2*U97+U96)/(DX*DX)
dU98/dT=F(U98,V98)+DU*(U99-2*U98+U97)/(DX*DX)
dU99/dT=F(U99,V99)+DU*(U100-2*U99+U98)/(DX*DX)
dU100/dT=F(U100,V100)+DU*(U101-2*U100+U99)/(DX*DX)
dV1/dT=G(U1,V1)+DV*(V2-2*V1+V0)/(DX*DX)
dV2/dT=G(U2,V2)+DV*(V3-2*V2+V1)/(DX*DX)
dV3/dT=G(U3,V3)+DV*(V4-2*V3+V2)/(DX*DX)
dV4/dT=G(U4,V4)+DV*(V5-2*V4+V3)/(DX*DX)
dV5/dT=G(U5,V5)+DV*(V6-2*V5+V4)/(DX*DX)
dV6/dT=G(U6,V6)+DV*(V7-2*V6+V5)/(DX*DX)
dV7/dT=G(U7,V7)+DV*(V8-2*V7+V6)/(DX*DX)
dV8/dT=G(U8,V8)+DV*(V9-2*V8+V7)/(DX*DX)
dV9/dT=G(U9,V9)+DV*(V10-2*V9+V8)/(DX*DX)
dV10/dT=G(U10,V10)+DV*(V11-2*V10+V9)/(DX*DX)
dV11/dT=G(U11,V11)+DV*(V12-2*V11+V10)/(DX*DX)
dV12/dT=G(U12,V12)+DV*(V13-2*V12+V11)/(DX*DX)
dV13/dT=G(U13,V13)+DV*(V14-2*V13+V12)/(DX*DX)
dV14/dT=G(U14,V14)+DV*(V15-2*V14+V13)/(DX*DX)
dV15/dT=G(U15,V15)+DV*(V16-2*V15+V14)/(DX*DX)
dV16/dT=G(U16,V16)+DV*(V17-2*V16+V15)/(DX*DX)
dV17/dT=G(U17,V17)+DV*(V18-2*V17+V16)/(DX*DX)
dV18/dT=G(U18,V18)+DV*(V19-2*V18+V17)/(DX*DX)
dV19/dT=G(U19,V19)+DV*(V20-2*V19+V18)/(DX*DX)
dV20/dT=G(U20,V20)+DV*(V21-2*V20+V19)/(DX*DX)
dV21/dT=G(U21,V21)+DV*(V22-2*V21+V20)/(DX*DX)
dV22/dT=G(U22,V22)+DV*(V23-2*V22+V21)/(DX*DX)
dV23/dT=G(U23,V23)+DV*(V24-2*V23+V22)/(DX*DX)
dV24/dT=G(U24,V24)+DV*(V25-2*V24+V23)/(DX*DX)
dV25/dT=G(U25,V25)+DV*(V26-2*V25+V24)/(DX*DX)
dV26/dT=G(U26,V26)+DV*(V27-2*V26+V25)/(DX*DX)
dV27/dT=G(U27,V27)+DV*(V28-2*V27+V26)/(DX*DX)
dV28/dT=G(U28,V28)+DV*(V29-2*V28+V27)/(DX*DX)
dV29/dT=G(U29,V29)+DV*(V30-2*V29+V28)/(DX*DX)
dV30/dT=G(U30,V30)+DV*(V31-2*V30+V29)/(DX*DX)
dV31/dT=G(U31,V31)+DV*(V32-2*V31+V30)/(DX*DX)
dV32/dT=G(U32,V32)+DV*(V33-2*V32+V31)/(DX*DX)
dV33/dT=G(U33,V33)+DV*(V34-2*V33+V32)/(DX*DX)
dV34/dT=G(U34,V34)+DV*(V35-2*V34+V33)/(DX*DX)
dV35/dT=G(U35,V35)+DV*(V36-2*V35+V34)/(DX*DX)
dV36/dT=G(U36,V36)+DV*(V37-2*V36+V35)/(DX*DX)
dV37/dT=G(U37,V37)+DV*(V38-2*V37+V36)/(DX*DX)
dV38/dT=G(U38,V38)+DV*(V39-2*V38+V37)/(DX*DX)
dV39/dT=G(U39,V39)+DV*(V40-2*V39+V38)/(DX*DX)
dV40/dT=G(U40,V40)+DV*(V41-2*V40+V39)/(DX*DX)
dV41/dT=G(U41,V41)+DV*(V42-2*V41+V40)/(DX*DX)
dV42/dT=G(U42,V42)+DV*(V43-2*V42+V41)/(DX*DX)
dV43/dT=G(U43,V43)+DV*(V44-2*V43+V42)/(DX*DX)
dV44/dT=G(U44,V44)+DV*(V45-2*V44+V43)/(DX*DX)
dV45/dT=G(U45,V45)+DV*(V46-2*V45+V44)/(DX*DX)
dV46/dT=G(U46,V46)+DV*(V47-2*V46+V45)/(DX*DX)
dV47/dT=G(U47,V47)+DV*(V48-2*V47+V46)/(DX*DX)
dV48/dT=G(U48,V48)+DV*(V49-2*V48+V47)/(DX*DX)
dV49/dT=G(U49,V49)+DV*(V50-2*V49+V48)/(DX*DX)
dV50/dT=G(U50,V50)+DV*(V51-2*V50+V49)/(DX*DX)
dV51/dT=G(U51,V51)+DV*(V52-2*V51+V50)/(DX*DX)
dV52/dT=G(U52,V52)+DV*(V53-2*V52+V51)/(DX*DX)
dV53/dT=G(U53,V53)+DV*(V54-2*V53+V52)/(DX*DX)
dV54/dT=G(U54,V54)+DV*(V55-2*V54+V53)/(DX*DX)
dV55/dT=G(U55,V55)+DV*(V56-2*V55+V54)/(DX*DX)
dV56/dT=G(U56,V56)+DV*(V57-2*V56+V55)/(DX*DX)
dV57/dT=G(U57,V57)+DV*(V58-2*V57+V56)/(DX*DX)
dV58/dT=G(U58,V58)+DV*(V59-2*V58+V57)/(DX*DX)
dV59/dT=G(U59,V59)+DV*(V60-2*V59+V58)/(DX*DX)
dV60/dT=G(U60,V60)+DV*(V61-2*V60+V59)/(DX*DX)
dV61/dT=G(U61,V61)+DV*(V62-2*V61+V60)/(DX*DX)
dV62/dT=G(U62,V62)+DV*(V63-2*V62+V61)/(DX*DX)
dV63/dT=G(U63,V63)+DV*(V64-2*V63+V62)/(DX*DX)
dV64/dT=G(U64,V64)+DV*(V65-2*V64+V63)/(DX*DX)
dV65/dT=G(U65,V65)+DV*(V66-2*V65+V64)/(DX*DX)
dV66/dT=G(U66,V66)+DV*(V67-2*V66+V65)/(DX*DX)
dV67/dT=G(U67,V67)+DV*(V68-2*V67+V66)/(DX*DX)
dV68/dT=G(U68,V68)+DV*(V69-2*V68+V67)/(DX*DX)
dV69/dT=G(U69,V69)+DV*(V70-2*V69+V68)/(DX*DX)
dV70/dT=G(U70,V70)+DV*(V71-2*V70+V69)/(DX*DX)
dV71/dT=G(U71,V71)+DV*(V72-2*V71+V70)/(DX*DX)
dV72/dT=G(U72,V72)+DV*(V73-2*V72+V71)/(DX*DX)
dV73/dT=G(U73,V73)+DV*(V74-2*V73+V72)/(DX*DX)
dV74/dT=G(U74,V74)+DV*(V75-2*V74+V73)/(DX*DX)
dV75/dT=G(U75,V75)+DV*(V76-2*V75+V74)/(DX*DX)
dV76/dT=G(U76,V76)+DV*(V77-2*V76+V75)/(DX*DX)
dV77/dT=G(U77,V77)+DV*(V78-2*V77+V76)/(DX*DX)
dV78/dT=G(U78,V78)+DV*(V79-2*V78+V77)/(DX*DX)
dV79/dT=G(U79,V79)+DV*(V80-2*V79+V78)/(DX*DX)
dV80/dT=G(U80,V80)+DV*(V81-2*V80+V79)/(DX*DX)
dV81/dT=G(U81,V81)+DV*(V82-2*V81+V80)/(DX*DX)
dV82/dT=G(U82,V82)+DV*(V83-2*V82+V81)/(DX*DX)
dV83/dT=G(U83,V83)+DV*(V84-2*V83+V82)/(DX*DX)
dV84/dT=G(U84,V84)+DV*(V85-2*V84+V83)/(DX*DX)
dV85/dT=G(U85,V85)+DV*(V86-2*V85+V84)/(DX*DX)
dV86/dT=G(U86,V86)+DV*(V87-2*V86+V85)/(DX*DX)
dV87/dT=G(U87,V87)+DV*(V88-2*V87+V86)/(DX*DX)
dV88/dT=G(U88,V88)+DV*(V89-2*V88+V87)/(DX*DX)
dV89/dT=G(U89,V89)+DV*(V90-2*V89+V88)/(DX*DX)
dV90/dT=G(U90,V90)+DV*(V91-2*V90+V89)/(DX*DX)
dV91/dT=G(U91,V91)+DV*(V92-2*V91+V90)/(DX*DX)
dV92/dT=G(U92,V92)+DV*(V93-2*V92+V91)/(DX*DX)
dV93/dT=G(U93,V93)+DV*(V94-2*V93+V92)/(DX*DX)
dV94/dT=G(U94,V94)+DV*(V95-2*V94+V93)/(DX*DX)
dV95/dT=G(U95,V95)+DV*(V96-2*V95+V94)/(DX*DX)
dV96/dT=G(U96,V96)+DV*(V97-2*V96+V95)/(DX*DX)
dV97/dT=G(U97,V97)+DV*(V98-2*V97+V96)/(DX*DX)
dV98/dT=G(U98,V98)+DV*(V99-2*V98+V97)/(DX*DX)
dV99/dT=G(U99,V99)+DV*(V100-2*V99+V98)/(DX*DX)
dV100/dT=G(U100,V100)+DV*(V101-2*V100+V99)/(DX*DX)

where ...
U0 = DIR*UHI+NEUM*U1+P*U100   
U101 = DIR*ULO+NEUM*U100+P*U1   
V0 = DIR*VHI+NEUM*V1+P*V100   
V101 = DIR*VLO+NEUM*V100+P*V1   

User-defined functions:
F(U,V) = U*(1-U)*(U-S)+A^2*(1-U)-V  
G(U,V) = B*U*(1-U)-V  
