# Supplementary material for: Acetylcholine waves and dopamine release in the striatum
Source: Nat Commun. 2023 Oct 27;14:6852. doi: 10.1038/s41467-023-42311-5 (PMC10611775; doi:10.1038/s41467-023-42311-5)
Supplement: Supplementary file 8 — Source Data [file 41467_2023_42311_MOESM8_ESM.xlsx]

## Sheet: Fig 1e
coniguity in permuations (ms)	spurious run (ms)		Actual average run (ms)
50	1.52715		200.764
100	1.88052
150	2.29239
200	2.57806
250	2.79151
300	2.891
350	3.04958
400	3.12879
450	3.20644
500	3.35069
550	3.34415
600	3.3885
650	3.46587
700	3.51095
750	3.52747
800	3.54601
850	3.62642
900	3.59255
950	3.64223
1000	3.64691

## Sheet: Fig 1f & Suppl Fig. 1a 
	Mouse 1			Mouse 2			Mouse 3
	wave durations (s)	inter-wave interval (s)		wave durations (s)	inter-wave interval (s)		wave durations (s)	inter-wave interval (s)
	0.35	0.25		0.3	10.35		0.3	0.2
	0.4	1.2		0.6	1.05		0.45	0.4
	0.65	19.3		0.45	0.95		0.25	10.15
	0.35	5.1		0.6	8		0.45	2.45
	0.6	5.2		0.4	2.75		0.55	6.2
	0.4	5.15		0.4	1.3		0.3	2.1
	0.35	2.9		0.45	3.6		0.3	2.5
	0.35	1.3		0.45	1		0.3	5.6
	0.55	1.7		0.6	3.75		0.35	8.75
	0.4	4.7		0.5	18.5		0.3	28.85
	0.45	0.6		0.6	8.1		0.4	1.9
	0.55	4.9		0.5	3.4		0.45	21.6
	0.4	1.4		0.4	2.4		0.3	0.523766
	0.3	0.5		0.4	6.15		0.349177	1.26577
	0.45	3.05		0.45	1.5		0.261883	0.392824
	0.35	20.6		0.5	7.3		0.261883	1.83318
	0.3	18.45		0.4	3.7		0.261883	3.40448
	0.4	31.8		0.4	2.45		0.218236	1.5713
	0.3	2.2		0.5	6.65		0.523766	4.23377
	0.35	1.65		0.5	4.5		0.30553	0.480119
	0.35	0.5		0.3	1.25		0.261883	15.2765
	0.25	0.45		0.4	6.65		0.30553	0.480119
	0.3	1.05		0.4	1.4		0.392824	4.97578
	0.45	0.95		0.3	1.65		0.392824	1.09118
	0.4	0.6		0.3	5.45		0.349177	0.523766
	0.3	3.75		0.3	0.7		0.261883	3.57907
	0.45	5.8		0.45	6.8		0.218236	0.436472
	0.5	2.5		0.5	4.95		0.30553	1.22212
	0.25	1.75		0.3	11.65		0.349177	0.480119
	0.3	19.9		0.9	3.85		0.30553	1.00388
	0.4	3.75		0.6	8.55		0.392824	0.523766
	0.25	0.9		0.55	10.85		0.218236	3.36083
	0.25	1.25		0.5	3.7		0.349177	0.30553
	0.35	0.95		0.4	13.2		0.392824	2.48789
	0.3	0.5		0.5	3		0.392824	0.480119
	0.25	0.45		0.6	1.25		0.261883	0.785649
	0.4	1.05		0.3	25.8		0.523766	1.87683
	0.3	0.95		0.4	2.05		0.436472	2.18236
	0.5	5.8		0.4	3.55		0.349177	15.6257
	0.4	2.4		0.3	1.5		0.392824	2.05142
	0.45			0.4	0.5		0.218236	3.71001
				0.4	3.25		0.349177	1.83318
				0.6	7.75		0.261883	1.09118
				0.7	0.35		0.30553	0.567413
				0.3	5.25		0.61106	1.5713
				0.3	16.65		0.480119	0.480119
				0.5	18.65		0.261883	1.00388
				0.8	1.35		0.30553	0.523766
				0.4	2.95		0.30553	0.61106
				0.4	1.95		0.30553	0.91659
				0.7	4.05		0.261883	2.53154
				0.3	8.7		0.30553	2.88071
				0.3	1.9		0.392824	16.2804
				0.3	12.55		0.436472	4.5393
				0.5	14.95		0.392824	23.4822
				0.4	17.75		0.218236	5.15036
				0.5			0.261883	1.78953
				0.6			0.261883	37.2747
							0.392824	2.92436
							0.261883	1.92047
							0.349177	23.0457
							0.392824	4.40836
							0.30553	3.49177
							0.30553
							0.30553

## Sheet: Fig 1g (velocities)
	mouse 1 (mm/s)	mouse 2 (mm/s)	mouse 3 (mm/s)
	-4.36803	-1.55807	-2.88338
	-1.44218	0.982849	0.0527862
	1.19616	-2.08938	0.369964
	-1.76913	0.166059	-1.79422
	-2.14892	0.579072	0.668738
	-2.43873	-1.51498	1.95424
	0.62004	-1.57159	-1.85006
	1.89983	-1.5812	-1.85717
	-1.70294	-1.41298	1.39813
	-2.1394	-1.55826	-1.47343
	-1.80487	-1.23812	-2.01253
	-2.45818	-0.891251	-1.64708
	-2.57982	-2.20377	-2.24752
	-3.41274	-1.37906	-3.10794
	1.40761	-2.45064	-2.0148
	-2.45316	-2.05261	-2.21841
	-2.21311	-1.84945	-2.35341
	-2.67255	-2.9555	1.52659
	1.28495	-1.05526	-2.56309
	-2.75918	-2.94562	-2.4638
	-3.88454	-2.48776	-2.47315
	-3.14816	-2.22199	-2.72715
	-2.6248	0.609294	-2.25643
	-3.1512	0.319584	-2.05044
	-4.2515	-1.75514	-2.14301
	-3.29728	-2.68912	-2.39465
	1.33166	-4.14627	-1.80699
	-2.79387	-2.23669	1.52549
	-4.37396	-1.25552	-3.92075
	-1.29126	-2.21156	-2.41703
	2.06257	-1.6791	-1.7712
	1.29043	-3.45038	-2.63706
	-2.14687	-2.1925	-3.7665
	-2.27783	-1.88474	-2.03297
	1.31765	1.5218	-3.04823
	-1.96238	-2.90033	-3.57823
	-3.83431	-1.30443	-1.4451
	-2.41235	-0.946656	-2.79872
	-2.1351	-2.17403	-1.30398
	-5.13211	1.42908	-1.54975
	-2.49056	-2.38115	-2.054
	-3.61552	-2.69432
	-2.4524	-2.37818
	-2.00859	-1.63639
	-3.63399	-0.964771
	-3.54712	0.617817
	-2.06541	-2.76336
	-1.3223	-2.45276
	-3.59622	-2.41334
	-2.3274	-1.87266
	-1.86929	-2.59003
	-4.87711	-2.42997
	-3.94431	0.740864
	-3.96342	1.07767
	-2.04758	1.32094
	-3.19106	-3.38848
	-2.07101	-3.20248
	-2.03613	-3.58721
		-1.45487
		-2.40925
		-2.33912
		1.79869
		-1.35491
		-2.8833
		-2.68841

## Sheet: Fig 1i (velocities) 
	FEMALE	MALE	FEMALE
	mouse 1 (mm/s)	mouse 2 (mm/s)	mouse 3 (mm/s)
	0.411377	0.0671563	-1.2881
	0.0886844	0.0904991	-0.58496
	0.132888	0.324193	-0.324236
	-1.03096	0.156922	-0.306741
	-0.496917	-1.00965	-0.338477
	-1.24735	-0.457354	-0.286962
	-0.185006	-0.210763	-0.399917
	-0.735238	-2.24632	-0.218526
	-1.13219	-0.656294	-0.465301
	-0.424172	-0.900795	-0.963369
	-1.00293	-0.261112	1.70984
	-0.390326	-0.42572	-1.70257
	-0.500829	-0.705949	-0.798602
	-1.21115	-1.18682	-1.44799
	-0.640281	-0.547064	0.0975958
	-0.400076	-0.632494	-1.35378
	-0.685067	-0.636606	-0.5204
	-0.770982	-0.405627	-0.755087
	-0.826885	-0.567344	-0.803646
	-0.248138	-0.608361	-0.455982
	-0.408203	-0.618367	-1.01712
	-0.694317	-0.671293	-0.473872
	-0.227576	-0.854422	-1.46282
	-0.37392	-0.780109	-0.545839
	-0.374476	-0.517878	-0.674269
	-0.45519	-0.616571	-1.57584
	-0.326173	-1.28938	-2.21637
	-0.330761	-0.588194	-2.24693
	-0.374526	0.53801	2.19383
	-0.779937	-0.425641	-0.560011
	-0.636107	-0.757624	-1.60417
	-0.623309	-0.521026	1.35942
	-0.423419	-0.813445	-1.36815
	-1.45981	-0.922978	0.712965
	-1.12169	0.890569	-0.807748
	-0.995148	1.25321	-0.669578
	-0.323625	-1.88693	-0.795983
	-0.200734		-0.910769
	-0.485849		-1.77635
	-0.606302		-1.6885
	-0.297666		-0.901979
	-0.451472		0.641797
	-0.448055		0.392571
	-0.359201
	-0.418046
	0.137798

## Sheet: Fig 1j & Suppl Fig 1b 
	Mouse 1	FEMALE		Mouse 2	MALE		Mouse 3	FEMALE
	wave durations (s)	inter-wave interval (s)		wave durations (s)	inter-wave interval (s)		wave durations (s)	inter-wave interval (s)
	0.85	4		0.45	0.75		0.35	3.4
	1.05	15.1		0.6	37		0.25	5.8
	1.05	15.6		0.5	2		0.5	2.55
	0.75	10.2		0.5	27.25		0.4	2.85
	0.35	2.25		0.25	35.3		0.35	6.05
	0.45	1.9		0.55	9.5		0.4	1.4
	0.75	2		0.8	4.1		0.3	12.35
	0.45	0.7		0.45	2.45		0.55	8.3
	0.35	1.95		0.5	0.65		0.3	1.4
	0.45	8.7		0.25	0.5		0.3	2.6
	0.35	34.15		0.75	12.45		0.55	0.5
	0.45	4.1		0.4	1		0.5	11.45
	0.35	5.2		0.35	1.6		0.55	5.25
	0.45	0.65		0.35	0.6		0.7	22.2
	0.35	0.85		0.5	5.15		0.45	8.05
	0.95	1.45		0.5	0.4		0.6	9.15
	0.45	1		0.35	8.95		0.45	17.65
	0.35	1.15		0.8	1.7		0.3	18.05
	0.35	2.25		0.5	15.75		0.3	11.8
	0.65	1.65		0.5	0.65		0.45	4.5
	0.55	0.95		0.35	2.25		0.25	0.65
	0.35	6.75		0.35	1.2		0.5	4.45
	0.75	0.7		0.35	3.25		0.25	1.45
	0.5	1.95		0.35	1.9		0.5	3.9
	0.95	1.7		0.5	3.05		0.55	0.3
	0.65	1.5		0.35	0.4		0.25	5
	0.95	4.15		0.35	18.55		0.4	0.35
	0.8	6.1		0.5	45.3		0.45	15.55
	1.1	1.9		0.65	2.25		0.45	0.55
	0.35	8		0.95	6.1		0.45	1.05
	0.35	2.35		0.35	2.6		0.5	23.2
	0.35	32.55		0.65	114.05		0.6	52.15
	0.5	3.95		0.35	3.45		0.25	26.2
	0.5	0.6		0.55	4		0.55	24.95
	0.35	2.55		1.15			0.6	2.35
	0.35	1		0.75			0.4	21.6
	0.8	4.2		0.55			0.4	5.55
	1.1	2.35					1	6.7
	0.35	0.4					0.6	49.05
	0.35	1					0.6	51.3
	0.5	2.7					0.4
	0.95	1.4					0.55
	0.65	2.5					0.5
	1.1	9.25
	0.65
	0.8

## Sheet: Fig 2c, GRAB-DA
mouse	slice	0	100	200	300	400	500	600	700	800
mouse1 MALE	1	1.27459	1.17189	1.13856	0.813705	0.545873	0.350403	0.246759	0.204628	0.230841
mouse1	1	1.46748	1.38255	1.4858	1.26807	0.95848	0.639792	0.536242	0.414879	0.28786
mouse1	2	1.7561	1.51108	1.33066	1.57714	1.11989	0.592535	0.479454	0.256247	0.253148
mouse1	3	1.93994	1.15499	1.21888	0.947162	1.17907	0.903997	0.785121	0.550846	0.302011
mouse1	4	1.08568	0.943224	0.77799	0.676286	0.671378	0.567047	0.51406	0.277473	0.296383
mouse1	5	2.02131	2.28124	1.17161	0.814773	0.476952	0.754943	0.453908	0.282789
mouse1	6	1.80872	1.78699	1.96818	1.80792	1.76961	1.33952	1.36908	0.903491	0.486715
mouse2 MALE	1	1.62193	1.33666	1.43717	1.49147	0.873541	0.55685	0.325267	0.265318	0.196455
mouse2	2	1.88106	1.89057	2.02083	1.18107	0.857956	0.481948	0.182277	0.216508	0.130036
mouse2	3	1.08911	1.24208	0.880812	1.13492	0.772092	0.611273	0.470602	0.170965	0.204295
mouse2	4	1.61576	2.23661	1.2981	0.669605	1.00543	0.459768	0.465243	0.326764	0.179782

## Sheet: Fig 2c, GRAB-DA (Mec)
mouse	slice	0	100	200	300	400	500	600	700	800
mouse1 MALE	2	1.96906	1.95773	1.11415	0.689472	0.389456	0.206999	0.193904	0.2921	0.11634
mouse1	3	1.12205	1.45236	0.864019	0.693356	0.448795	0.324433	0.226357	0.20161	0.125082
mouse1	4	1.03322	0.688311	0.62067	0.277158	0.246808	0.19042	0.194081	0.150571	0.234453
mouse1	5	1.04065	1.24387	0.781723	0.358124	0.221243	0.378693	0.136298	0.181132	0.121856
mouse1	6	0.695657	0.752974	0.98969	1.1485	0.619119	0.320306	0.514176	0.1734	0.0957694
mouse2 MALE	5	0.913567	0.809667	0.608794	0.410417	0.304778	0.16742	0.171593	0.170344	0.209534
mouse2	6	1.08552	1.04854	0.924697	0.689253	0.483253	0.365405	0.284529	0.219982	0.214438
mouse2	7	2.0032	0.840037	0.853853	0.427602	0.32103	0.497902	0.270333	0.141201
mouse2	8	2.39353	1.22369	0.859962	0.858416	0.83458	0.563762	0.5582	0.222598
mouse2	9	1.00811	0.766183	0.69974	0.619293	0.353147	0.285923	0.368087	0.2857	0.277076

## Sheet: Fig2c, ChAT-GCaMP
mouse	slice	0	100	200	300	400	500	600	700	800
mouse1 MALE	1	0.200998	0.118735	0.0769175	0.0275735	0.0250112	0.0304143	0.0516554	0.0308239	0.0274845
mouse1	2	0.119796	0.0557712	0.0620807	0.0678372	0.0250893	0.0243841	0.0213378	0.0247516	0.0282188
mouse1	3	0.0909493	0.0521666	0.0607693	0.0362358	0.0194107	0.0261435	0.035623	0.0261936	0.021176
mouse1	5	0.099641	0.0594073	0.0510129	0.0407352	0.029512	0.0136081	0.0155987	0.0146271	0.0208711
mouse1	6	0.0882783	0.035319	0.0513563	0.0231626	0.0357841	0.0186729	0.040618	0.0413461	0.022102
mouse1	7	0.122705	0.0883054	0.0664545	0.0716159	0.0190656	0.0146265	0.0181764	0.0226366	0.0273354
mouse1	8	0.103054	0.080856	0.0819796	0.0593661	0.0509298	0.0607258	0.0242891	0.0320416	0.0299831
mouse2 MALE	1	0.0996291	0.0845309	0.0806614	0.0438311	0.0251379	0.0157751	0.0226444	0.0276547	0.0135594
mouse2	2	0.139875	0.148136	0.0760207	0.0976018	0.0879397	0.0364021	0.0805215	0.0311108	0.0184227
mouse3 MALE	1	0.168786	0.0935808	0.0815283	0.0902008	0.0306924	0.041118	0.0523144	0.0421307	0.038132
mouse3	2	0.0965221	0.12388	0.0401756	0.0405838	0.0159234	0.0401375	0.0330215	0.0419943	0.0468132
mouse3	3	0.0874973	0.0542754	0.106495	0.0687202	0.035949	0.0153839	0.0457617	0.0430448	0.0249354
mouse3	4	0.100625	0.100564	0.0622621	0.0513192	0.0244237	0.0386921	0.0815452	0.0114997	0.070416
mouse3	5	0.123735	0.112797	0.11718	0.0801901	0.0457704	0.0593404	0.0623422	0.03926	0.0437242
mouse3	6	0.149881	0.134454	0.0574624	0.074622	0.0560498	0.0397989	0.0971735	0.0770334	0.0530423

## Sheet: Suppl Fig 1c
	wave durations (s)	inter-wave interval (s)		N=3 mice (2 MALES & 1 FEMALE)
	0.5	41.05
	0.35	8.2
	0.5	1.6
	0.5	2.4
	0.95	2.55
	0.65	7.4
	0.35	1
	0.55	1.4
	0.35	14.35
	0.45	2.9
	0.35	0.85
	0.8	2.75
	0.35	3.15
	0.55	2.7
	0.35	1.25
	0.65	13.7
	0.55	6.15
	0.5	4.15
	0.8	25.5
	0.7	0.9
	1.25	3.25
	0.65
	0.7
	0.95
	0.4
	0.7
	0.55

## Sheet: Suppl Fig 1d
	mm/s		N=3 mice (2 MALES & 1 FEMALE)
	-2.13036
	-1.13612
	0.11671
	-1.0783
	-0.748544
	-0.696385
	-2.44294
	0.501917
	-2.34177
	0.960115
	-3.1766
	-1.16669
	-1.76603
	0.488094
	-1.97337
	-1.39335
	1.47944
	-0.792058
	-0.864931
	-0.913571
	-0.646299
	-1.17025
	-1.18706
	0.671033
	-1.78269
	0.529123
	0.48183
